# Supplementary material for: The Lottia gigantea shell matrix proteome: re-analysis including MaxQuant iBAQ quantitation and phosphoproteome analysis
Source: Proteome Sci. 2014 May 18;12:28. doi: 10.1186/1477-5956-12-28 (PMC4094399; doi:10.1186/1477-5956-12-28)
Supplement: Additional file 1: Table S1 — This table shows the complete list of identified proteins/protein groups including identifications that were not accepted following closer inspection, for instance because only one peptide was sequenced with insufficient sequence coverage. The table includes relevant parameters as, for instance, additional accession numbers for protein groups, scores or molecular weight of predicted proteins. Due to the simultaneous use of two databases and the high redundancy of the AllModels database some few groups contained so many similar entries that the Excel program created extra cells to accommodate all data. This disrupted the regular pattern of lines and columns of the sheet. However, the start of new groups is easily recognizable by >jgi|Lotgi1 followed by the accession code. [file 1477-5956-12-28-S1.xls]

## Sheet: Lottia_B_proteinGroups
Protein IDs	Majority protein IDs	Peptide counts (all)	Peptide counts (razor+unique)	Peptide counts (unique)	Number of proteins	Peptides	Razor + unique peptides	Unique peptides	Sequence coverage [%]	Unique + razor sequence coverage [%]	Unique sequence coverage [%]	Mol. weight [kDa]	Sequence length	Sequence lengths	PEP	Intensity	iBAQ	iBAQ/sum iBAQ	percentage		Oxidation (M) site IDs	Phospho (STY) site IDs	Oxidation (M) site positions	Phospho (STY) site positions
>jgi|Lotgi1|227723|estExt_Genewise1Plus.C_sca_24980002;>jgi|Lotgi1|227722|estExt_Genewise1Plus.C_sca_24980001;>jgi|Lotgi1|202882|estExt_Genewise1.C_sca_24980002;>jgi|Lotgi1|202881|estExt_Genewise1.C_sca_24980001;>jgi|Lotgi1|239755|estExt_fgenesh2_pg.C_sca_24980001;>jgi|Lotgi1|205512|estExt_fgenesh2_kg.C_sca_24980001;>jgi|Lotgi1|70408|gw1.2498.1.1;>jgi|Lotgi1|147450|e_gw1.2498.3.1;>jgi|Lotgi1|1474…	>jgi|Lotgi1|227723|estExt_Genewise1Plus.C_sca_24980002;>jgi|Lotgi1|227722|estExt_Genewise1Plus.C_sca_24980001;>jgi|Lotgi1|202882|estExt_Genewise1.C_sca_24980002;>jgi|Lotgi1|202881|estExt_Genewise1.C_sca_24980001;>jgi|Lotgi1|239755|estExt_fgenesh2_pg.C_sca_24980001;>jgi|Lotgi1|205512|estExt_fgenesh2_kg.C_sca_24980001;>jgi|Lotgi1|70408|gw1.2498.1.1;>jgi|Lotgi1|147450|e_gw1.2498.3.1;>jgi|Lotgi1|1474…	1;1;1;1;1;1;1;1;1;1;1;1;1;1;1;1;1;1;1;1;1	1;1;1;1;1;1;1;1;1;1;1;1;1;1;1;1;1;1;1;1;1	1;1;1;1;1;1;1;1;1;1;1;1;1;1;1;1;1;1;1;1;1	21	1	1	1	9.9	9.9	9.9	14.306	131	131;131;131;131;139;139;154;154;154;154;156;159;159;161;161;161;161;173;173;173;173	6.93e-05	96994	16166	6.96668e-08	0
>jgi|Lotgi1|66982|gw1.52.76.1;>jgi|Lotgi1|125914|e_gw1.52.76.1;>jgi|Lotgi1|126035|e_gw1.52.94.1;>jgi|Lotgi1|125965|e_gw1.52.98.1;>jgi|Lotgi1|125848|e_gw1.52.91.1;>jgi|Lotgi1|126142|e_gw1.52.32.1;>jgi|Lotgi1|126133|e_gw1.52.29.1;>jgi|Lotgi1|126125|e_gw1.52.195.1;>jgi|Lotgi1|126098|e_gw1.52.95.1;>jgi|Lotgi1|126084|e_gw1.52.275.1;>jgi|Lotgi1|126075|e_gw1.52.31.1;>jgi|Lotgi1|126049|e_gw1.52.199.1;>jg…	>jgi|Lotgi1|66982|gw1.52.76.1;>jgi|Lotgi1|125914|e_gw1.52.76.1;>jgi|Lotgi1|126035|e_gw1.52.94.1;>jgi|Lotgi1|125965|e_gw1.52.98.1;>jgi|Lotgi1|125848|e_gw1.52.91.1;>jgi|Lotgi1|126142|e_gw1.52.32.1;>jgi|Lotgi1|126133|e_gw1.52.29.1;>jgi|Lotgi1|126125|e_gw1.52.195.1;>jgi|Lotgi1|126098|e_gw1.52.95.1;>jgi|Lotgi1|126084|e_gw1.52.275.1;>jgi|Lotgi1|126075|e_gw1.52.31.1;>jgi|Lotgi1|126049|e_gw1.52.199.1;>jg…	3;3;3;3;3;3;3;3;3;3;3;3;3;3;3;3;3;3;3;3;3;3;3;3;3;3;3;3;3;3;3;3;3;3;3;3;3;3;3;3;3;3;3;3;3;3;3;3;3;3;3;3;3;3;3;3;3;3;3;3;3;3;3;3;3;3;3;3;3;3;3;3;3;3;3;3;3;3;3;3;3;3;3;3;3;3;3;3;3;3;3;3;3;3;3;3;3;3;3;3;3;3;3;3;3;3;3;3;3;3;3;3;3;3;3;3;3;3;3;3;3;3;3;3;3;3;3;3;3;3;3;3;3;3;3;3;3;3;3;3;3;3;3;3;3;3;3;3;3;3;3;3;3;3;3;3;3;3;3;3;3;3;3;3;3;3;3;3;3;3;3;3;3;3;3;3;3;3;3;3;3;3;3;3;3;3;3;3;3;3;3;3;3;3;3;3;3;3;3;3…	3;3;3;3;3;3;3;3;3;3;3;3;3;3;3;3;3;3;3;3;3;3;3;3;3;3;3;3;3;3;3;3;3;3;3;3;3;3;3;3;3;3;3;3;3;3;3;3;3;3;3;3;3;3;3;3;3;3;3;3;3;3;3;3;3;3;3;3;3;3;3;3;3;3;3;3;3;3;3;3;3;3;3;3;3;3;3;3;3;3;3;3;3;3;3;3;3;3;3;3;3;3;3;3;3;3;3;3;3;3;3;3;3;3;3;3;3;3;3;3;3;3;3;3;3;3;3;3;3;3;3;3;3;3;3;3;3;3;3;3;3;3;3;3;3;3;3;3;3;3;3;3;3;3;3;3;3;3;3;3;3;3;3;3;3;3;3;3;3;3;3;3;3;3;3;3;3;3;3;3;3;3;3;3;3;3;3;3;3;3;3;3;3;3;3;3;3;3;3;3…	3;3;3;3;3;3;3;3;3;3;3;3;3;3;3;3;3;3;3;3;3;3;3;3;3;3;3;3;3;3;3;3;3;3;3;3;3;3;3;3;3;3;3;3;3;3;3;3;3;3;3;3;3;3;3;3;3;3;3;3;3;3;3;3;3;3;3;3;3;3;3;3;3;3;3;3;3;3;3;3;3;3;3;3;3;3;3;3;3;3;3;3;3;3;3;3;3;3;3;3;3;3;3;3;3;3;3;3;3;3;3;3;3;3;3;3;3;3;3;3;3;3;3;3;3;3;3;3;3;3;3;3;3;3;3;3;3;3;3;3;3;3;3;3;3;3;3;3;3;3;3;3;3;3;3;3;3;3;3;3;3;3;3;3;3;3;3;3;3;3;3;3;3;3;3;3;3;3;3;3;3;3;3;3;3;3;3;3;3;3;3;3;3;3;3;3;3;3;3;3…	474	3	3	3	45.3	45.3	45.3	8.4917	75	75;75;76;76;76;77;77;77;77;77;77;77;77;77;77;77;77;77;77;77;77;77;77;77;77;77;77;77;77;77;77;77;77;77;77;77;77;77;77;77;77;77;77;77;77;77;77;77;77;77;77;77;77;77;77;77;77;77;77;77;79;81;81;81;82;82;82;82;83;84;84;85;85;85;91;91;91;105;105;105;105;124;128;128;128;128;128;128;128;128;128;128;128;128;128;128;128;128;152;152;152;153;153;153;153;153;153;153;153;153;153;153;153;153;153;153;153;153;153;…	6.13e-30	39655000	9913700	4.27227e-05	0
>jgi|Lotgi1|100804|gw1.58.271.1;>jgi|Lotgi1|127739|e_gw1.58.271.1;>jgi|Lotgi1|127642|e_gw1.58.270.1;>jgi|Lotgi1|127567|e_gw1.58.269.1;>jgi|Lotgi1|100716|gw1.58.270.1;>jgi|Lotgi1|100714|gw1.58.269.1;>jgi|Lotgi1|166503|fgenesh2_pg.C_sca_58000132;>jgi|Lotgi1|150772|fgenesh2_kg.C_sca_58000010;>jgi|Lotgi1|235068|estExt_fgenesh2_pg.C_sca_580127;>jgi|Lotgi1|220093|estExt_Genewise1Plus.C_sca_580247;>jgi|…	>jgi|Lotgi1|100804|gw1.58.271.1;>jgi|Lotgi1|127739|e_gw1.58.271.1;>jgi|Lotgi1|127642|e_gw1.58.270.1;>jgi|Lotgi1|127567|e_gw1.58.269.1;>jgi|Lotgi1|100716|gw1.58.270.1;>jgi|Lotgi1|100714|gw1.58.269.1;>jgi|Lotgi1|166503|fgenesh2_pg.C_sca_58000132;>jgi|Lotgi1|150772|fgenesh2_kg.C_sca_58000010;>jgi|Lotgi1|235068|estExt_fgenesh2_pg.C_sca_580127;>jgi|Lotgi1|220093|estExt_Genewise1Plus.C_sca_580247;>jgi|…	1;1;1;1;1;1;1;1;1;1;1;1;1;1;1;1	1;1;1;1;1;1;1;1;1;1;1;1;1;1;1;1	1;1;1;1;1;1;1;1;1;1;1;1;1;1;1;1	16	1	1	1	18.4	18.4	18.4	5.4592	49	49;56;56;56;56;56;66;66;67;67;67;67;67;67;67;67	0.00027695	76844	25615	1.10387e-07	0
>jgi|Lotgi1|80684|gw1.31.265.1;>jgi|Lotgi1|101127|gw1.14011.8.1;>jgi|Lotgi1|100822|gw1.31.448.1;>jgi|Lotgi1|100818|gw1.31.446.1;>jgi|Lotgi1|70525|gw1.31.152.1;>jgi|Lotgi1|70523|gw1.31.150.1;>jgi|Lotgi1|60401|gw1.31.58.1;>jgi|Lotgi1|61159|gw1.14011.1.1;>jgi|Lotgi1|60354|gw1.31.51.1;>jgi|Lotgi1|60360|gw1.31.55.1;>jgi|Lotgi1|60359|gw1.31.54.1;>jgi|Lotgi1|177050|fgenesh2_pg.C_sca_14011000002;>jgi|Lot…	>jgi|Lotgi1|80684|gw1.31.265.1;>jgi|Lotgi1|101127|gw1.14011.8.1;>jgi|Lotgi1|100822|gw1.31.448.1;>jgi|Lotgi1|100818|gw1.31.446.1;>jgi|Lotgi1|70525|gw1.31.152.1;>jgi|Lotgi1|70523|gw1.31.150.1;>jgi|Lotgi1|60401|gw1.31.58.1;>jgi|Lotgi1|61159|gw1.14011.1.1;>jgi|Lotgi1|60354|gw1.31.51.1;>jgi|Lotgi1|60360|gw1.31.55.1;>jgi|Lotgi1|60359|gw1.31.54.1;>jgi|Lotgi1|177050|fgenesh2_pg.C_sca_14011000002;>jgi|Lot…	2;2;2;2;2;2;2;2;2;2;2;2;2;2;2;2;2;2;2;2;2;2;2;2;2;2;2;2;2;2;2;2;2;2;2;2;2;2;2;2;2;2;2;2;2;2;2;2;2;2;2;2;2;2;2;2;2;2;2;2;2;2;2;2;2;2;2;2;2;2;2;2;2;2;2;2;2;2;2;2;2;2;2;2;2;2;2;2;2;2;2;2;2;2;2;2;1;1;1;1;1;1;1;1;1;1;1;1;1;1;1;1;1;1;1;1;1;1;1;1;1;1;1;1;1;1;1;1;1;1;1;1;1;1;1;1;1;1;1;1;1;1;1;1;1;1;1;1;1;1;1;1;1;1;1;1;1;1;1;1;1;1;1;1;1;1;1;1;1;1;1;1;1;1;1;1;1;1;1;1;1;1;1;1;1;1;1;1;1;1;1;1;1;1;1;1;1;1;1;1…	2;2;2;2;2;2;2;2;2;2;2;2;2;2;2;2;2;2;2;2;2;2;2;2;2;2;2;2;2;2;2;2;2;2;2;2;2;2;2;2;2;2;2;2;2;2;2;2;2;2;2;2;2;2;2;2;2;2;2;2;2;2;2;2;2;2;2;2;2;2;2;2;2;2;2;2;2;2;2;2;2;2;2;2;2;2;2;2;2;2;2;2;2;2;2;2;1;1;1;1;1;1;1;1;1;1;1;1;1;1;1;1;1;1;1;1;1;1;1;1;1;1;1;1;1;1;1;1;1;1;1;1;1;1;1;1;1;1;1;1;1;1;1;1;1;1;1;1;1;1;1;1;1;1;1;1;1;1;1;1;1;1;1;1;1;1;1;1;1;1;1;1;1;1;1;1;1;1;1;1;1;1;1;1;1;1;1;1;1;1;1;1;1;1;1;1;1;1;1;1…	2;2;2;2;2;2;2;2;2;2;2;2;2;2;2;2;2;2;2;2;2;2;2;2;2;2;2;2;2;2;2;2;2;2;2;2;2;2;2;2;2;2;2;2;2;2;2;2;2;2;2;2;2;2;2;2;2;2;2;2;2;2;2;2;2;2;2;2;2;2;2;2;2;2;2;2;2;2;2;2;2;2;2;2;2;2;2;2;2;2;2;2;2;2;2;2;1;1;1;1;1;1;1;1;1;1;1;1;1;1;1;1;1;1;1;1;1;1;1;1;1;1;1;1;1;1;1;1;1;1;1;1;1;1;1;1;1;1;1;1;1;1;1;1;1;1;1;1;1;1;1;1;1;1;1;1;1;1;1;1;1;1;1;1;1;1;1;1;1;1;1;1;1;1;1;1;1;1;1;1;1;1;1;1;1;1;1;1;1;1;1;1;1;1;1;1;1;1;1;1…	228	2	2	2	65.2	65.2	65.2	5.0936	46	46;58;58;58;76;76;76;78;78;79;79;146;146;149;149;149;149;149;149;149;149;149;149;149;149;149;149;149;149;149;149;149;149;149;149;149;149;149;149;149;149;149;149;149;149;149;149;149;149;149;149;149;149;149;149;149;149;149;149;149;149;149;149;149;149;149;149;150;150;150;150;150;150;150;150;150;150;150;150;150;150;150;150;150;150;150;150;150;150;150;150;150;150;150;150;150;25;50;58;58;68;76;76;76;76…	2.72e-05	388290	77658	3.34664e-07	0
>jgi|Lotgi1|101223|gw1.41.216.1;>jgi|Lotgi1|101220|gw1.41.214.1;>jgi|Lotgi1|163670|fgenesh2_pg.C_sca_41000032;>jgi|Lotgi1|122715|e_gw1.41.215.1;>jgi|Lotgi1|122640|e_gw1.41.214.1;>jgi|Lotgi1|122596|e_gw1.41.216.1;>jgi|Lotgi1|233582|estExt_fgenesh2_pg.C_sca_410032;>jgi|Lotgi1|217658|estExt_Genewise1Plus.C_sca_410012;>jgi|Lotgi1|217657|estExt_Genewise1Plus.C_sca_410011;>jgi|Lotgi1|217656|estExt_Gene…	>jgi|Lotgi1|101223|gw1.41.216.1;>jgi|Lotgi1|101220|gw1.41.214.1;>jgi|Lotgi1|163670|fgenesh2_pg.C_sca_41000032;>jgi|Lotgi1|122715|e_gw1.41.215.1;>jgi|Lotgi1|122640|e_gw1.41.214.1;>jgi|Lotgi1|122596|e_gw1.41.216.1;>jgi|Lotgi1|233582|estExt_fgenesh2_pg.C_sca_410032;>jgi|Lotgi1|217658|estExt_Genewise1Plus.C_sca_410012;>jgi|Lotgi1|217657|estExt_Genewise1Plus.C_sca_410011;>jgi|Lotgi1|217656|estExt_Gene…	5;5;5;5;5;5;5;5;5;5;5;5;5;4	5;5;5;5;5;5;5;5;5;5;5;5;5;4	5;5;5;5;5;5;5;5;5;5;5;5;5;4	14	5	5	5	33.8	33.8	33.8	27.305	237	237;242;255;255;255;255;262;262;262;262;262;262;262;235	5.6e-52	70058000	5004200	2.15654e-05	0
>jgi|Lotgi1|101230|gw1.118.131.1;>jgi|Lotgi1|65137|gw1.118.60.1;>jgi|Lotgi1|64591|gw1.118.57.1;>jgi|Lotgi1|237794|estExt_fgenesh2_pg.C_sca_1180015;>jgi|Lotgi1|237793|estExt_fgenesh2_pg.C_sca_1180014;>jgi|Lotgi1|224584|estExt_Genewise1Plus.C_sca_1180028;>jgi|Lotgi1|224583|estExt_Genewise1Plus.C_sca_1180027;>jgi|Lotgi1|224582|estExt_Genewise1Plus.C_sca_1180026;>jgi|Lotgi1|207621|estExt_fgenesh2_pm.…	>jgi|Lotgi1|101230|gw1.118.131.1;>jgi|Lotgi1|65137|gw1.118.60.1;>jgi|Lotgi1|64591|gw1.118.57.1;>jgi|Lotgi1|237794|estExt_fgenesh2_pg.C_sca_1180015;>jgi|Lotgi1|237793|estExt_fgenesh2_pg.C_sca_1180014;>jgi|Lotgi1|224584|estExt_Genewise1Plus.C_sca_1180028;>jgi|Lotgi1|224583|estExt_Genewise1Plus.C_sca_1180027;>jgi|Lotgi1|224582|estExt_Genewise1Plus.C_sca_1180026;>jgi|Lotgi1|207621|estExt_fgenesh2_pm.…	2;2;2;2;2;2;2;2;2;2;2;2;2;2;2;2;2;2;2;2	2;2;2;2;2;2;2;2;2;2;2;2;2;2;2;2;2;2;2;2	2;2;2;2;2;2;2;2;2;2;2;2;2;2;2;2;2;2;2;2	20	2	2	2	7	7	7	36.365	314	314;317;317;321;321;321;321;321;321;321;321;321;321;321;321;321;321;321;321;321	4.38e-07	1892200	90106	3.88309e-07	0
>jgi|Lotgi1|101477|gw1.3.802.1;>jgi|Lotgi1|177292|fgenesh2_pm.C_sca_3000053;>jgi|Lotgi1|153378|fgenesh2_pg.C_sca_3000281;>jgi|Lotgi1|105087|e_gw1.3.802.1;>jgi|Lotgi1|96221|gw1.3.668.1;>jgi|Lotgi1|76906|gw1.3.385.1;>jgi|Lotgi1|228631|estExt_fgenesh2_pg.C_sca_30277;>jgi|Lotgi1|209444|estExt_Genewise1Plus.C_sca_30453;>jgi|Lotgi1|209443|estExt_Genewise1Plus.C_sca_30452;>jgi|Lotgi1|209442|estExt_Genew…	>jgi|Lotgi1|101477|gw1.3.802.1;>jgi|Lotgi1|177292|fgenesh2_pm.C_sca_3000053;>jgi|Lotgi1|153378|fgenesh2_pg.C_sca_3000281;>jgi|Lotgi1|105087|e_gw1.3.802.1;>jgi|Lotgi1|96221|gw1.3.668.1;>jgi|Lotgi1|76906|gw1.3.385.1;>jgi|Lotgi1|228631|estExt_fgenesh2_pg.C_sca_30277;>jgi|Lotgi1|209444|estExt_Genewise1Plus.C_sca_30453;>jgi|Lotgi1|209443|estExt_Genewise1Plus.C_sca_30452;>jgi|Lotgi1|209442|estExt_Genew…	4;4;4;4;4;4;4;4;4;4;4;4;4;4;4;4	4;4;4;4;4;4;4;4;4;4;4;4;4;4;4;4	4;4;4;4;4;4;4;4;4;4;4;4;4;4;4;4	16	4	4	4	32.4	32.4	32.4	16.65	148	148;153;153;153;168;168;168;168;168;168;168;168;168;168;168;168	1.25e-21	4027000	447450	1.92827e-06	0		2		86
>jgi|Lotgi1|99863|gw1.829.29.1;>jgi|Lotgi1|147829|e_gw1.4467.16.1;>jgi|Lotgi1|147818|e_gw1.4467.4.1;>jgi|Lotgi1|147815|e_gw1.4467.2.1;>jgi|Lotgi1|148977|e_gw1.15459.4.1;>jgi|Lotgi1|148975|e_gw1.15459.6.1;>jgi|Lotgi1|148973|e_gw1.15459.5.1;>jgi|Lotgi1|148302|e_gw1.7535.7.1;>jgi|Lotgi1|148301|e_gw1.7535.4.1;>jgi|Lotgi1|148299|e_gw1.7535.6.1;>jgi|Lotgi1|147762|e_gw1.4299.2.1;>jgi|Lotgi1|147760|e_gw1…	>jgi|Lotgi1|99863|gw1.829.29.1;>jgi|Lotgi1|147829|e_gw1.4467.16.1;>jgi|Lotgi1|147818|e_gw1.4467.4.1;>jgi|Lotgi1|147815|e_gw1.4467.2.1;>jgi|Lotgi1|148977|e_gw1.15459.4.1;>jgi|Lotgi1|148975|e_gw1.15459.6.1;>jgi|Lotgi1|148973|e_gw1.15459.5.1;>jgi|Lotgi1|148302|e_gw1.7535.7.1;>jgi|Lotgi1|148301|e_gw1.7535.4.1;>jgi|Lotgi1|148299|e_gw1.7535.6.1;>jgi|Lotgi1|147762|e_gw1.4299.2.1;>jgi|Lotgi1|147760|e_gw1…	2;2;2;2;2;2;2;2;2;2;2;2;2;2;2;2;2;2;2;2;2;2;2;2;2;2;2;2;2;2;2;2;2;2;2;2;2;2;2;2;2;2;2;2;2;2;2;2;2;2;2;2;2;2;2;2;2;2;2;2;2;2;2;2;2;2;2;2;2;2;2;2;2;2;2;2;2;2;2;2;2;2;2;2;2;2;2;2;2;2;2;2;2;2;2;2;2;2;2;2;2;2;2;2;2;2;2;2;2;2;2;2;2;2;2;2;2;2;2;2;2;2;2;2;2;2;2;2;2;2;2;2;2;2;2;2;2;2;2;2;2;2;2;2;2;2;2;2;2;2;2;2;2;2;2;2;2;2;2;2;2;2;2;2;2;2;2;2;2;2;2;2;2;2;2;2;1;1;1;1;1;1;1;1;1;1;1;1;1;1;1;1;1;1;1;1;1;1;1;1…	2;2;2;2;2;2;2;2;2;2;2;2;2;2;2;2;2;2;2;2;2;2;2;2;2;2;2;2;2;2;2;2;2;2;2;2;2;2;2;2;2;2;2;2;2;2;2;2;2;2;2;2;2;2;2;2;2;2;2;2;2;2;2;2;2;2;2;2;2;2;2;2;2;2;2;2;2;2;2;2;2;2;2;2;2;2;2;2;2;2;2;2;2;2;2;2;2;2;2;2;2;2;2;2;2;2;2;2;2;2;2;2;2;2;2;2;2;2;2;2;2;2;2;2;2;2;2;2;2;2;2;2;2;2;2;2;2;2;2;2;2;2;2;2;2;2;2;2;2;2;2;2;2;2;2;2;2;2;2;2;2;2;2;2;2;2;2;2;2;2;2;2;2;2;2;2;1;1;1;1;1;1;1;1;1;1;1;1;1;1;1;1;1;1;1;1;1;1;1;1…	2;2;2;2;2;2;2;2;2;2;2;2;2;2;2;2;2;2;2;2;2;2;2;2;2;2;2;2;2;2;2;2;2;2;2;2;2;2;2;2;2;2;2;2;2;2;2;2;2;2;2;2;2;2;2;2;2;2;2;2;2;2;2;2;2;2;2;2;2;2;2;2;2;2;2;2;2;2;2;2;2;2;2;2;2;2;2;2;2;2;2;2;2;2;2;2;2;2;2;2;2;2;2;2;2;2;2;2;2;2;2;2;2;2;2;2;2;2;2;2;2;2;2;2;2;2;2;2;2;2;2;2;2;2;2;2;2;2;2;2;2;2;2;2;2;2;2;2;2;2;2;2;2;2;2;2;2;2;2;2;2;2;2;2;2;2;2;2;2;2;2;2;2;2;2;2;1;1;1;1;1;1;1;1;1;1;1;1;1;1;1;1;1;1;1;1;1;1;1;1…	448	2	2	2	29.1	29.1	29.1	11.904	110	110;112;112;112;120;120;120;120;120;120;123;123;123;126;126;126;126;126;126;126;126;126;126;126;126;126;126;126;126;126;126;126;126;126;126;126;126;126;126;126;126;126;126;126;126;126;126;126;126;126;126;126;126;126;126;126;126;126;126;126;126;126;126;126;126;126;126;126;126;126;126;126;126;126;126;126;126;126;126;126;126;126;126;126;126;126;126;126;126;126;126;126;126;126;126;126;126;126;126;126…	1.32e-71	108760000	21752000	9.37395e-05	0
>jgi|Lotgi1|75443|gw1.1.699.1;>jgi|Lotgi1|75431|gw1.1.698.1;>jgi|Lotgi1|66683|gw1.1.397.1;>jgi|Lotgi1|102924|e_gw1.1.699.1;>jgi|Lotgi1|102218|e_gw1.1.698.1;>jgi|Lotgi1|102182|e_gw1.1.397.1;>jgi|Lotgi1|208408|estExt_Genewise1Plus.C_sca_10689;>jgi|Lotgi1|208407|estExt_Genewise1Plus.C_sca_10688;>jgi|Lotgi1|208406|estExt_Genewise1Plus.C_sca_10687;>jgi|Lotgi1|181224|estExt_Genewise1.C_sca_10689;>jgi|L…	>jgi|Lotgi1|75443|gw1.1.699.1;>jgi|Lotgi1|75431|gw1.1.698.1;>jgi|Lotgi1|66683|gw1.1.397.1;>jgi|Lotgi1|102924|e_gw1.1.699.1;>jgi|Lotgi1|102218|e_gw1.1.698.1;>jgi|Lotgi1|102182|e_gw1.1.397.1;>jgi|Lotgi1|208408|estExt_Genewise1Plus.C_sca_10689;>jgi|Lotgi1|208407|estExt_Genewise1Plus.C_sca_10688;>jgi|Lotgi1|208406|estExt_Genewise1Plus.C_sca_10687;>jgi|Lotgi1|181224|estExt_Genewise1.C_sca_10689;>jgi|L…	2;2;2;2;2;2;2;2;2;2;2;2;2;2;2;2;1;1;1;1;1;1;1;1;1;1;1;1;1;1;1;1;1;1;1;1;1;1;1;1;1;1;1;1;1;1;1;1;1;1;1;1;1;1;1;1;1;1;1;1;1;1;1;1;1;1;1;1;1;1	2;2;2;2;2;2;2;2;2;2;2;2;2;2;2;2;1;1;1;1;1;1;1;1;1;1;1;1;1;1;1;1;1;1;1;1;1;1;1;1;1;1;1;1;1;1;1;1;1;1;1;1;1;1;1;1;1;1;1;1;1;1;1;1;1;1;1;1;1;1	2;2;2;2;2;2;2;2;2;2;2;2;2;2;2;2;1;1;1;1;1;1;1;1;1;1;1;1;1;1;1;1;1;1;1;1;1;1;1;1;1;1;1;1;1;1;1;1;1;1;1;1;1;1;1;1;1;1;1;1;1;1;1;1;1;1;1;1;1;1	70	2	2	2	13.3	13.3	13.3	19.573	173	173;173;173;179;179;179;189;189;189;189;189;189;197;197;197;197;57;61;71;91;94;94;176;176;176;195;195;201;201;201;202;202;202;202;202;202;202;202;202;202;202;202;202;202;202;202;202;202;202;202;202;202;202;202;202;202;202;202;202;202;206;206;206;206;206;206;206;206;206;206	5.52e-08	4505300	375440	1.61795e-06	0		6		164
>jgi|Lotgi1|52648|gw1.1.50.1;>jgi|Lotgi1|52646|gw1.1.49.1;>jgi|Lotgi1|62575|gw1.1.256.1;>jgi|Lotgi1|103354|e_gw1.1.256.1;>jgi|Lotgi1|102589|e_gw1.1.50.1;>jgi|Lotgi1|102381|e_gw1.1.49.1;>jgi|Lotgi1|180834|estExt_Genewise1.C_sca_10006;>jgi|Lotgi1|180833|estExt_Genewise1.C_sca_10005;>jgi|Lotgi1|180832|estExt_Genewise1.C_sca_10004;>jgi|Lotgi1|227777|estExt_fgenesh2_pg.C_sca_10003;>jgi|Lotgi1|208012|e…	>jgi|Lotgi1|52648|gw1.1.50.1;>jgi|Lotgi1|52646|gw1.1.49.1;>jgi|Lotgi1|62575|gw1.1.256.1;>jgi|Lotgi1|103354|e_gw1.1.256.1;>jgi|Lotgi1|102589|e_gw1.1.50.1;>jgi|Lotgi1|102381|e_gw1.1.49.1;>jgi|Lotgi1|180834|estExt_Genewise1.C_sca_10006;>jgi|Lotgi1|180833|estExt_Genewise1.C_sca_10005;>jgi|Lotgi1|180832|estExt_Genewise1.C_sca_10004;>jgi|Lotgi1|227777|estExt_fgenesh2_pg.C_sca_10003;>jgi|Lotgi1|208012|e…	1;1;1;1;1;1;1;1;1;1;1;1;1;1;1;1	1;1;1;1;1;1;1;1;1;1;1;1;1;1;1;1	1;1;1;1;1;1;1;1;1;1;1;1;1;1;1;1	16	1	1	1	10.3	10.3	10.3	11.895	107	107;107;108;121;121;121;213;213;213;226;226;226;226;226;226;226	6.75e-09	490750	245370	1.05741e-06	0
>jgi|Lotgi1|75342|gw1.1.693.1;>jgi|Lotgi1|181438|estExt_Genewise1.C_sca_11199;>jgi|Lotgi1|181437|estExt_Genewise1.C_sca_11198;>jgi|Lotgi1|181436|estExt_Genewise1.C_sca_11197;>jgi|Lotgi1|208631|estExt_Genewise1Plus.C_sca_11199;>jgi|Lotgi1|208630|estExt_Genewise1Plus.C_sca_11198;>jgi|Lotgi1|208629|estExt_Genewise1Plus.C_sca_11197;>jgi|Lotgi1|102549|e_gw1.1.693.1;>jgi|Lotgi1|228142|estExt_fgenesh2_p…	>jgi|Lotgi1|75342|gw1.1.693.1;>jgi|Lotgi1|181438|estExt_Genewise1.C_sca_11199;>jgi|Lotgi1|181437|estExt_Genewise1.C_sca_11198;>jgi|Lotgi1|181436|estExt_Genewise1.C_sca_11197;>jgi|Lotgi1|208631|estExt_Genewise1Plus.C_sca_11199;>jgi|Lotgi1|208630|estExt_Genewise1Plus.C_sca_11198;>jgi|Lotgi1|208629|estExt_Genewise1Plus.C_sca_11197;>jgi|Lotgi1|102549|e_gw1.1.693.1;>jgi|Lotgi1|228142|estExt_fgenesh2_p…	2;2;2;2;2;2;2;2;2;2;1;1;1;1	2;2;2;2;2;2;2;2;2;2;1;1;1;1	2;2;2;2;2;2;2;2;2;2;1;1;1;1	14	2	2	2	9.5	9.5	9.5	27.448	242	242;245;245;245;251;251;251;251;269;269;182;182;210;210	4.28e-19	2853000	237750	1.02458e-06	0
>jgi|Lotgi1|97074|gw1.1.1239.1;>jgi|Lotgi1|76481|gw1.1.732.1;>jgi|Lotgi1|227944|estExt_fgenesh2_pg.C_sca_10279;>jgi|Lotgi1|227943|estExt_fgenesh2_pg.C_sca_10278;>jgi|Lotgi1|208323|estExt_Genewise1Plus.C_sca_10572;>jgi|Lotgi1|208322|estExt_Genewise1Plus.C_sca_10571;>jgi|Lotgi1|208321|estExt_Genewise1Plus.C_sca_10570;>jgi|Lotgi1|208320|estExt_Genewise1Plus.C_sca_10569;>jgi|Lotgi1|205550|estExt_fgen…	>jgi|Lotgi1|97074|gw1.1.1239.1;>jgi|Lotgi1|76481|gw1.1.732.1;>jgi|Lotgi1|227944|estExt_fgenesh2_pg.C_sca_10279;>jgi|Lotgi1|227943|estExt_fgenesh2_pg.C_sca_10278;>jgi|Lotgi1|208323|estExt_Genewise1Plus.C_sca_10572;>jgi|Lotgi1|208322|estExt_Genewise1Plus.C_sca_10571;>jgi|Lotgi1|208321|estExt_Genewise1Plus.C_sca_10570;>jgi|Lotgi1|208320|estExt_Genewise1Plus.C_sca_10569;>jgi|Lotgi1|205550|estExt_fgen…	2;2;2;2;2;2;2;2;2;2;2;2;2;2;2;2;2;2;2;2;1;1;1;1	2;2;2;2;2;2;2;2;2;2;2;2;2;2;2;2;2;2;2;2;1;1;1;1	2;2;2;2;2;2;2;2;2;2;2;2;2;2;2;2;2;2;2;2;1;1;1;1	24	2	2	2	12.6	12.6	12.6	21.649	191	191;191;201;201;201;201;201;201;201;201;201;201;201;201;201;201;201;201;201;201;96;102;103;106	1.38e-06	467300	38941	1.67815e-07	0		7		20
>jgi|Lotgi1|74547|gw1.1.662.1;>jgi|Lotgi1|74533|gw1.1.661.1;>jgi|Lotgi1|95340|gw1.1.1175.1;>jgi|Lotgi1|152264|fgenesh2_pg.C_sca_1000402;>jgi|Lotgi1|149176|fgenesh2_kg.C_sca_1000054;>jgi|Lotgi1|228013|estExt_fgenesh2_pg.C_sca_10398;>jgi|Lotgi1|228012|estExt_fgenesh2_pg.C_sca_10397;>jgi|Lotgi1|208441|estExt_Genewise1Plus.C_sca_10752;>jgi|Lotgi1|208440|estExt_Genewise1Plus.C_sca_10751;>jgi|Lotgi1|20…	>jgi|Lotgi1|74547|gw1.1.662.1;>jgi|Lotgi1|74533|gw1.1.661.1;>jgi|Lotgi1|95340|gw1.1.1175.1;>jgi|Lotgi1|152264|fgenesh2_pg.C_sca_1000402;>jgi|Lotgi1|149176|fgenesh2_kg.C_sca_1000054;>jgi|Lotgi1|228013|estExt_fgenesh2_pg.C_sca_10398;>jgi|Lotgi1|228012|estExt_fgenesh2_pg.C_sca_10397;>jgi|Lotgi1|208441|estExt_Genewise1Plus.C_sca_10752;>jgi|Lotgi1|208440|estExt_Genewise1Plus.C_sca_10751;>jgi|Lotgi1|20…	1;1;1;1;1;1;1;1;1;1;1;1;1;1;1;1;1;1;1;1	1;1;1;1;1;1;1;1;1;1;1;1;1;1;1;1;1;1;1;1	1;1;1;1;1;1;1;1;1;1;1;1;1;1;1;1;1;1;1;1	20	1	1	1	5.8	5.8	5.8	35.8	312	312;312;319;323;323;324;324;324;324;324;324;324;324;324;324;324;324;324;324;324	5.34e-08	0	0	0	0
>jgi|Lotgi1|64421|gw1.2.244.1;>jgi|Lotgi1|64365|gw1.2.243.1;>jgi|Lotgi1|64360|gw1.2.242.1;>jgi|Lotgi1|181968|estExt_Genewise1.C_sca_20912;>jgi|Lotgi1|181967|estExt_Genewise1.C_sca_20911;>jgi|Lotgi1|181966|estExt_Genewise1.C_sca_20910;>jgi|Lotgi1|228429|estExt_fgenesh2_pg.C_sca_20423;>jgi|Lotgi1|209107|estExt_Genewise1Plus.C_sca_20912;>jgi|Lotgi1|209106|estExt_Genewise1Plus.C_sca_20911;>jgi|Lotgi1…	>jgi|Lotgi1|64421|gw1.2.244.1;>jgi|Lotgi1|64365|gw1.2.243.1;>jgi|Lotgi1|64360|gw1.2.242.1;>jgi|Lotgi1|181968|estExt_Genewise1.C_sca_20912;>jgi|Lotgi1|181967|estExt_Genewise1.C_sca_20911;>jgi|Lotgi1|181966|estExt_Genewise1.C_sca_20910;>jgi|Lotgi1|228429|estExt_fgenesh2_pg.C_sca_20423;>jgi|Lotgi1|209107|estExt_Genewise1Plus.C_sca_20912;>jgi|Lotgi1|209106|estExt_Genewise1Plus.C_sca_20911;>jgi|Lotgi1…	11;11;11;11;11;11;11;11;11;11;11;11;11;11	11;11;11;11;11;11;11;11;11;11;11;11;11;11	11;11;11;11;11;11;11;11;11;11;11;11;11;11	14	11	11	11	39.3	39.3	39.3	39.477	346	346;350;355;362;362;362;366;366;366;366;366;366;366;366	6.1e-182	197480000	11616000	5.00587e-05	0		9;10;11;12;13		50;59;71;175;202
>jgi|Lotgi1|66260|gw1.2.297.1;>jgi|Lotgi1|97333|gw1.2.1014.1;>jgi|Lotgi1|65906|gw1.2.288.1;>jgi|Lotgi1|209167|estExt_Genewise1Plus.C_sca_21052;>jgi|Lotgi1|209166|estExt_Genewise1Plus.C_sca_21051;>jgi|Lotgi1|182030|estExt_Genewise1.C_sca_21051;>jgi|Lotgi1|104174|e_gw1.2.297.1;>jgi|Lotgi1|103989|e_gw1.2.1014.1;>jgi|Lotgi1|228468|estExt_fgenesh2_pg.C_sca_20498;>jgi|Lotgi1|153088|fgenesh2_pg.C_sca_20…	>jgi|Lotgi1|66260|gw1.2.297.1;>jgi|Lotgi1|97333|gw1.2.1014.1;>jgi|Lotgi1|65906|gw1.2.288.1;>jgi|Lotgi1|209167|estExt_Genewise1Plus.C_sca_21052;>jgi|Lotgi1|209166|estExt_Genewise1Plus.C_sca_21051;>jgi|Lotgi1|182030|estExt_Genewise1.C_sca_21051;>jgi|Lotgi1|104174|e_gw1.2.297.1;>jgi|Lotgi1|103989|e_gw1.2.1014.1;>jgi|Lotgi1|228468|estExt_fgenesh2_pg.C_sca_20498;>jgi|Lotgi1|153088|fgenesh2_pg.C_sca_20…	1;1;1;1;1;1;1;1;1;1	1;1;1;1;1;1;1;1;1;1	1;1;1;1;1;1;1;1;1;1	10	1	1	1	9.2	9.2	9.2	13.544	119	119;146;164;177;177;177;179;185;207;207	8.87e-05	434230	54279	2.33913e-07	0
>jgi|Lotgi1|71570|gw1.3.273.1;>jgi|Lotgi1|71569|gw1.3.272.1;>jgi|Lotgi1|104733|e_gw1.3.273.1;>jgi|Lotgi1|104665|e_gw1.3.272.1;>jgi|Lotgi1|81652|gw1.3.451.1;>jgi|Lotgi1|104779|e_gw1.3.451.1;>jgi|Lotgi1|228545|estExt_fgenesh2_pg.C_sca_30133;>jgi|Lotgi1|228544|estExt_fgenesh2_pg.C_sca_30132;>jgi|Lotgi1|209309|estExt_Genewise1Plus.C_sca_30219;>jgi|Lotgi1|209308|estExt_Genewise1Plus.C_sca_30218;>jgi|L…	>jgi|Lotgi1|71570|gw1.3.273.1;>jgi|Lotgi1|71569|gw1.3.272.1;>jgi|Lotgi1|104733|e_gw1.3.273.1;>jgi|Lotgi1|104665|e_gw1.3.272.1;>jgi|Lotgi1|81652|gw1.3.451.1;>jgi|Lotgi1|104779|e_gw1.3.451.1;>jgi|Lotgi1|228545|estExt_fgenesh2_pg.C_sca_30133;>jgi|Lotgi1|228544|estExt_fgenesh2_pg.C_sca_30132;>jgi|Lotgi1|209309|estExt_Genewise1Plus.C_sca_30219;>jgi|Lotgi1|209308|estExt_Genewise1Plus.C_sca_30218;>jgi|L…	8;8;8;8;8;8;8;8;8;8;8;8;8;8;8;8;6;6	8;8;8;8;8;8;8;8;8;8;8;8;8;8;8;8;6;6	8;8;8;8;8;8;8;8;8;8;8;8;8;8;8;8;6;6	18	8	8	8	10.5	10.5	10.5	95.048	822	822;822;826;826;850;858;886;886;886;886;886;886;886;886;991;991;459;459	1.3e-36	18158000	370570	1.59696e-06	0
>jgi|Lotgi1|64864|gw1.3.185.1;>jgi|Lotgi1|64862|gw1.3.184.1;>jgi|Lotgi1|64459|gw1.3.170.1;>jgi|Lotgi1|209340|estExt_Genewise1Plus.C_sca_30274;>jgi|Lotgi1|209339|estExt_Genewise1Plus.C_sca_30273;>jgi|Lotgi1|209338|estExt_Genewise1Plus.C_sca_30272;>jgi|Lotgi1|182217|estExt_Genewise1.C_sca_30274;>jgi|Lotgi1|182216|estExt_Genewise1.C_sca_30273;>jgi|Lotgi1|182215|estExt_Genewise1.C_sca_30272;>jgi|Lotg…	>jgi|Lotgi1|64864|gw1.3.185.1;>jgi|Lotgi1|64862|gw1.3.184.1;>jgi|Lotgi1|64459|gw1.3.170.1;>jgi|Lotgi1|209340|estExt_Genewise1Plus.C_sca_30274;>jgi|Lotgi1|209339|estExt_Genewise1Plus.C_sca_30273;>jgi|Lotgi1|209338|estExt_Genewise1Plus.C_sca_30272;>jgi|Lotgi1|182217|estExt_Genewise1.C_sca_30274;>jgi|Lotgi1|182216|estExt_Genewise1.C_sca_30273;>jgi|Lotgi1|182215|estExt_Genewise1.C_sca_30272;>jgi|Lotg…	6;6;6;6;6;6;6;6;6;6;6;6;5;5;5;5	6;6;6;6;6;6;6;6;6;6;6;6;5;5;5;5	6;6;6;6;6;6;6;6;6;6;6;6;5;5;5;5	16	6	6	6	25.5	25.5	25.5	41.894	373	373;373;373;399;399;399;399;399;399;399;399;399;416;416;416;416	1.44e-78	51818000	2590900	1.11654e-05	0		14		363
>jgi|Lotgi1|73507|gw1.4.300.1;>jgi|Lotgi1|73503|gw1.4.299.1;>jgi|Lotgi1|209709|estExt_Genewise1Plus.C_sca_40477;>jgi|Lotgi1|209708|estExt_Genewise1Plus.C_sca_40476;>jgi|Lotgi1|209707|estExt_Genewise1Plus.C_sca_40475;>jgi|Lotgi1|182652|estExt_Genewise1.C_sca_40477;>jgi|Lotgi1|182651|estExt_Genewise1.C_sca_40476;>jgi|Lotgi1|182650|estExt_Genewise1.C_sca_40475;>jgi|Lotgi1|153817|fgenesh2_pg.C_sca_40…	>jgi|Lotgi1|73507|gw1.4.300.1;>jgi|Lotgi1|73503|gw1.4.299.1;>jgi|Lotgi1|209709|estExt_Genewise1Plus.C_sca_40477;>jgi|Lotgi1|209708|estExt_Genewise1Plus.C_sca_40476;>jgi|Lotgi1|209707|estExt_Genewise1Plus.C_sca_40475;>jgi|Lotgi1|182652|estExt_Genewise1.C_sca_40477;>jgi|Lotgi1|182651|estExt_Genewise1.C_sca_40476;>jgi|Lotgi1|182650|estExt_Genewise1.C_sca_40475;>jgi|Lotgi1|153817|fgenesh2_pg.C_sca_40…	9;9;9;9;9;9;9;9;9;9;9;9;8;8	9;9;9;9;9;9;9;9;9;9;9;9;8;8	8;8;8;8;8;8;8;8;8;8;8;8;7;7	14	9	9	8	36.9	36.9	33.5	37.643	331	331;331;365;365;365;365;365;365;365;365;395;395;239;269	8.82e-119	88470000	5529400	2.38288e-05	0		15;16		16;147
>jgi|Lotgi1|105860|e_gw1.4.58.1;>jgi|Lotgi1|105740|e_gw1.4.351.1;>jgi|Lotgi1|105456|e_gw1.4.60.1;>jgi|Lotgi1|177355|fgenesh2_pm.C_sca_4000048;>jgi|Lotgi1|153878|fgenesh2_pg.C_sca_4000337;>jgi|Lotgi1|228852|estExt_fgenesh2_pg.C_sca_40329;>jgi|Lotgi1|209789|estExt_Genewise1Plus.C_sca_40618;>jgi|Lotgi1|209788|estExt_Genewise1Plus.C_sca_40617;>jgi|Lotgi1|209787|estExt_Genewise1Plus.C_sca_40616;>jgi|L…	>jgi|Lotgi1|105860|e_gw1.4.58.1;>jgi|Lotgi1|105740|e_gw1.4.351.1;>jgi|Lotgi1|105456|e_gw1.4.60.1;>jgi|Lotgi1|177355|fgenesh2_pm.C_sca_4000048;>jgi|Lotgi1|153878|fgenesh2_pg.C_sca_4000337;>jgi|Lotgi1|228852|estExt_fgenesh2_pg.C_sca_40329;>jgi|Lotgi1|209789|estExt_Genewise1Plus.C_sca_40618;>jgi|Lotgi1|209788|estExt_Genewise1Plus.C_sca_40617;>jgi|Lotgi1|209787|estExt_Genewise1Plus.C_sca_40616;>jgi|L…	2;2;2;2;2;2;2;2;2;2;2;2;2;1;1;1	2;2;2;2;2;2;2;2;2;2;2;2;2;1;1;1	2;2;2;2;2;2;2;2;2;2;2;2;2;1;1;1	16	2	2	2	9.7	9.7	9.7	25.633	227	227;227;227;233;233;256;256;256;256;256;256;256;256;195;195;195	1.79e-13	1189200	169880	7.32092e-07	0
>jgi|Lotgi1|77739|gw1.4.378.1;>jgi|Lotgi1|77745|gw1.4.379.1;>jgi|Lotgi1|105842|e_gw1.4.379.1;>jgi|Lotgi1|105777|e_gw1.4.378.1;>jgi|Lotgi1|83079|gw1.4.430.1;>jgi|Lotgi1|228831|estExt_fgenesh2_pg.C_sca_40294;>jgi|Lotgi1|209741|estExt_Genewise1Plus.C_sca_40535;>jgi|Lotgi1|209740|estExt_Genewise1Plus.C_sca_40534;>jgi|Lotgi1|209739|estExt_Genewise1Plus.C_sca_40533;>jgi|Lotgi1|209738|estExt_Genewise1Pl…	>jgi|Lotgi1|77739|gw1.4.378.1;>jgi|Lotgi1|77745|gw1.4.379.1;>jgi|Lotgi1|105842|e_gw1.4.379.1;>jgi|Lotgi1|105777|e_gw1.4.378.1;>jgi|Lotgi1|83079|gw1.4.430.1;>jgi|Lotgi1|228831|estExt_fgenesh2_pg.C_sca_40294;>jgi|Lotgi1|209741|estExt_Genewise1Plus.C_sca_40535;>jgi|Lotgi1|209740|estExt_Genewise1Plus.C_sca_40534;>jgi|Lotgi1|209739|estExt_Genewise1Plus.C_sca_40533;>jgi|Lotgi1|209738|estExt_Genewise1Pl…	1;1;1;1;1;1;1;1;1;1;1;1;1;1;1;1;1;1;1;1;1;1;1;1	1;1;1;1;1;1;1;1;1;1;1;1;1;1;1;1;1;1;1;1;1;1;1;1	1;1;1;1;1;1;1;1;1;1;1;1;1;1;1;1;1;1;1;1;1;1;1;1	24	1	1	1	10.9	10.9	10.9	17.42	165	165;169;177;177;433;434;434;434;434;434;434;434;434;434;434;434;434;434;434;434;434;434;434;434	1.23e-14	9242700	1155300	4.97872e-06	0
>jgi|Lotgi1|78156|gw1.5.623.1;>jgi|Lotgi1|78154|gw1.5.622.1;>jgi|Lotgi1|78053|gw1.5.619.1;>jgi|Lotgi1|229228|estExt_fgenesh2_pg.C_sca_50514;>jgi|Lotgi1|229227|estExt_fgenesh2_pg.C_sca_50513;>jgi|Lotgi1|210428|estExt_Genewise1Plus.C_sca_51006;>jgi|Lotgi1|210427|estExt_Genewise1Plus.C_sca_51005;>jgi|Lotgi1|210426|estExt_Genewise1Plus.C_sca_51004;>jgi|Lotgi1|205785|estExt_fgenesh2_pm.C_sca_50091;>jg…	>jgi|Lotgi1|78156|gw1.5.623.1;>jgi|Lotgi1|78154|gw1.5.622.1;>jgi|Lotgi1|78053|gw1.5.619.1;>jgi|Lotgi1|229228|estExt_fgenesh2_pg.C_sca_50514;>jgi|Lotgi1|229227|estExt_fgenesh2_pg.C_sca_50513;>jgi|Lotgi1|210428|estExt_Genewise1Plus.C_sca_51006;>jgi|Lotgi1|210427|estExt_Genewise1Plus.C_sca_51005;>jgi|Lotgi1|210426|estExt_Genewise1Plus.C_sca_51004;>jgi|Lotgi1|205785|estExt_fgenesh2_pm.C_sca_50091;>jg…	4;4;4;4;4;4;4;4;4;4;4;4;4;4;4;4;4;4;4;4	4;4;4;4;4;4;4;4;4;4;4;4;4;4;4;4;4;4;4;4	4;4;4;4;4;4;4;4;4;4;4;4;4;4;4;4;4;4;4;4	20	4	4	4	36.7	36.7	36.7	14.363	139	139;139;140;140;140;140;140;140;140;140;140;140;140;140;140;140;140;140;140;140	1.28e-46	6518700	1086500	4.68223e-06	0		17		139
>jgi|Lotgi1|56806|gw1.5.103.1;>jgi|Lotgi1|96340|gw1.5.987.1;>jgi|Lotgi1|96412|gw1.5.989.1;>jgi|Lotgi1|229057|estExt_fgenesh2_pg.C_sca_50261;>jgi|Lotgi1|210147|estExt_Genewise1Plus.C_sca_50554;>jgi|Lotgi1|210146|estExt_Genewise1Plus.C_sca_50553;>jgi|Lotgi1|210145|estExt_Genewise1Plus.C_sca_50552;>jgi|Lotgi1|203169|estExt_fgenesh2_kg.C_sca_50040;>jgi|Lotgi1|183148|estExt_Genewise1.C_sca_50554;>jgi|…	>jgi|Lotgi1|56806|gw1.5.103.1;>jgi|Lotgi1|96340|gw1.5.987.1;>jgi|Lotgi1|96412|gw1.5.989.1;>jgi|Lotgi1|229057|estExt_fgenesh2_pg.C_sca_50261;>jgi|Lotgi1|210147|estExt_Genewise1Plus.C_sca_50554;>jgi|Lotgi1|210146|estExt_Genewise1Plus.C_sca_50553;>jgi|Lotgi1|210145|estExt_Genewise1Plus.C_sca_50552;>jgi|Lotgi1|203169|estExt_fgenesh2_kg.C_sca_50040;>jgi|Lotgi1|183148|estExt_Genewise1.C_sca_50554;>jgi|…	1;1;1;1;1;1;1;1;1;1;1;1;1;1;1;1	1;1;1;1;1;1;1;1;1;1;1;1;1;1;1;1	1;1;1;1;1;1;1;1;1;1;1;1;1;1;1;1	16	1	1	1	6.5	6.5	6.5	24.578	217	217;223;238;250;250;250;250;250;250;250;250;250;250;250;250;250	0.00023511	75378	5798.3	2.49876e-08	0
>jgi|Lotgi1|78201|gw1.5.624.1;>jgi|Lotgi1|106001|e_gw1.5.624.1;>jgi|Lotgi1|154166|fgenesh2_pg.C_sca_5000206;>jgi|Lotgi1|149340|fgenesh2_kg.C_sca_5000029;>jgi|Lotgi1|229014|estExt_fgenesh2_pg.C_sca_50202;>jgi|Lotgi1|210053|estExt_Genewise1Plus.C_sca_50395;>jgi|Lotgi1|203158|estExt_fgenesh2_kg.C_sca_50029;>jgi|Lotgi1|183046|estExt_Genewise1.C_sca_50395	>jgi|Lotgi1|78201|gw1.5.624.1;>jgi|Lotgi1|106001|e_gw1.5.624.1;>jgi|Lotgi1|154166|fgenesh2_pg.C_sca_5000206;>jgi|Lotgi1|149340|fgenesh2_kg.C_sca_5000029;>jgi|Lotgi1|229014|estExt_fgenesh2_pg.C_sca_50202;>jgi|Lotgi1|210053|estExt_Genewise1Plus.C_sca_50395;>jgi|Lotgi1|203158|estExt_fgenesh2_kg.C_sca_50029;>jgi|Lotgi1|183046|estExt_Genewise1.C_sca_50395	2;2;2;2;2;2;2;2	2;2;2;2;2;2;2;2	2;2;2;2;2;2;2;2	8	2	2	2	22.3	22.3	22.3	13.773	121	121;134;145;145;146;146;146;146	4.34e-09	3245300	463620	1.99795e-06	0
>jgi|Lotgi1|55275|gw1.5.81.1;>jgi|Lotgi1|229020|estExt_fgenesh2_pg.C_sca_50211;>jgi|Lotgi1|210057|estExt_Genewise1Plus.C_sca_50417;>jgi|Lotgi1|210056|estExt_Genewise1Plus.C_sca_50416;>jgi|Lotgi1|210055|estExt_Genewise1Plus.C_sca_50415;>jgi|Lotgi1|205739|estExt_fgenesh2_pm.C_sca_50034;>jgi|Lotgi1|183053|estExt_Genewise1.C_sca_50417;>jgi|Lotgi1|183052|estExt_Genewise1.C_sca_50416;>jgi|Lotgi1|183051…	>jgi|Lotgi1|55275|gw1.5.81.1;>jgi|Lotgi1|229020|estExt_fgenesh2_pg.C_sca_50211;>jgi|Lotgi1|210057|estExt_Genewise1Plus.C_sca_50417;>jgi|Lotgi1|210056|estExt_Genewise1Plus.C_sca_50416;>jgi|Lotgi1|210055|estExt_Genewise1Plus.C_sca_50415;>jgi|Lotgi1|205739|estExt_fgenesh2_pm.C_sca_50034;>jgi|Lotgi1|183053|estExt_Genewise1.C_sca_50417;>jgi|Lotgi1|183052|estExt_Genewise1.C_sca_50416;>jgi|Lotgi1|183051…	5;5;5;5;5;5;5;5;5;5;4;4;4;4;4;4	5;5;5;5;5;5;5;5;5;5;4;4;4;4;4;4	5;5;5;5;5;5;5;5;5;5;4;4;4;4;4;4	16	5	5	5	19.7	19.7	19.7	38.615	346	346;358;358;358;358;358;358;358;358;358;344;348;356;356;356;356	4.24e-30	1555300	103690	4.46848e-07	0		19;20;21		232;234;341
>jgi|Lotgi1|229322|estExt_fgenesh2_pg.C_sca_60175;>jgi|Lotgi1|210576|estExt_Genewise1Plus.C_sca_60291;>jgi|Lotgi1|210575|estExt_Genewise1Plus.C_sca_60290;>jgi|Lotgi1|210574|estExt_Genewise1Plus.C_sca_60289;>jgi|Lotgi1|205805|estExt_fgenesh2_pm.C_sca_60029;>jgi|Lotgi1|183615|estExt_Genewise1.C_sca_60291;>jgi|Lotgi1|183614|estExt_Genewise1.C_sca_60290;>jgi|Lotgi1|183613|estExt_Genewise1.C_sca_60289…	>jgi|Lotgi1|229322|estExt_fgenesh2_pg.C_sca_60175;>jgi|Lotgi1|210576|estExt_Genewise1Plus.C_sca_60291;>jgi|Lotgi1|210575|estExt_Genewise1Plus.C_sca_60290;>jgi|Lotgi1|210574|estExt_Genewise1Plus.C_sca_60289;>jgi|Lotgi1|205805|estExt_fgenesh2_pm.C_sca_60029;>jgi|Lotgi1|183615|estExt_Genewise1.C_sca_60291;>jgi|Lotgi1|183614|estExt_Genewise1.C_sca_60290;>jgi|Lotgi1|183613|estExt_Genewise1.C_sca_60289…	7;7;7;7;7;7;7;7;7;7;7;7;7;6;6;6	7;7;7;7;7;7;7;7;7;7;7;7;7;6;6;6	7;7;7;7;7;7;7;7;7;7;7;7;7;6;6;6	16	7	7	7	60.1	60.1	60.1	22.56	198	198;198;198;198;198;198;198;198;198;198;198;198;198;190;190;191	1.38e-147	29352000	2668400	1.14994e-05	0		22;23;24	1	81;140;164	6
>jgi|Lotgi1|52951|gw1.6.20.1;>jgi|Lotgi1|52948|gw1.6.19.1;>jgi|Lotgi1|107238|e_gw1.6.20.1;>jgi|Lotgi1|107048|e_gw1.6.19.1;>jgi|Lotgi1|229361|estExt_fgenesh2_pg.C_sca_60247;>jgi|Lotgi1|229360|estExt_fgenesh2_pg.C_sca_60246;>jgi|Lotgi1|205813|estExt_fgenesh2_pm.C_sca_60040;>jgi|Lotgi1|203218|estExt_fgenesh2_kg.C_sca_60025;>jgi|Lotgi1|177499|fgenesh2_pm.C_sca_6000044;>jgi|Lotgi1|154753|fgenesh2_pg.C…	>jgi|Lotgi1|52951|gw1.6.20.1;>jgi|Lotgi1|52948|gw1.6.19.1;>jgi|Lotgi1|107238|e_gw1.6.20.1;>jgi|Lotgi1|107048|e_gw1.6.19.1;>jgi|Lotgi1|229361|estExt_fgenesh2_pg.C_sca_60247;>jgi|Lotgi1|229360|estExt_fgenesh2_pg.C_sca_60246;>jgi|Lotgi1|205813|estExt_fgenesh2_pm.C_sca_60040;>jgi|Lotgi1|203218|estExt_fgenesh2_kg.C_sca_60025;>jgi|Lotgi1|177499|fgenesh2_pm.C_sca_6000044;>jgi|Lotgi1|154753|fgenesh2_pg.C…	26;26;26;26;26;26;26;26;26;26;26;26;25;25;25;25;25;25;23;23;12;12;5;5;3;3;3;2;2;2;2;2;2	26;26;26;26;26;26;26;26;26;26;26;26;25;25;25;25;25;25;23;23;12;12;5;5;3;3;3;2;2;2;2;2;2	26;26;26;26;26;26;26;26;26;26;26;26;25;25;25;25;25;25;23;23;12;12;5;5;3;3;3;2;2;2;2;2;2	33	26	26	26	45.5	45.5	45.5	69.947	587	587;587;587;587;591;591;591;591;591;591;591;591;580;580;580;580;580;580;491;491;316;316;162;464;82;82;102;306;316;316;319;319;319	2.67e-213	143140000	4473100	1.92767e-05	0		25;26;27;28;29;30;31;32;33;34;35		8;178;184;185;196;281;288;301;392;419;426
>jgi|Lotgi1|67563|gw1.6.198.1;>jgi|Lotgi1|57199|gw1.6.64.1;>jgi|Lotgi1|177496|fgenesh2_pm.C_sca_6000041;>jgi|Lotgi1|154744|fgenesh2_pg.C_sca_6000247;>jgi|Lotgi1|57187|gw1.6.63.1;>jgi|Lotgi1|107450|e_gw1.6.198.1;>jgi|Lotgi1|107327|e_gw1.6.64.1;>jgi|Lotgi1|107272|e_gw1.6.63.1	>jgi|Lotgi1|67563|gw1.6.198.1;>jgi|Lotgi1|57199|gw1.6.64.1;>jgi|Lotgi1|177496|fgenesh2_pm.C_sca_6000041;>jgi|Lotgi1|154744|fgenesh2_pg.C_sca_6000247;>jgi|Lotgi1|57187|gw1.6.63.1;>jgi|Lotgi1|107450|e_gw1.6.198.1;>jgi|Lotgi1|107327|e_gw1.6.64.1;>jgi|Lotgi1|107272|e_gw1.6.63.1	1;1;1;1;1;1;1;1	1;1;1;1;1;1;1;1	1;1;1;1;1;1;1;1	8	1	1	1	6.6	6.6	6.6	20.784	182	182;182;187;187;188;197;197;197	0.00036279	190920	17356	7.47951e-08	0
>jgi|Lotgi1|154548|fgenesh2_pg.C_sca_6000051;>jgi|Lotgi1|149385|fgenesh2_kg.C_sca_6000006;>jgi|Lotgi1|97359|gw1.6.588.1;>jgi|Lotgi1|97358|gw1.6.587.1;>jgi|Lotgi1|97354|gw1.6.586.1;>jgi|Lotgi1|229252|estExt_fgenesh2_pg.C_sca_60050;>jgi|Lotgi1|229250|estExt_fgenesh2_pg.C_sca_60048;>jgi|Lotgi1|210456|estExt_Genewise1Plus.C_sca_60069;>jgi|Lotgi1|210455|estExt_Genewise1Plus.C_sca_60068;>jgi|Lotgi1|210…	>jgi|Lotgi1|154548|fgenesh2_pg.C_sca_6000051;>jgi|Lotgi1|149385|fgenesh2_kg.C_sca_6000006;>jgi|Lotgi1|97359|gw1.6.588.1;>jgi|Lotgi1|97358|gw1.6.587.1;>jgi|Lotgi1|97354|gw1.6.586.1;>jgi|Lotgi1|229252|estExt_fgenesh2_pg.C_sca_60050;>jgi|Lotgi1|229250|estExt_fgenesh2_pg.C_sca_60048;>jgi|Lotgi1|210456|estExt_Genewise1Plus.C_sca_60069;>jgi|Lotgi1|210455|estExt_Genewise1Plus.C_sca_60068;>jgi|Lotgi1|210…	2;2;2;2;2;2;2;2;2;2;2;2;2;2;2;2;2;2;2;2;1;1;1;1	2;2;2;2;2;2;2;2;2;2;2;2;2;2;2;2;2;2;2;2;1;1;1;1	2;2;2;2;2;2;2;2;2;2;2;2;2;2;2;2;2;2;2;2;1;1;1;1	24	2	2	2	12.5	12.5	12.5	21.695	192	192;192;193;193;193;193;193;193;193;193;193;193;193;193;193;193;193;193;193;193;192;192;193;193	2.13e-05	554960	50451	2.17417e-07	0
>jgi|Lotgi1|96234|gw1.7.380.1;>jgi|Lotgi1|66700|gw1.7.135.1;>jgi|Lotgi1|66611|gw1.7.132.1;>jgi|Lotgi1|229407|estExt_fgenesh2_pg.C_sca_70021;>jgi|Lotgi1|229406|estExt_fgenesh2_pg.C_sca_70020;>jgi|Lotgi1|210728|estExt_Genewise1Plus.C_sca_70042;>jgi|Lotgi1|210727|estExt_Genewise1Plus.C_sca_70041;>jgi|Lotgi1|210726|estExt_Genewise1Plus.C_sca_70040;>jgi|Lotgi1|205827|estExt_fgenesh2_pm.C_sca_70008;>jg…	>jgi|Lotgi1|96234|gw1.7.380.1;>jgi|Lotgi1|66700|gw1.7.135.1;>jgi|Lotgi1|66611|gw1.7.132.1;>jgi|Lotgi1|229407|estExt_fgenesh2_pg.C_sca_70021;>jgi|Lotgi1|229406|estExt_fgenesh2_pg.C_sca_70020;>jgi|Lotgi1|210728|estExt_Genewise1Plus.C_sca_70042;>jgi|Lotgi1|210727|estExt_Genewise1Plus.C_sca_70041;>jgi|Lotgi1|210726|estExt_Genewise1Plus.C_sca_70040;>jgi|Lotgi1|205827|estExt_fgenesh2_pm.C_sca_70008;>jg…	5;5;5;5;5;5;5;5;5;5;5;5;5;5;5;5;5;5;5;5	5;5;5;5;5;5;5;5;5;5;5;5;5;5;5;5;5;5;5;5	5;5;5;5;5;5;5;5;5;5;5;5;5;5;5;5;5;5;5;5	20	5	5	5	24	24	24	27.305	246	246;246;246;246;246;246;246;246;246;246;246;246;246;246;246;246;246;246;246;246	2.84e-43	4456000	278500	1.20019e-06	0
>jgi|Lotgi1|92119|gw1.8.544.1;>jgi|Lotgi1|92109|gw1.8.542.1;>jgi|Lotgi1|108626|e_gw1.8.542.1;>jgi|Lotgi1|108036|e_gw1.8.544.1;>jgi|Lotgi1|229676|estExt_fgenesh2_pg.C_sca_80332;>jgi|Lotgi1|229675|estExt_fgenesh2_pg.C_sca_80331;>jgi|Lotgi1|211181|estExt_Genewise1Plus.C_sca_80589;>jgi|Lotgi1|211180|estExt_Genewise1Plus.C_sca_80588;>jgi|Lotgi1|211179|estExt_Genewise1Plus.C_sca_80587;>jgi|Lotgi1|20589…	>jgi|Lotgi1|92119|gw1.8.544.1;>jgi|Lotgi1|92109|gw1.8.542.1;>jgi|Lotgi1|108626|e_gw1.8.542.1;>jgi|Lotgi1|108036|e_gw1.8.544.1;>jgi|Lotgi1|229676|estExt_fgenesh2_pg.C_sca_80332;>jgi|Lotgi1|229675|estExt_fgenesh2_pg.C_sca_80331;>jgi|Lotgi1|211181|estExt_Genewise1Plus.C_sca_80589;>jgi|Lotgi1|211180|estExt_Genewise1Plus.C_sca_80588;>jgi|Lotgi1|211179|estExt_Genewise1Plus.C_sca_80587;>jgi|Lotgi1|20589…	5;5;5;5;5;5;5;5;5;5;5;5;5;5;5;5;5;5;5;5	5;5;5;5;5;5;5;5;5;5;5;5;5;5;5;5;5;5;5;5	5;5;5;5;5;5;5;5;5;5;5;5;5;5;5;5;5;5;5;5	20	5	5	5	15.2	15.2	15.2	55.233	487	487;503;503;503;506;506;506;506;506;506;506;506;506;506;506;506;506;506;510;510	4.59e-175	7422100	274890	1.18463e-06	0		36		97
>jgi|Lotgi1|64044|gw1.8.153.1;>jgi|Lotgi1|53867|gw1.8.28.1;>jgi|Lotgi1|108639|e_gw1.8.153.1;>jgi|Lotgi1|177602|fgenesh2_pm.C_sca_8000055;>jgi|Lotgi1|155534|fgenesh2_pg.C_sca_8000322;>jgi|Lotgi1|53927|gw1.8.29.1;>jgi|Lotgi1|108193|e_gw1.8.29.1;>jgi|Lotgi1|108124|e_gw1.8.28.1;>jgi|Lotgi1|229664|estExt_fgenesh2_pg.C_sca_80317;>jgi|Lotgi1|211151|estExt_Genewise1Plus.C_sca_80551;>jgi|Lotgi1|211150|est…	>jgi|Lotgi1|64044|gw1.8.153.1;>jgi|Lotgi1|53867|gw1.8.28.1;>jgi|Lotgi1|108639|e_gw1.8.153.1;>jgi|Lotgi1|177602|fgenesh2_pm.C_sca_8000055;>jgi|Lotgi1|155534|fgenesh2_pg.C_sca_8000322;>jgi|Lotgi1|53927|gw1.8.29.1;>jgi|Lotgi1|108193|e_gw1.8.29.1;>jgi|Lotgi1|108124|e_gw1.8.28.1;>jgi|Lotgi1|229664|estExt_fgenesh2_pg.C_sca_80317;>jgi|Lotgi1|211151|estExt_Genewise1Plus.C_sca_80551;>jgi|Lotgi1|211150|est…	8;8;8;8;8;8;8;8;8;8;8;8;8;8;8;8;8;8	8;8;8;8;8;8;8;8;8;8;8;8;8;8;8;8;8;8	8;8;8;8;8;8;8;8;8;8;8;8;8;8;8;8;8;8	18	8	8	8	22.9	22.9	22.9	52.529	472	472;483;485;494;494;497;499;501;503;503;503;503;503;503;503;503;503;503	3.4e-30	28041000	849740	3.66192e-06	0		37		314
>jgi|Lotgi1|65878|gw1.8.192.1;>jgi|Lotgi1|65877|gw1.8.191.1;>jgi|Lotgi1|65803|gw1.8.190.1;>jgi|Lotgi1|108395|e_gw1.8.192.1;>jgi|Lotgi1|108326|e_gw1.8.191.1;>jgi|Lotgi1|108256|e_gw1.8.190.1;>jgi|Lotgi1|229542|estExt_fgenesh2_pg.C_sca_80084;>jgi|Lotgi1|210954|estExt_Genewise1Plus.C_sca_80139;>jgi|Lotgi1|210953|estExt_Genewise1Plus.C_sca_80138;>jgi|Lotgi1|210952|estExt_Genewise1Plus.C_sca_80137;>jgi…	>jgi|Lotgi1|65878|gw1.8.192.1;>jgi|Lotgi1|65877|gw1.8.191.1;>jgi|Lotgi1|65803|gw1.8.190.1;>jgi|Lotgi1|108395|e_gw1.8.192.1;>jgi|Lotgi1|108326|e_gw1.8.191.1;>jgi|Lotgi1|108256|e_gw1.8.190.1;>jgi|Lotgi1|229542|estExt_fgenesh2_pg.C_sca_80084;>jgi|Lotgi1|210954|estExt_Genewise1Plus.C_sca_80139;>jgi|Lotgi1|210953|estExt_Genewise1Plus.C_sca_80138;>jgi|Lotgi1|210952|estExt_Genewise1Plus.C_sca_80137;>jgi…	1;1;1;1;1;1;1;1;1;1;1;1;1;1;1;1	1;1;1;1;1;1;1;1;1;1;1;1;1;1;1;1	1;1;1;1;1;1;1;1;1;1;1;1;1;1;1;1	16	1	1	1	10.5	10.5	10.5	17.775	152	152;152;152;157;157;157;203;203;203;203;203;203;203;203;203;203	0.00037307	212300	26538	1.14365e-07	0
>jgi|Lotgi1|76116|gw1.9.286.1;>jgi|Lotgi1|76149|gw1.9.289.1;>jgi|Lotgi1|67183|gw1.9.160.1;>jgi|Lotgi1|109096|e_gw1.9.286.1;>jgi|Lotgi1|229864|estExt_fgenesh2_pg.C_sca_90292;>jgi|Lotgi1|211521|estExt_Genewise1Plus.C_sca_90464;>jgi|Lotgi1|211520|estExt_Genewise1Plus.C_sca_90463;>jgi|Lotgi1|211519|estExt_Genewise1Plus.C_sca_90462;>jgi|Lotgi1|205942|estExt_fgenesh2_pm.C_sca_90052;>jgi|Lotgi1|184680|e…	>jgi|Lotgi1|76116|gw1.9.286.1;>jgi|Lotgi1|76149|gw1.9.289.1;>jgi|Lotgi1|67183|gw1.9.160.1;>jgi|Lotgi1|109096|e_gw1.9.286.1;>jgi|Lotgi1|229864|estExt_fgenesh2_pg.C_sca_90292;>jgi|Lotgi1|211521|estExt_Genewise1Plus.C_sca_90464;>jgi|Lotgi1|211520|estExt_Genewise1Plus.C_sca_90463;>jgi|Lotgi1|211519|estExt_Genewise1Plus.C_sca_90462;>jgi|Lotgi1|205942|estExt_fgenesh2_pm.C_sca_90052;>jgi|Lotgi1|184680|e…	1;1;1;1;1;1;1;1;1;1;1;1;1;1;1;1	1;1;1;1;1;1;1;1;1;1;1;1;1;1;1;1	1;1;1;1;1;1;1;1;1;1;1;1;1;1;1;1	16	1	1	1	4.7	4.7	4.7	26.666	236	236;238;238;248;253;253;253;253;253;253;253;253;253;253;253;253	0.00041938	255570	19659	8.47198e-08	0		38		52
>jgi|Lotgi1|68702|gw1.9.175.1;>jgi|Lotgi1|86986|gw1.9.379.1;>jgi|Lotgi1|108785|e_gw1.9.379.1;>jgi|Lotgi1|108776|e_gw1.9.175.1;>jgi|Lotgi1|68358|gw1.9.172.1;>jgi|Lotgi1|109153|e_gw1.9.172.1;>jgi|Lotgi1|229862|estExt_fgenesh2_pg.C_sca_90290;>jgi|Lotgi1|211518|estExt_Genewise1Plus.C_sca_90461;>jgi|Lotgi1|211517|estExt_Genewise1Plus.C_sca_90460;>jgi|Lotgi1|211516|estExt_Genewise1Plus.C_sca_90459;>jgi…	>jgi|Lotgi1|68702|gw1.9.175.1;>jgi|Lotgi1|86986|gw1.9.379.1;>jgi|Lotgi1|108785|e_gw1.9.379.1;>jgi|Lotgi1|108776|e_gw1.9.175.1;>jgi|Lotgi1|68358|gw1.9.172.1;>jgi|Lotgi1|109153|e_gw1.9.172.1;>jgi|Lotgi1|229862|estExt_fgenesh2_pg.C_sca_90290;>jgi|Lotgi1|211518|estExt_Genewise1Plus.C_sca_90461;>jgi|Lotgi1|211517|estExt_Genewise1Plus.C_sca_90460;>jgi|Lotgi1|211516|estExt_Genewise1Plus.C_sca_90459;>jgi…	2;2;2;2;2;2;2;2;2;2;2;2;2;2	2;2;2;2;2;2;2;2;2;2;2;2;2;2	2;2;2;2;2;2;2;2;2;2;2;2;2;2	14	2	2	2	19	19	19	13.248	116	116;121;121;126;147;147;155;155;155;155;155;155;155;155	1.48e-05	1004000	200800	8.65341e-07	0
>jgi|Lotgi1|229823|estExt_fgenesh2_pg.C_sca_90219;>jgi|Lotgi1|229822|estExt_fgenesh2_pg.C_sca_90218;>jgi|Lotgi1|211455|estExt_Genewise1Plus.C_sca_90363;>jgi|Lotgi1|211454|estExt_Genewise1Plus.C_sca_90362;>jgi|Lotgi1|211453|estExt_Genewise1Plus.C_sca_90361;>jgi|Lotgi1|203294|estExt_fgenesh2_kg.C_sca_90019;>jgi|Lotgi1|203293|estExt_fgenesh2_kg.C_sca_90018;>jgi|Lotgi1|184611|estExt_Genewise1.C_sca_9…	>jgi|Lotgi1|229823|estExt_fgenesh2_pg.C_sca_90219;>jgi|Lotgi1|229822|estExt_fgenesh2_pg.C_sca_90218;>jgi|Lotgi1|211455|estExt_Genewise1Plus.C_sca_90363;>jgi|Lotgi1|211454|estExt_Genewise1Plus.C_sca_90362;>jgi|Lotgi1|211453|estExt_Genewise1Plus.C_sca_90361;>jgi|Lotgi1|203294|estExt_fgenesh2_kg.C_sca_90019;>jgi|Lotgi1|203293|estExt_fgenesh2_kg.C_sca_90018;>jgi|Lotgi1|184611|estExt_Genewise1.C_sca_9…	3;3;3;3;3;3;3;3;3;3;3;3;3;3;3;3;3;2;2;2	3;3;3;3;3;3;3;3;3;3;3;3;3;3;3;3;3;2;2;2	3;3;3;3;3;3;3;3;3;3;3;3;3;3;3;3;3;2;2;2	20	3	3	3	28.6	28.6	28.6	15.751	140	140;140;140;140;140;140;140;140;140;140;140;140;140;140;140;140;140;134;135;135	7.75e-21	7429600	928700	4.0022e-06	0
>jgi|Lotgi1|230007|estExt_fgenesh2_pg.C_sca_100209;>jgi|Lotgi1|230006|estExt_fgenesh2_pg.C_sca_100208;>jgi|Lotgi1|205979|estExt_fgenesh2_pm.C_sca_100039;>jgi|Lotgi1|203336|estExt_fgenesh2_kg.C_sca_100033;>jgi|Lotgi1|177732|fgenesh2_pm.C_sca_10000040;>jgi|Lotgi1|156180|fgenesh2_pg.C_sca_10000213;>jgi|Lotgi1|156179|fgenesh2_pg.C_sca_10000212;>jgi|Lotgi1|149525|fgenesh2_kg.C_sca_10000034;>jgi|Lotgi1…	>jgi|Lotgi1|230007|estExt_fgenesh2_pg.C_sca_100209;>jgi|Lotgi1|230006|estExt_fgenesh2_pg.C_sca_100208;>jgi|Lotgi1|205979|estExt_fgenesh2_pm.C_sca_100039;>jgi|Lotgi1|203336|estExt_fgenesh2_kg.C_sca_100033;>jgi|Lotgi1|177732|fgenesh2_pm.C_sca_10000040;>jgi|Lotgi1|156180|fgenesh2_pg.C_sca_10000213;>jgi|Lotgi1|156179|fgenesh2_pg.C_sca_10000212;>jgi|Lotgi1|149525|fgenesh2_kg.C_sca_10000034;>jgi|Lotgi1…	4;4;4;4;4;4;4;4;4;4;4;4;4;4;4;4;4;4;4;4;1;1;1;1;1;1;1;1;1;1;1;1;1;1;1;1;1;1;1;1;1;1;1;1;1;1;1	4;4;4;4;4;4;4;4;4;4;4;4;4;4;4;4;4;4;4;4;1;1;1;1;1;1;1;1;1;1;1;1;1;1;1;1;1;1;1;1;1;1;1;1;1;1;1	4;4;4;4;4;4;4;4;4;4;4;4;4;4;4;4;4;4;4;4;1;1;1;1;1;1;1;1;1;1;1;1;1;1;1;1;1;1;1;1;1;1;1;1;1;1;1	47	4	4	4	21.6	21.6	21.6	23.459	208	208;208;208;208;208;208;208;208;210;210;210;210;210;210;210;210;210;210;210;210;113;127;182;182;182;209;209;209;214;214;214;214;214;214;214;214;214;214;214;248;248;248;248;248;248;248;248	1.18e-48	5810200	446940	1.92607e-06	0		39		151
>jgi|Lotgi1|92774|gw1.11.603.1;>jgi|Lotgi1|92752|gw1.11.602.1;>jgi|Lotgi1|92785|gw1.11.605.1;>jgi|Lotgi1|110278|e_gw1.11.605.1;>jgi|Lotgi1|110129|e_gw1.11.603.1;>jgi|Lotgi1|110052|e_gw1.11.602.1;>jgi|Lotgi1|156599|fgenesh2_pg.C_sca_11000285	>jgi|Lotgi1|92774|gw1.11.603.1;>jgi|Lotgi1|92752|gw1.11.602.1;>jgi|Lotgi1|92785|gw1.11.605.1;>jgi|Lotgi1|110278|e_gw1.11.605.1;>jgi|Lotgi1|110129|e_gw1.11.603.1;>jgi|Lotgi1|110052|e_gw1.11.602.1;>jgi|Lotgi1|156599|fgenesh2_pg.C_sca_11000285	12;12;12;12;12;12;12	12;12;12;12;12;12;12	12;12;12;12;12;12;12	7	12	12	12	38.5	38.5	38.5	39.263	335	335;335;338;348;348;348;365	8.29e-203	239450000	14965000	6.44911e-05	0		40;41;42;43		37;61;264;319
>jgi|Lotgi1|74910|gw1.12.310.1;>jgi|Lotgi1|66272|gw1.12.173.1;>jgi|Lotgi1|66271|gw1.12.172.1;>jgi|Lotgi1|230431|estExt_fgenesh2_pg.C_sca_120217;>jgi|Lotgi1|230430|estExt_fgenesh2_pg.C_sca_120216;>jgi|Lotgi1|212489|estExt_Genewise1Plus.C_sca_120396;>jgi|Lotgi1|212488|estExt_Genewise1Plus.C_sca_120395;>jgi|Lotgi1|212487|estExt_Genewise1Plus.C_sca_120394;>jgi|Lotgi1|206068|estExt_fgenesh2_pm.C_sca_1…	>jgi|Lotgi1|74910|gw1.12.310.1;>jgi|Lotgi1|66272|gw1.12.173.1;>jgi|Lotgi1|66271|gw1.12.172.1;>jgi|Lotgi1|230431|estExt_fgenesh2_pg.C_sca_120217;>jgi|Lotgi1|230430|estExt_fgenesh2_pg.C_sca_120216;>jgi|Lotgi1|212489|estExt_Genewise1Plus.C_sca_120396;>jgi|Lotgi1|212488|estExt_Genewise1Plus.C_sca_120395;>jgi|Lotgi1|212487|estExt_Genewise1Plus.C_sca_120394;>jgi|Lotgi1|206068|estExt_fgenesh2_pm.C_sca_1…	1;1;1;1;1;1;1;1;1;1;1;1;1;1;1;1;1;1;1;1	1;1;1;1;1;1;1;1;1;1;1;1;1;1;1;1;1;1;1;1	1;1;1;1;1;1;1;1;1;1;1;1;1;1;1;1;1;1;1;1	20	1	1	1	4.7	4.7	4.7	28.186	254	254;254;254;254;254;254;254;254;254;254;254;254;254;254;254;254;254;254;254;254	0.00011041	282670	18845	8.12119e-08	0
>jgi|Lotgi1|156848|fgenesh2_pg.C_sca_12000159;>jgi|Lotgi1|149631|fgenesh2_kg.C_sca_12000012;>jgi|Lotgi1|53119|gw1.12.12.1;>jgi|Lotgi1|177837|fgenesh2_pm.C_sca_12000025;>jgi|Lotgi1|156847|fgenesh2_pg.C_sca_12000158;>jgi|Lotgi1|110860|e_gw1.12.12.1;>jgi|Lotgi1|230393|estExt_fgenesh2_pg.C_sca_120155;>jgi|Lotgi1|230392|estExt_fgenesh2_pg.C_sca_120154;>jgi|Lotgi1|212413|estExt_Genewise1Plus.C_sca_1202…	>jgi|Lotgi1|156848|fgenesh2_pg.C_sca_12000159;>jgi|Lotgi1|149631|fgenesh2_kg.C_sca_12000012;>jgi|Lotgi1|53119|gw1.12.12.1;>jgi|Lotgi1|177837|fgenesh2_pm.C_sca_12000025;>jgi|Lotgi1|156847|fgenesh2_pg.C_sca_12000158;>jgi|Lotgi1|110860|e_gw1.12.12.1;>jgi|Lotgi1|230393|estExt_fgenesh2_pg.C_sca_120155;>jgi|Lotgi1|230392|estExt_fgenesh2_pg.C_sca_120154;>jgi|Lotgi1|212413|estExt_Genewise1Plus.C_sca_1202…	5;5;5;5;5;5;5;5;5;5;5;5;5;5;5;5;5;5;5;5;5;5;5;5;5;5;5;5;5;5;5;5;3;3;2;2;2;2;2;2;2;1	5;5;5;5;5;5;5;5;5;5;5;5;5;5;5;5;5;5;5;5;5;5;5;5;5;5;5;5;5;5;5;5;3;3;2;2;2;2;2;2;2;1	2;2;2;2;2;2;2;2;2;2;2;2;2;2;2;2;2;2;2;2;2;2;2;2;2;2;2;2;2;2;2;2;1;1;1;1;1;1;1;1;1;1	42	5	5	2	9.5	9.5	4.4	71.06	652	652;652;653;653;653;653;663;663;663;663;663;663;663;663;663;663;663;663;663;663;663;663;663;663;663;663;663;663;663;663;663;663;269;296;71;71;141;141;150;208;348;63	8.06e-41	26011000	812840	3.50291e-06	0
>jgi|Lotgi1|94461|gw1.12.521.1;>jgi|Lotgi1|94459|gw1.12.520.1;>jgi|Lotgi1|94424|gw1.12.518.1;>jgi|Lotgi1|111187|e_gw1.12.521.1;>jgi|Lotgi1|111128|e_gw1.12.520.1;>jgi|Lotgi1|110866|e_gw1.12.518.1;>jgi|Lotgi1|185692|estExt_Genewise1.C_sca_120330;>jgi|Lotgi1|185691|estExt_Genewise1.C_sca_120329;>jgi|Lotgi1|185690|estExt_Genewise1.C_sca_120328;>jgi|Lotgi1|230407|estExt_fgenesh2_pg.C_sca_120179;>jgi|L…	>jgi|Lotgi1|94461|gw1.12.521.1;>jgi|Lotgi1|94459|gw1.12.520.1;>jgi|Lotgi1|94424|gw1.12.518.1;>jgi|Lotgi1|111187|e_gw1.12.521.1;>jgi|Lotgi1|111128|e_gw1.12.520.1;>jgi|Lotgi1|110866|e_gw1.12.518.1;>jgi|Lotgi1|185692|estExt_Genewise1.C_sca_120330;>jgi|Lotgi1|185691|estExt_Genewise1.C_sca_120329;>jgi|Lotgi1|185690|estExt_Genewise1.C_sca_120328;>jgi|Lotgi1|230407|estExt_fgenesh2_pg.C_sca_120179;>jgi|L…	9;9;9;9;9;9;9;9;9;9;9;9;9;9;6;6	9;9;9;9;9;9;9;9;9;9;9;9;9;9;6;6	9;9;9;9;9;9;9;9;9;9;9;9;9;9;6;6	16	9	9	9	35	35	35	35.167	303	303;303;306;313;313;316;341;341;341;351;351;351;351;351;271;271	1.22e-51	75366000	4710400	2.02993e-05	0		44		43
>jgi|Lotgi1|92565|gw1.13.306.1;>jgi|Lotgi1|92560|gw1.13.305.1;>jgi|Lotgi1|92551|gw1.13.303.1;>jgi|Lotgi1|230535|estExt_fgenesh2_pg.C_sca_130051;>jgi|Lotgi1|230534|estExt_fgenesh2_pg.C_sca_130050;>jgi|Lotgi1|212641|estExt_Genewise1Plus.C_sca_130085;>jgi|Lotgi1|212640|estExt_Genewise1Plus.C_sca_130084;>jgi|Lotgi1|212639|estExt_Genewise1Plus.C_sca_130083;>jgi|Lotgi1|206096|estExt_fgenesh2_pm.C_sca_1…	>jgi|Lotgi1|92565|gw1.13.306.1;>jgi|Lotgi1|92560|gw1.13.305.1;>jgi|Lotgi1|92551|gw1.13.303.1;>jgi|Lotgi1|230535|estExt_fgenesh2_pg.C_sca_130051;>jgi|Lotgi1|230534|estExt_fgenesh2_pg.C_sca_130050;>jgi|Lotgi1|212641|estExt_Genewise1Plus.C_sca_130085;>jgi|Lotgi1|212640|estExt_Genewise1Plus.C_sca_130084;>jgi|Lotgi1|212639|estExt_Genewise1Plus.C_sca_130083;>jgi|Lotgi1|206096|estExt_fgenesh2_pm.C_sca_1…	5;5;5;5;5;5;5;5;5;5;5;5;5;5;5;5;5;5;5;5	5;5;5;5;5;5;5;5;5;5;5;5;5;5;5;5;5;5;5;5	5;5;5;5;5;5;5;5;5;5;5;5;5;5;5;5;5;5;5;5	20	5	5	5	18.6	18.6	18.6	44.559	415	415;415;415;416;416;416;416;416;416;416;416;416;416;416;416;416;416;416;416;416	1.44e-40	2155600	79837	3.44055e-07	0
>jgi|Lotgi1|112000|e_gw1.14.168.1;>jgi|Lotgi1|68124|gw1.14.143.1;>jgi|Lotgi1|111663|e_gw1.14.143.1;>jgi|Lotgi1|212932|estExt_Genewise1Plus.C_sca_140408;>jgi|Lotgi1|186227|estExt_Genewise1.C_sca_140409;>jgi|Lotgi1|95419|gw1.14.419.1;>jgi|Lotgi1|111627|e_gw1.14.419.1;>jgi|Lotgi1|230710|estExt_fgenesh2_pg.C_sca_140253;>jgi|Lotgi1|230709|estExt_fgenesh2_pg.C_sca_140252;>jgi|Lotgi1|212936|estExt_Genew…	>jgi|Lotgi1|112000|e_gw1.14.168.1;>jgi|Lotgi1|68124|gw1.14.143.1;>jgi|Lotgi1|111663|e_gw1.14.143.1;>jgi|Lotgi1|212932|estExt_Genewise1Plus.C_sca_140408;>jgi|Lotgi1|186227|estExt_Genewise1.C_sca_140409;>jgi|Lotgi1|95419|gw1.14.419.1;>jgi|Lotgi1|111627|e_gw1.14.419.1;>jgi|Lotgi1|230710|estExt_fgenesh2_pg.C_sca_140253;>jgi|Lotgi1|230709|estExt_fgenesh2_pg.C_sca_140252;>jgi|Lotgi1|212936|estExt_Genew…	3;3;3;3;3;3;3;3;3;3;3;3;3;3;3;3;3;3;3;3;3;3;3;2;1;1	3;3;3;3;3;3;3;3;3;3;3;3;3;3;3;3;3;3;3;3;3;3;3;2;1;1	3;3;3;3;3;3;3;3;3;3;3;3;3;3;3;3;3;3;3;3;3;3;3;2;1;1	26	3	3	3	35.7	35.7	35.7	14.253	129	129;145;178;311;311;312;312;314;314;314;314;314;314;314;314;314;314;314;314;314;314;314;314;84;216;223	1.8e-21	5443200	907200	3.90955e-06	0
>jgi|Lotgi1|96960|gw1.14.444.1;>jgi|Lotgi1|230604|estExt_fgenesh2_pg.C_sca_140017;>jgi|Lotgi1|212760|estExt_Genewise1Plus.C_sca_140042;>jgi|Lotgi1|212759|estExt_Genewise1Plus.C_sca_140041;>jgi|Lotgi1|212758|estExt_Genewise1Plus.C_sca_140040;>jgi|Lotgi1|212757|estExt_Genewise1Plus.C_sca_140039;>jgi|Lotgi1|212756|estExt_Genewise1Plus.C_sca_140038;>jgi|Lotgi1|206111|estExt_fgenesh2_pm.C_sca_140003;>…	>jgi|Lotgi1|96960|gw1.14.444.1;>jgi|Lotgi1|230604|estExt_fgenesh2_pg.C_sca_140017;>jgi|Lotgi1|212760|estExt_Genewise1Plus.C_sca_140042;>jgi|Lotgi1|212759|estExt_Genewise1Plus.C_sca_140041;>jgi|Lotgi1|212758|estExt_Genewise1Plus.C_sca_140040;>jgi|Lotgi1|212757|estExt_Genewise1Plus.C_sca_140039;>jgi|Lotgi1|212756|estExt_Genewise1Plus.C_sca_140038;>jgi|Lotgi1|206111|estExt_fgenesh2_pm.C_sca_140003;>…	5;5;5;5;5;5;5;5;5;5;5;5;5;5;5;5;3;3;3;3;2;2;2;2	5;5;5;5;5;5;5;5;5;5;5;5;5;5;5;5;3;3;3;3;2;2;2;2	5;5;5;5;5;5;5;5;5;5;5;5;5;5;5;5;3;3;3;3;2;2;2;2	24	5	5	5	26.5	26.5	26.5	22.403	204	204;209;209;209;209;209;209;209;209;209;209;209;209;209;209;209;96;106;113;113;116;120;120;120	7.35e-20	25474000	1959500	8.4444e-06	0		45;46		89;128
>jgi|Lotgi1|76827|gw1.15.264.1;>jgi|Lotgi1|67583|gw1.15.173.1;>jgi|Lotgi1|112581|e_gw1.15.173.1;>jgi|Lotgi1|112071|e_gw1.15.264.1;>jgi|Lotgi1|55916|gw1.15.43.1;>jgi|Lotgi1|112378|e_gw1.15.43.1;>jgi|Lotgi1|230814|estExt_fgenesh2_pg.C_sca_150166;>jgi|Lotgi1|157829|fgenesh2_pg.C_sca_15000167	>jgi|Lotgi1|76827|gw1.15.264.1;>jgi|Lotgi1|67583|gw1.15.173.1;>jgi|Lotgi1|112581|e_gw1.15.173.1;>jgi|Lotgi1|112071|e_gw1.15.264.1;>jgi|Lotgi1|55916|gw1.15.43.1;>jgi|Lotgi1|112378|e_gw1.15.43.1;>jgi|Lotgi1|230814|estExt_fgenesh2_pg.C_sca_150166;>jgi|Lotgi1|157829|fgenesh2_pg.C_sca_15000167	1;1;1;1;1;1;1;1	1;1;1;1;1;1;1;1	1;1;1;1;1;1;1;1	8	1	1	1	6	6	6	20.775	183	183;183;183;183;185;188;477;477	1.99e-06	107280	8939.7	3.85253e-08	0
>jgi|Lotgi1|73534|gw1.16.216.1;>jgi|Lotgi1|113221|e_gw1.16.216.1;>jgi|Lotgi1|158280|fgenesh2_pg.C_sca_16000248;>jgi|Lotgi1|230990|estExt_fgenesh2_pg.C_sca_160244	>jgi|Lotgi1|73534|gw1.16.216.1;>jgi|Lotgi1|113221|e_gw1.16.216.1;>jgi|Lotgi1|158280|fgenesh2_pg.C_sca_16000248;>jgi|Lotgi1|230990|estExt_fgenesh2_pg.C_sca_160244	3;3;2;2	3;3;2;2	2;2;2;2	4	3	3	2	15.2	15.2	8.1	21.847	198	198;240;191;222	8.44e-19	16778000	1677800	7.23042e-06	0
>jgi|Lotgi1|113596|e_gw1.17.522.1;>jgi|Lotgi1|113352|e_gw1.17.224.1;>jgi|Lotgi1|113391|e_gw1.17.533.1;>jgi|Lotgi1|101866|gw1.17.534.1;>jgi|Lotgi1|101865|gw1.17.533.1;>jgi|Lotgi1|113484|e_gw1.17.534.1;>jgi|Lotgi1|78133|gw1.17.307.1;>jgi|Lotgi1|113558|e_gw1.17.307.1;>jgi|Lotgi1|101568|gw1.17.531.1;>jgi|Lotgi1|113683|e_gw1.17.531.1;>jgi|Lotgi1|65256|gw1.17.156.1;>jgi|Lotgi1|113304|e_gw1.17.156.1;>jg…	>jgi|Lotgi1|113596|e_gw1.17.522.1;>jgi|Lotgi1|113352|e_gw1.17.224.1;>jgi|Lotgi1|113391|e_gw1.17.533.1;>jgi|Lotgi1|101866|gw1.17.534.1;>jgi|Lotgi1|101865|gw1.17.533.1;>jgi|Lotgi1|113484|e_gw1.17.534.1;>jgi|Lotgi1|78133|gw1.17.307.1;>jgi|Lotgi1|113558|e_gw1.17.307.1;>jgi|Lotgi1|101568|gw1.17.531.1;>jgi|Lotgi1|113683|e_gw1.17.531.1;>jgi|Lotgi1|65256|gw1.17.156.1;>jgi|Lotgi1|113304|e_gw1.17.156.1;>jg…	2;2;1;1;1;1;1;1;1;1;1;1;1;1;1;1;1;1;1;1;1;1;1;1;1;1;1	2;2;1;1;1;1;1;1;1;1;1;1;1;1;1;1;1;1;1;1;1;1;1;1;1;1;1	2;2;1;1;1;1;1;1;1;1;1;1;1;1;1;1;1;1;1;1;1;1;1;1;1;1;1	27	2	2	2	6.2	6.2	6.2	46.633	421	421;786;109;109;109;115;123;129;185;201;320;322;359;380;410;414;417;618;618;767;770;786;2294;2507;2514;2602;2602	4.34e-07	6410100	337370	1.45388e-06	0
>jgi|Lotgi1|65433|gw1.18.130.1;>jgi|Lotgi1|55283|gw1.18.31.1;>jgi|Lotgi1|55258|gw1.18.29.1;>jgi|Lotgi1|231243|estExt_fgenesh2_pg.C_sca_180222;>jgi|Lotgi1|213701|estExt_Genewise1Plus.C_sca_180364;>jgi|Lotgi1|213700|estExt_Genewise1Plus.C_sca_180363;>jgi|Lotgi1|213699|estExt_Genewise1Plus.C_sca_180362;>jgi|Lotgi1|187130|estExt_Genewise1.C_sca_180364;>jgi|Lotgi1|187129|estExt_Genewise1.C_sca_180363;…	>jgi|Lotgi1|65433|gw1.18.130.1;>jgi|Lotgi1|55283|gw1.18.31.1;>jgi|Lotgi1|55258|gw1.18.29.1;>jgi|Lotgi1|231243|estExt_fgenesh2_pg.C_sca_180222;>jgi|Lotgi1|213701|estExt_Genewise1Plus.C_sca_180364;>jgi|Lotgi1|213700|estExt_Genewise1Plus.C_sca_180363;>jgi|Lotgi1|213699|estExt_Genewise1Plus.C_sca_180362;>jgi|Lotgi1|187130|estExt_Genewise1.C_sca_180364;>jgi|Lotgi1|187129|estExt_Genewise1.C_sca_180363;…	2;2;2;2;2;2;2;2;2;2;2;2;2;2	2;2;2;2;2;2;2;2;2;2;2;2;2;2	2;2;2;2;2;2;2;2;2;2;2;2;2;2	14	2	2	2	13	13	13	25.182	239	239;239;239;245;245;245;245;245;245;245;253;253;253;253	5.84e-24	1361900	123810	5.33555e-07	0
>jgi|Lotgi1|159250|fgenesh2_pg.C_sca_19000287;>jgi|Lotgi1|149957|fgenesh2_kg.C_sca_19000031;>jgi|Lotgi1|231460|estExt_fgenesh2_pg.C_sca_190282;>jgi|Lotgi1|214052|estExt_Genewise1Plus.C_sca_190469;>jgi|Lotgi1|214051|estExt_Genewise1Plus.C_sca_190468;>jgi|Lotgi1|214050|estExt_Genewise1Plus.C_sca_190467;>jgi|Lotgi1|203729|estExt_fgenesh2_kg.C_sca_190031;>jgi|Lotgi1|187533|estExt_Genewise1.C_sca_1904…	>jgi|Lotgi1|159250|fgenesh2_pg.C_sca_19000287;>jgi|Lotgi1|149957|fgenesh2_kg.C_sca_19000031;>jgi|Lotgi1|231460|estExt_fgenesh2_pg.C_sca_190282;>jgi|Lotgi1|214052|estExt_Genewise1Plus.C_sca_190469;>jgi|Lotgi1|214051|estExt_Genewise1Plus.C_sca_190468;>jgi|Lotgi1|214050|estExt_Genewise1Plus.C_sca_190467;>jgi|Lotgi1|203729|estExt_fgenesh2_kg.C_sca_190031;>jgi|Lotgi1|187533|estExt_Genewise1.C_sca_1904…	4;4;4;4;4;4;4;4;4;4;4;4;4;3;3;3	4;4;4;4;4;4;4;4;4;4;4;4;4;3;3;3	4;4;4;4;4;4;4;4;4;4;4;4;4;3;3;3	16	4	4	4	15.4	15.4	15.4	27.332	246	246;246;250;250;250;250;250;250;250;250;252;252;252;207;211;211	1.14e-15	6671700	476550	2.05368e-06	0		48		239
>jgi|Lotgi1|53035|gw1.20.6.1;>jgi|Lotgi1|53031|gw1.20.5.1;>jgi|Lotgi1|53027|gw1.20.4.1;>jgi|Lotgi1|115132|e_gw1.20.4.1;>jgi|Lotgi1|114839|e_gw1.20.6.1;>jgi|Lotgi1|114744|e_gw1.20.5.1;>jgi|Lotgi1|214245|estExt_Genewise1Plus.C_sca_200307;>jgi|Lotgi1|214244|estExt_Genewise1Plus.C_sca_200306;>jgi|Lotgi1|214243|estExt_Genewise1Plus.C_sca_200305;>jgi|Lotgi1|187737|estExt_Genewise1.C_sca_200307;>jgi|Lot…	>jgi|Lotgi1|53035|gw1.20.6.1;>jgi|Lotgi1|53031|gw1.20.5.1;>jgi|Lotgi1|53027|gw1.20.4.1;>jgi|Lotgi1|115132|e_gw1.20.4.1;>jgi|Lotgi1|114839|e_gw1.20.6.1;>jgi|Lotgi1|114744|e_gw1.20.5.1;>jgi|Lotgi1|214245|estExt_Genewise1Plus.C_sca_200307;>jgi|Lotgi1|214244|estExt_Genewise1Plus.C_sca_200306;>jgi|Lotgi1|214243|estExt_Genewise1Plus.C_sca_200305;>jgi|Lotgi1|187737|estExt_Genewise1.C_sca_200307;>jgi|Lot…	1;1;1;1;1;1;1;1;1;1;1;1	1;1;1;1;1;1;1;1;1;1;1;1	1;1;1;1;1;1;1;1;1;1;1;1	12	1	1	1	2.7	2.7	2.7	73.765	665	665;665;665;687;687;687;731;731;731;731;731;731	7.59e-06	734250	43191	1.8613e-07	0
>jgi|Lotgi1|115060|e_gw1.20.30.1;>jgi|Lotgi1|114748|e_gw1.20.29.1;>jgi|Lotgi1|83370|gw1.20.346.1;>jgi|Lotgi1|114972|e_gw1.20.346.1;>jgi|Lotgi1|214093|estExt_Genewise1Plus.C_sca_200057;>jgi|Lotgi1|214092|estExt_Genewise1Plus.C_sca_200056;>jgi|Lotgi1|214091|estExt_Genewise1Plus.C_sca_200055;>jgi|Lotgi1|187574|estExt_Genewise1.C_sca_200057;>jgi|Lotgi1|187573|estExt_Genewise1.C_sca_200056;>jgi|Lotgi1…	>jgi|Lotgi1|115060|e_gw1.20.30.1;>jgi|Lotgi1|114748|e_gw1.20.29.1;>jgi|Lotgi1|83370|gw1.20.346.1;>jgi|Lotgi1|114972|e_gw1.20.346.1;>jgi|Lotgi1|214093|estExt_Genewise1Plus.C_sca_200057;>jgi|Lotgi1|214092|estExt_Genewise1Plus.C_sca_200056;>jgi|Lotgi1|214091|estExt_Genewise1Plus.C_sca_200055;>jgi|Lotgi1|187574|estExt_Genewise1.C_sca_200057;>jgi|Lotgi1|187573|estExt_Genewise1.C_sca_200056;>jgi|Lotgi1…	2;2;2;2;2;2;2;2;2;2;1;1	2;2;2;2;2;2;2;2;2;2;1;1	2;2;2;2;2;2;2;2;2;2;1;1	12	2	2	2	9	9	9	38.975	332	332;332;404;408;466;466;466;466;466;466;281;281	8.08e-09	146560	7713.7	3.32419e-08	0		49;50		303;305
>jgi|Lotgi1|67170|gw1.20.154.1;>jgi|Lotgi1|76823|gw1.20.283.1;>jgi|Lotgi1|114840|e_gw1.20.154.1;>jgi|Lotgi1|96452|gw1.20.483.1;>jgi|Lotgi1|74664|gw1.20.252.1;>jgi|Lotgi1|114776|e_gw1.20.483.1;>jgi|Lotgi1|115120|e_gw1.20.283.1;>jgi|Lotgi1|114962|e_gw1.20.252.1	>jgi|Lotgi1|67170|gw1.20.154.1;>jgi|Lotgi1|76823|gw1.20.283.1;>jgi|Lotgi1|114840|e_gw1.20.154.1;>jgi|Lotgi1|96452|gw1.20.483.1;>jgi|Lotgi1|74664|gw1.20.252.1;>jgi|Lotgi1|114776|e_gw1.20.483.1;>jgi|Lotgi1|115120|e_gw1.20.283.1;>jgi|Lotgi1|114962|e_gw1.20.252.1	1;1;1;1;1;1;1;1	1;1;1;1;1;1;1;1	1;1;1;1;1;1;1;1	8	1	1	1	9.7	9.7	9.7	19.343	176	176;212;214;220;252;255;264;433	0.00041366	564820	56482	2.43407e-07	0
>jgi|Lotgi1|93160|gw1.20.443.1;>jgi|Lotgi1|93155|gw1.20.442.1;>jgi|Lotgi1|92796|gw1.20.441.1;>jgi|Lotgi1|114993|e_gw1.20.443.1;>jgi|Lotgi1|114901|e_gw1.20.442.1;>jgi|Lotgi1|114807|e_gw1.20.441.1;>jgi|Lotgi1|178165|fgenesh2_pm.C_sca_20000011;>jgi|Lotgi1|159335|fgenesh2_pg.C_sca_20000075;>jgi|Lotgi1|231511|estExt_fgenesh2_pg.C_sca_200072;>jgi|Lotgi1|231510|estExt_fgenesh2_pg.C_sca_200071;>jgi|Lotgi…	>jgi|Lotgi1|93160|gw1.20.443.1;>jgi|Lotgi1|93155|gw1.20.442.1;>jgi|Lotgi1|92796|gw1.20.441.1;>jgi|Lotgi1|114993|e_gw1.20.443.1;>jgi|Lotgi1|114901|e_gw1.20.442.1;>jgi|Lotgi1|114807|e_gw1.20.441.1;>jgi|Lotgi1|178165|fgenesh2_pm.C_sca_20000011;>jgi|Lotgi1|159335|fgenesh2_pg.C_sca_20000075;>jgi|Lotgi1|231511|estExt_fgenesh2_pg.C_sca_200072;>jgi|Lotgi1|231510|estExt_fgenesh2_pg.C_sca_200071;>jgi|Lotgi…	1;1;1;1;1;1;1;1;1;1;1;1;1;1;1;1;1;1;1;1	1;1;1;1;1;1;1;1;1;1;1;1;1;1;1;1;1;1;1;1	1;1;1;1;1;1;1;1;1;1;1;1;1;1;1;1;1;1;1;1	20	1	1	1	2.8	2.8	2.8	43.453	387	387;387;391;391;391;391;497;497;512;512;512;512;512;512;512;512;512;512;512;512	0.00019958	0	0	0	0
>jgi|Lotgi1|83216|gw1.21.262.1;>jgi|Lotgi1|115289|e_gw1.21.262.1;>jgi|Lotgi1|115226|e_gw1.21.339.1;>jgi|Lotgi1|89955|gw1.21.339.1	>jgi|Lotgi1|83216|gw1.21.262.1;>jgi|Lotgi1|115289|e_gw1.21.262.1	17;17;6;5	16;16;6;5	1;1;1;0	4	17	16	1	73.8	67.5	5.9	33.979	305	305;312;113;81	0	1611700000	80585000	0.000347278	0		51;52;53;54		39;250;257;279
>jgi|Lotgi1|115527|e_gw1.21.52.1;>jgi|Lotgi1|115607|e_gw1.21.53.1;>jgi|Lotgi1|115448|e_gw1.21.51.1;>jgi|Lotgi1|214546|estExt_Genewise1Plus.C_sca_210384;>jgi|Lotgi1|188079|estExt_Genewise1.C_sca_210385;>jgi|Lotgi1|214545|estExt_Genewise1Plus.C_sca_210383;>jgi|Lotgi1|188078|estExt_Genewise1.C_sca_210384;>jgi|Lotgi1|214547|estExt_Genewise1Plus.C_sca_210385;>jgi|Lotgi1|188077|estExt_Genewise1.C_sca_2…	>jgi|Lotgi1|115527|e_gw1.21.52.1;>jgi|Lotgi1|115607|e_gw1.21.53.1;>jgi|Lotgi1|115448|e_gw1.21.51.1;>jgi|Lotgi1|214546|estExt_Genewise1Plus.C_sca_210384;>jgi|Lotgi1|188079|estExt_Genewise1.C_sca_210385;>jgi|Lotgi1|214545|estExt_Genewise1Plus.C_sca_210383;>jgi|Lotgi1|188078|estExt_Genewise1.C_sca_210384;>jgi|Lotgi1|214547|estExt_Genewise1Plus.C_sca_210385;>jgi|Lotgi1|188077|estExt_Genewise1.C_sca_2…	38;38;38;37;37;37;37;37;37;37;36;36;26	38;38;38;37;37;37;37;37;37;37;36;36;26	26;26;26;26;26;26;26;26;26;25;24;24;26	13	38	38	26	61	61	38.1	85.092	762	762;763;767;748;748;749;749;753;753;765;759;760;463	0	5128200000	111480000	0.000480419	0		54;55;56;57;58;59;60;61;62		17;83;112;153;351;403;718;730;752
>jgi|Lotgi1|115450|e_gw1.21.366.1;>jgi|Lotgi1|231753|estExt_fgenesh2_pg.C_sca_210213;>jgi|Lotgi1|214512|estExt_Genewise1Plus.C_sca_210323;>jgi|Lotgi1|188037|estExt_Genewise1.C_sca_210323;>jgi|Lotgi1|159747|fgenesh2_pg.C_sca_21000217;>jgi|Lotgi1|93200|gw1.21.366.1;>jgi|Lotgi1|115401|e_gw1.21.196.1;>jgi|Lotgi1|75928|gw1.21.196.1;>jgi|Lotgi1|188038|estExt_Genewise1.C_sca_210324;>jgi|Lotgi1|90679|gw1…	>jgi|Lotgi1|115450|e_gw1.21.366.1;>jgi|Lotgi1|231753|estExt_fgenesh2_pg.C_sca_210213;>jgi|Lotgi1|214512|estExt_Genewise1Plus.C_sca_210323;>jgi|Lotgi1|188037|estExt_Genewise1.C_sca_210323;>jgi|Lotgi1|159747|fgenesh2_pg.C_sca_21000217;>jgi|Lotgi1|93200|gw1.21.366.1;>jgi|Lotgi1|115401|e_gw1.21.196.1	5;5;5;5;5;4;3;2;2;1;1;1	5;5;5;5;5;4;3;2;2;1;1;1	5;5;5;5;5;4;3;2;2;1;1;1	12	5	5	5	13.4	13.4	13.4	62.903	543	543;615;615;615;615;379;232;212;218;46;84;84	3.53e-20	11158000	338140	1.4572e-06	0
>jgi|Lotgi1|93785|gw1.22.322.1;>jgi|Lotgi1|93748|gw1.22.321.1;>jgi|Lotgi1|93694|gw1.22.320.1;>jgi|Lotgi1|159826|fgenesh2_pg.C_sca_22000037;>jgi|Lotgi1|150028|fgenesh2_kg.C_sca_22000007;>jgi|Lotgi1|115842|e_gw1.22.322.1;>jgi|Lotgi1|115769|e_gw1.22.321.1;>jgi|Lotgi1|115698|e_gw1.22.320.1	>jgi|Lotgi1|93785|gw1.22.322.1;>jgi|Lotgi1|93748|gw1.22.321.1;>jgi|Lotgi1|93694|gw1.22.320.1;>jgi|Lotgi1|159826|fgenesh2_pg.C_sca_22000037;>jgi|Lotgi1|150028|fgenesh2_kg.C_sca_22000007;>jgi|Lotgi1|115842|e_gw1.22.322.1;>jgi|Lotgi1|115769|e_gw1.22.321.1;>jgi|Lotgi1|115698|e_gw1.22.320.1	1;1;1;1;1;1;1;1	1;1;1;1;1;1;1;1	1;1;1;1;1;1;1;1	8	1	1	1	2.9	2.9	2.9	46.982	408	408;408;408;440;440;440;440;440	5.56e-05	1339000	70474	3.03705e-07	0		63		383
>jgi|Lotgi1|73436|gw1.23.164.1;>jgi|Lotgi1|94811|gw1.23.369.1;>jgi|Lotgi1|116299|e_gw1.23.369.1;>jgi|Lotgi1|116206|e_gw1.23.164.1;>jgi|Lotgi1|73218|gw1.23.163.1;>jgi|Lotgi1|116128|e_gw1.23.163.1;>jgi|Lotgi1|231817|estExt_fgenesh2_pg.C_sca_230029;>jgi|Lotgi1|214618|estExt_Genewise1Plus.C_sca_230058;>jgi|Lotgi1|214617|estExt_Genewise1Plus.C_sca_230057;>jgi|Lotgi1|214616|estExt_Genewise1Plus.C_sca_2…	>jgi|Lotgi1|73436|gw1.23.164.1;>jgi|Lotgi1|94811|gw1.23.369.1;>jgi|Lotgi1|116299|e_gw1.23.369.1;>jgi|Lotgi1|116206|e_gw1.23.164.1;>jgi|Lotgi1|73218|gw1.23.163.1;>jgi|Lotgi1|116128|e_gw1.23.163.1;>jgi|Lotgi1|231817|estExt_fgenesh2_pg.C_sca_230029;>jgi|Lotgi1|214618|estExt_Genewise1Plus.C_sca_230058;>jgi|Lotgi1|214617|estExt_Genewise1Plus.C_sca_230057;>jgi|Lotgi1|214616|estExt_Genewise1Plus.C_sca_2…	3;3;3;3;3;3;3;3;3;3;3;3;3;3;3;3;1;1;1;1;1;1;1;1;1;1;1;1;1;1	3;3;3;3;3;3;3;3;3;3;3;3;3;3;3;3;1;1;1;1;1;1;1;1;1;1;1;1;1;1	2;2;2;2;2;2;2;2;2;2;2;2;2;2;2;2;1;1;1;1;1;1;1;1;1;1;1;1;1;1	30	3	3	2	14.7	14.7	9.9	27.716	252	252;255;262;263;265;273;317;317;317;317;317;317;317;317;317;317;172;172;172;172;172;172;172;177;220;244;246;247;261;261	1.01e-18	463380	28961	1.24806e-07	0		64		106
>jgi|Lotgi1|66124|gw1.24.106.1;B8R5H1;>jgi|Lotgi1|74745|gw1.24.216.1;>jgi|Lotgi1|66122|gw1.24.105.1;>jgi|Lotgi1|231982|estExt_fgenesh2_pg.C_sca_240185;>jgi|Lotgi1|231981|estExt_fgenesh2_pg.C_sca_240184;>jgi|Lotgi1|214912|estExt_Genewise1Plus.C_sca_240374;>jgi|Lotgi1|214911|estExt_Genewise1Plus.C_sca_240373;>jgi|Lotgi1|214910|estExt_Genewise1Plus.C_sca_240372;>jgi|Lotgi1|206361|estExt_fgenesh2_pm.…	>jgi|Lotgi1|66124|gw1.24.106.1;B8R5H1;>jgi|Lotgi1|74745|gw1.24.216.1;>jgi|Lotgi1|66122|gw1.24.105.1;>jgi|Lotgi1|231982|estExt_fgenesh2_pg.C_sca_240185;>jgi|Lotgi1|231981|estExt_fgenesh2_pg.C_sca_240184;>jgi|Lotgi1|214912|estExt_Genewise1Plus.C_sca_240374;>jgi|Lotgi1|214911|estExt_Genewise1Plus.C_sca_240373;>jgi|Lotgi1|214910|estExt_Genewise1Plus.C_sca_240372;>jgi|Lotgi1|206361|estExt_fgenesh2_pm.…	9;9;9;9;9;9;9;9;9;9;9;9;9;9;9;9;9;9;9;9;9	9;9;9;9;9;9;9;9;9;9;9;9;9;9;9;9;9;9;9;9;9	9;9;9;9;9;9;9;9;9;9;9;9;9;9;9;9;9;9;9;9;9	21	9	9	9	34.5	34.5	34.5	35.832	330	330;332;332;332;332;332;332;332;332;332;332;332;332;332;332;332;332;332;332;332;332	3.67e-48	27523000	1376100	5.93025e-06	0		65;66;67		207;283;312
>jgi|Lotgi1|58858|gw1.24.51.1;>jgi|Lotgi1|58703|gw1.24.49.1;>jgi|Lotgi1|116625|e_gw1.24.49.1;>jgi|Lotgi1|116554|e_gw1.24.51.1;>jgi|Lotgi1|160325|fgenesh2_pg.C_sca_24000139;>jgi|Lotgi1|150066|fgenesh2_kg.C_sca_24000015;>jgi|Lotgi1|231953|estExt_fgenesh2_pg.C_sca_240135;>jgi|Lotgi1|214872|estExt_Genewise1Plus.C_sca_240299;>jgi|Lotgi1|214871|estExt_Genewise1Plus.C_sca_240298;>jgi|Lotgi1|214870|estEx…	>jgi|Lotgi1|58858|gw1.24.51.1;>jgi|Lotgi1|58703|gw1.24.49.1;>jgi|Lotgi1|116625|e_gw1.24.49.1;>jgi|Lotgi1|116554|e_gw1.24.51.1;>jgi|Lotgi1|160325|fgenesh2_pg.C_sca_24000139;>jgi|Lotgi1|150066|fgenesh2_kg.C_sca_24000015;>jgi|Lotgi1|231953|estExt_fgenesh2_pg.C_sca_240135;>jgi|Lotgi1|214872|estExt_Genewise1Plus.C_sca_240299;>jgi|Lotgi1|214871|estExt_Genewise1Plus.C_sca_240298;>jgi|Lotgi1|214870|estEx…	1;1;1;1;1;1;1;1;1;1;1;1;1;1	1;1;1;1;1;1;1;1;1;1;1;1;1;1	1;1;1;1;1;1;1;1;1;1;1;1;1;1	14	1	1	1	13.3	13.3	13.3	11.678	105	105;111;130;130;151;151;154;154;154;154;154;154;154;154	0.0001785	4286800	1428900	6.15779e-06	0
>jgi|Lotgi1|232098|estExt_fgenesh2_pg.C_sca_250212;>jgi|Lotgi1|206382|estExt_fgenesh2_pm.C_sca_250028;>jgi|Lotgi1|178356|fgenesh2_pm.C_sca_25000028;>jgi|Lotgi1|160608|fgenesh2_pg.C_sca_25000213;>jgi|Lotgi1|52969|gw1.25.13.1;>jgi|Lotgi1|188737|estExt_Genewise1.C_sca_250338;>jgi|Lotgi1|63039|gw1.25.97.1;>jgi|Lotgi1|188738|estExt_Genewise1.C_sca_250339;>jgi|Lotgi1|188736|estExt_Genewise1.C_sca_25033…	>jgi|Lotgi1|232098|estExt_fgenesh2_pg.C_sca_250212;>jgi|Lotgi1|206382|estExt_fgenesh2_pm.C_sca_250028;>jgi|Lotgi1|178356|fgenesh2_pm.C_sca_25000028;>jgi|Lotgi1|160608|fgenesh2_pg.C_sca_25000213;>jgi|Lotgi1|52969|gw1.25.13.1;>jgi|Lotgi1|188737|estExt_Genewise1.C_sca_250338;>jgi|Lotgi1|63039|gw1.25.97.1;>jgi|Lotgi1|188738|estExt_Genewise1.C_sca_250339;>jgi|Lotgi1|188736|estExt_Genewise1.C_sca_25033…	2;2;2;2;2;2;2;2;2;2;2;2;2;2;2;2;2;2	2;2;2;2;2;2;2;2;2;2;2;2;2;2;2;2;2;2	2;2;2;2;2;2;2;2;2;2;2;2;2;2;2;2;2;2	18	2	2	2	5.1	5.1	5.1	53.919	469	469;469;469;469;484;484;486;486;493;497;520;520;520;520;522;522;529;529	1.68e-06	2736300	97724	4.21138e-07	0
>jgi|Lotgi1|74295|gw1.25.244.1;>jgi|Lotgi1|231997|estExt_fgenesh2_pg.C_sca_250003;>jgi|Lotgi1|231996|estExt_fgenesh2_pg.C_sca_250002;>jgi|Lotgi1|214938|estExt_Genewise1Plus.C_sca_250003;>jgi|Lotgi1|214937|estExt_Genewise1Plus.C_sca_250002;>jgi|Lotgi1|214936|estExt_Genewise1Plus.C_sca_250001;>jgi|Lotgi1|206365|estExt_fgenesh2_pm.C_sca_250001;>jgi|Lotgi1|203838|estExt_fgenesh2_kg.C_sca_250001;>jgi|…	>jgi|Lotgi1|74295|gw1.25.244.1;>jgi|Lotgi1|231997|estExt_fgenesh2_pg.C_sca_250003;>jgi|Lotgi1|231996|estExt_fgenesh2_pg.C_sca_250002;>jgi|Lotgi1|214938|estExt_Genewise1Plus.C_sca_250003;>jgi|Lotgi1|214937|estExt_Genewise1Plus.C_sca_250002;>jgi|Lotgi1|214936|estExt_Genewise1Plus.C_sca_250001;>jgi|Lotgi1|206365|estExt_fgenesh2_pm.C_sca_250001;>jgi|Lotgi1|203838|estExt_fgenesh2_kg.C_sca_250001;>jgi|…	4;4;4;4;4;4;4;4;4;4;4;4;4;4;4;4;4;3;3;3	3;3;3;3;3;3;3;3;3;3;3;3;3;3;3;3;3;2;2;2	3;3;3;3;3;3;3;3;3;3;3;3;3;3;3;3;3;2;2;2	20	4	3	3	16.6	13.6	13.6	42.179	367	367;367;367;367;367;367;367;367;367;367;367;367;367;367;367;369;370;309;309;346	2.2e-37	1824000	107290	4.62362e-07	0
>jgi|Lotgi1|86051|gw1.25.392.1;>jgi|Lotgi1|76389|gw1.25.272.1;>jgi|Lotgi1|57036|gw1.25.49.1;>jgi|Lotgi1|232029|estExt_fgenesh2_pg.C_sca_250060;>jgi|Lotgi1|232028|estExt_fgenesh2_pg.C_sca_250059;>jgi|Lotgi1|214984|estExt_Genewise1Plus.C_sca_250093;>jgi|Lotgi1|214983|estExt_Genewise1Plus.C_sca_250092;>jgi|Lotgi1|214982|estExt_Genewise1Plus.C_sca_250091;>jgi|Lotgi1|206373|estExt_fgenesh2_pm.C_sca_25…	>jgi|Lotgi1|86051|gw1.25.392.1;>jgi|Lotgi1|76389|gw1.25.272.1;>jgi|Lotgi1|57036|gw1.25.49.1;>jgi|Lotgi1|232029|estExt_fgenesh2_pg.C_sca_250060;>jgi|Lotgi1|232028|estExt_fgenesh2_pg.C_sca_250059;>jgi|Lotgi1|214984|estExt_Genewise1Plus.C_sca_250093;>jgi|Lotgi1|214983|estExt_Genewise1Plus.C_sca_250092;>jgi|Lotgi1|214982|estExt_Genewise1Plus.C_sca_250091;>jgi|Lotgi1|206373|estExt_fgenesh2_pm.C_sca_25…	3;3;3;3;3;3;3;3;3;3;3;3;3;3;3;3;3;3;3;3	3;3;3;3;3;3;3;3;3;3;3;3;3;3;3;3;3;3;3;3	3;3;3;3;3;3;3;3;3;3;3;3;3;3;3;3;3;3;3;3	20	3	3	3	16.6	16.6	16.6	26.502	241	241;241;241;241;241;241;241;241;241;241;241;241;241;241;241;241;241;241;241;241	2.78e-10	929470	66391	2.8611e-07	0
>jgi|Lotgi1|72677|gw1.26.188.1;>jgi|Lotgi1|117333|e_gw1.26.188.1;>jgi|Lotgi1|215192|estExt_Genewise1Plus.C_sca_260239;>jgi|Lotgi1|215191|estExt_Genewise1Plus.C_sca_260238;>jgi|Lotgi1|188888|estExt_Genewise1.C_sca_260239;>jgi|Lotgi1|188887|estExt_Genewise1.C_sca_260238;>jgi|Lotgi1|160802|fgenesh2_pg.C_sca_26000100;>jgi|Lotgi1|150144|fgenesh2_kg.C_sca_26000011;>jgi|Lotgi1|94295|gw1.26.435.1;>jgi|Lo…	>jgi|Lotgi1|72677|gw1.26.188.1;>jgi|Lotgi1|117333|e_gw1.26.188.1;>jgi|Lotgi1|215192|estExt_Genewise1Plus.C_sca_260239;>jgi|Lotgi1|215191|estExt_Genewise1Plus.C_sca_260238;>jgi|Lotgi1|188888|estExt_Genewise1.C_sca_260239;>jgi|Lotgi1|188887|estExt_Genewise1.C_sca_260238;>jgi|Lotgi1|160802|fgenesh2_pg.C_sca_26000100;>jgi|Lotgi1|150144|fgenesh2_kg.C_sca_26000011;>jgi|Lotgi1|94295|gw1.26.435.1;>jgi|Lo…	3;3;3;3;3;3;3;3;2;2	3;3;3;3;3;3;3;3;2;2	3;3;3;3;3;3;3;3;2;2	10	3	3	3	25.1	25.1	25.1	21.579	195	195;195;318;318;318;318;361;361;157;166	7.56e-79	17624000	2517700	1.08499e-05	0		68		141
>jgi|Lotgi1|188893|estExt_Genewise1.C_sca_260254;>jgi|Lotgi1|188892|estExt_Genewise1.C_sca_260253;>jgi|Lotgi1|188891|estExt_Genewise1.C_sca_260252;>jgi|Lotgi1|62107|gw1.26.78.1;>jgi|Lotgi1|62054|gw1.26.77.1;>jgi|Lotgi1|71577|gw1.26.170.1;>jgi|Lotgi1|232165|estExt_fgenesh2_pg.C_sca_260101;>jgi|Lotgi1|215197|estExt_Genewise1Plus.C_sca_260254;>jgi|Lotgi1|215196|estExt_Genewise1Plus.C_sca_260253;>jgi…	>jgi|Lotgi1|188893|estExt_Genewise1.C_sca_260254;>jgi|Lotgi1|188892|estExt_Genewise1.C_sca_260253;>jgi|Lotgi1|188891|estExt_Genewise1.C_sca_260252;>jgi|Lotgi1|62107|gw1.26.78.1;>jgi|Lotgi1|62054|gw1.26.77.1;>jgi|Lotgi1|71577|gw1.26.170.1;>jgi|Lotgi1|232165|estExt_fgenesh2_pg.C_sca_260101;>jgi|Lotgi1|215197|estExt_Genewise1Plus.C_sca_260254;>jgi|Lotgi1|215196|estExt_Genewise1Plus.C_sca_260253;>jgi…	1;1;1;1;1;1;1;1;1;1;1;1;1;1;1;1	1;1;1;1;1;1;1;1;1;1;1;1;1;1;1;1	1;1;1;1;1;1;1;1;1;1;1;1;1;1;1;1	16	1	1	1	4.1	4.1	4.1	33.542	293	293;293;293;350;351;358;362;362;362;362;362;362;362;362;362;362	2.75e-05	449060	23635	1.01854e-07	0
>jgi|Lotgi1|189066|estExt_Genewise1.C_sca_270087;>jgi|Lotgi1|189065|estExt_Genewise1.C_sca_270086;>jgi|Lotgi1|189064|estExt_Genewise1.C_sca_270085;>jgi|Lotgi1|232256|estExt_fgenesh2_pg.C_sca_270117;>jgi|Lotgi1|206420|estExt_fgenesh2_pm.C_sca_270002;>jgi|Lotgi1|178417|fgenesh2_pm.C_sca_27000002;>jgi|Lotgi1|161058|fgenesh2_pg.C_sca_27000117;>jgi|Lotgi1|71521|gw1.27.67.1;>jgi|Lotgi1|62004|gw1.27.29.…	>jgi|Lotgi1|189066|estExt_Genewise1.C_sca_270087;>jgi|Lotgi1|189065|estExt_Genewise1.C_sca_270086;>jgi|Lotgi1|189064|estExt_Genewise1.C_sca_270085;>jgi|Lotgi1|232256|estExt_fgenesh2_pg.C_sca_270117;>jgi|Lotgi1|206420|estExt_fgenesh2_pm.C_sca_270002;>jgi|Lotgi1|178417|fgenesh2_pm.C_sca_27000002;>jgi|Lotgi1|161058|fgenesh2_pg.C_sca_27000117;>jgi|Lotgi1|71521|gw1.27.67.1;>jgi|Lotgi1|62004|gw1.27.29.…	1;1;1;1;1;1;1;1;1;1;1;1;1;1;1;1;1;1	1;1;1;1;1;1;1;1;1;1;1;1;1;1;1;1;1;1	1;1;1;1;1;1;1;1;1;1;1;1;1;1;1;1;1;1	18	1	1	1	3.6	3.6	3.6	52.387	470	470;470;470;476;476;476;476;480;480;481;484;484;485;485;485;485;485;485	3.45e-06	0	0	0	0
>jgi|Lotgi1|75082|gw1.28.234.1;>jgi|Lotgi1|215490|estExt_Genewise1Plus.C_sca_280182;>jgi|Lotgi1|215489|estExt_Genewise1Plus.C_sca_280181;>jgi|Lotgi1|215488|estExt_Genewise1Plus.C_sca_280180;>jgi|Lotgi1|189232|estExt_Genewise1.C_sca_280182;>jgi|Lotgi1|189231|estExt_Genewise1.C_sca_280181;>jgi|Lotgi1|189230|estExt_Genewise1.C_sca_280180;>jgi|Lotgi1|118315|e_gw1.28.234.1;>jgi|Lotgi1|118121|e_gw1.28.…	>jgi|Lotgi1|75082|gw1.28.234.1;>jgi|Lotgi1|215490|estExt_Genewise1Plus.C_sca_280182;>jgi|Lotgi1|215489|estExt_Genewise1Plus.C_sca_280181;>jgi|Lotgi1|215488|estExt_Genewise1Plus.C_sca_280180;>jgi|Lotgi1|189232|estExt_Genewise1.C_sca_280182;>jgi|Lotgi1|189231|estExt_Genewise1.C_sca_280181;>jgi|Lotgi1|189230|estExt_Genewise1.C_sca_280180;>jgi|Lotgi1|118315|e_gw1.28.234.1;>jgi|Lotgi1|118121|e_gw1.28.…	3;3;3;3;3;3;3;3;3;3;3;3;3;3;2;2;2;2;2;2;2;2;2;2;2;2;2;2;2;2;2;2;2;2;2;2;2;2;2;2;2;2;2;2;2;2;2;2;2;2;2;2;2;2;2;2;2;2;2;2;2;2;2;2;2;2;2;2;2;2;2;2;2;2	3;3;3;3;3;3;3;3;3;3;3;3;3;3;2;2;2;2;2;2;2;2;2;2;2;2;2;2;2;2;2;2;2;2;2;2;2;2;2;2;2;2;2;2;2;2;2;2;2;2;2;2;2;2;2;2;2;2;2;2;2;2;2;2;2;2;2;2;2;2;2;2;2;2	3;3;3;3;3;3;3;3;3;3;3;3;3;3;2;2;2;2;2;2;2;2;2;2;2;2;2;2;2;2;2;2;2;2;2;2;2;2;2;2;2;2;2;2;2;2;2;2;2;2;2;2;2;2;2;2;2;2;2;2;2;2;2;2;2;2;2;2;2;2;2;2;2;2	74	3	3	3	11.4	11.4	11.4	32.695	299	299;319;319;319;319;319;319;319;319;319;321;321;321;321;296;296;297;297;297;297;301;301;301;301;301;301;301;301;301;301;304;304;304;304;305;305;307;307;307;307;307;307;307;307;307;307;307;307;307;307;307;307;307;307;307;307;307;307;307;307;307;307;307;307;307;307;307;307;307;307;307;307;309;309	8.01e-12	4686200	246640	1.06289e-06	0
>jgi|Lotgi1|87003|gw1.28.360.1;>jgi|Lotgi1|86893|gw1.28.357.1;>jgi|Lotgi1|161281|fgenesh2_pg.C_sca_28000162;>jgi|Lotgi1|161280|fgenesh2_pg.C_sca_28000161;>jgi|Lotgi1|150189|fgenesh2_kg.C_sca_28000023;>jgi|Lotgi1|150188|fgenesh2_kg.C_sca_28000022;>jgi|Lotgi1|118319|e_gw1.28.360.1;>jgi|Lotgi1|118304|e_gw1.28.357.1;>jgi|Lotgi1|232382|estExt_fgenesh2_pg.C_sca_280154;>jgi|Lotgi1|232381|estExt_fgenesh2…	>jgi|Lotgi1|87003|gw1.28.360.1;>jgi|Lotgi1|86893|gw1.28.357.1;>jgi|Lotgi1|161281|fgenesh2_pg.C_sca_28000162;>jgi|Lotgi1|161280|fgenesh2_pg.C_sca_28000161;>jgi|Lotgi1|150189|fgenesh2_kg.C_sca_28000023;>jgi|Lotgi1|150188|fgenesh2_kg.C_sca_28000022;>jgi|Lotgi1|118319|e_gw1.28.360.1;>jgi|Lotgi1|118304|e_gw1.28.357.1;>jgi|Lotgi1|232382|estExt_fgenesh2_pg.C_sca_280154;>jgi|Lotgi1|232381|estExt_fgenesh2…	2;2;2;2;2;2;2;2;2;2;2;2;2;2;2;2;2	2;2;2;2;2;2;2;2;2;2;2;2;2;2;2;2;2	2;2;2;2;2;2;2;2;2;2;2;2;2;2;2;2;2	17	2	2	2	16.6	16.6	16.6	20.154	181	181;187;187;187;187;187;188;188;197;197;197;197;197;197;197;197;223	3.62e-08	4285700	476190	2.05212e-06	0
>jgi|Lotgi1|215927|estExt_Genewise1Plus.C_sca_300089;>jgi|Lotgi1|189717|estExt_Genewise1.C_sca_300089;>jgi|Lotgi1|51458|gw1.30.2.1;>jgi|Lotgi1|119069|e_gw1.30.2.1;>jgi|Lotgi1|232603|estExt_fgenesh2_pg.C_sca_300047;>jgi|Lotgi1|206489|estExt_fgenesh2_pm.C_sca_300011;>jgi|Lotgi1|178515|fgenesh2_pm.C_sca_30000012;>jgi|Lotgi1|161629|fgenesh2_pg.C_sca_30000049;>jgi|Lotgi1|189718|estExt_Genewise1.C_sca_…	>jgi|Lotgi1|215927|estExt_Genewise1Plus.C_sca_300089;>jgi|Lotgi1|189717|estExt_Genewise1.C_sca_300089;>jgi|Lotgi1|51458|gw1.30.2.1;>jgi|Lotgi1|119069|e_gw1.30.2.1;>jgi|Lotgi1|232603|estExt_fgenesh2_pg.C_sca_300047;>jgi|Lotgi1|206489|estExt_fgenesh2_pm.C_sca_300011;>jgi|Lotgi1|178515|fgenesh2_pm.C_sca_30000012;>jgi|Lotgi1|161629|fgenesh2_pg.C_sca_30000049;>jgi|Lotgi1|189718|estExt_Genewise1.C_sca_…	1;1;1;1;1;1;1;1;1;1;1;1;1;1;1	1;1;1;1;1;1;1;1;1;1;1;1;1;1;1	1;1;1;1;1;1;1;1;1;1;1;1;1;1;1	15	1	1	1	3.2	3.2	3.2	55.379	476	476;476;765;786;826;826;826;826;879;879;886;888;888;888;909	4.5e-11	178340	5573.2	2.40175e-08	0
>jgi|Lotgi1|83953|gw1.30.309.1;>jgi|Lotgi1|215907|estExt_Genewise1Plus.C_sca_300058;>jgi|Lotgi1|119033|e_gw1.30.309.1;>jgi|Lotgi1|189694|estExt_Genewise1.C_sca_300059;>jgi|Lotgi1|189693|estExt_Genewise1.C_sca_300058;>jgi|Lotgi1|189692|estExt_Genewise1.C_sca_300057;>jgi|Lotgi1|52676|gw1.30.11.1;>jgi|Lotgi1|178512|fgenesh2_pm.C_sca_30000009;>jgi|Lotgi1|161608|fgenesh2_pg.C_sca_30000028;>jgi|Lotgi1|…	>jgi|Lotgi1|83953|gw1.30.309.1;>jgi|Lotgi1|215907|estExt_Genewise1Plus.C_sca_300058;>jgi|Lotgi1|119033|e_gw1.30.309.1;>jgi|Lotgi1|189694|estExt_Genewise1.C_sca_300059;>jgi|Lotgi1|189693|estExt_Genewise1.C_sca_300058;>jgi|Lotgi1|189692|estExt_Genewise1.C_sca_300057;>jgi|Lotgi1|52676|gw1.30.11.1;>jgi|Lotgi1|178512|fgenesh2_pm.C_sca_30000009;>jgi|Lotgi1|161608|fgenesh2_pg.C_sca_30000028;>jgi|Lotgi1|…	3;3;3;3;3;3;3;3;3;3;3;3;3;3;3;3;3;3;3;3;3;3;2;2;1;1;1;1;1;1;1;1;1;1	3;3;3;3;3;3;3;3;3;3;3;3;3;3;3;3;3;3;3;3;3;3;2;2;1;1;1;1;1;1;1;1;1;1	3;3;3;3;3;3;3;3;3;3;3;3;3;3;3;3;3;3;3;3;3;3;2;2;1;1;1;1;1;1;1;1;1;1	34	3	3	3	9.6	9.6	9.6	41.544	364	364;383;383;384;384;384;724;724;724;724;725;725;725;725;725;725;729;729;729;729;729;729;261;261;50;94;112;179;328;453;540;544;544;544	3.08e-23	6301100	370650	1.5973e-06	0
>jgi|Lotgi1|66293|gw1.30.107.1;>jgi|Lotgi1|66292|gw1.30.106.1;>jgi|Lotgi1|65897|gw1.30.96.1;>jgi|Lotgi1|119169|e_gw1.30.107.1;>jgi|Lotgi1|119095|e_gw1.30.106.1;>jgi|Lotgi1|119094|e_gw1.30.96.1;>jgi|Lotgi1|161701|fgenesh2_pg.C_sca_30000121;>jgi|Lotgi1|189770|estExt_Genewise1.C_sca_300220;>jgi|Lotgi1|189769|estExt_Genewise1.C_sca_300219;>jgi|Lotgi1|189768|estExt_Genewise1.C_sca_300218;>jgi|Lotgi1|2…	>jgi|Lotgi1|66293|gw1.30.107.1;>jgi|Lotgi1|66292|gw1.30.106.1;>jgi|Lotgi1|65897|gw1.30.96.1;>jgi|Lotgi1|119169|e_gw1.30.107.1;>jgi|Lotgi1|119095|e_gw1.30.106.1;>jgi|Lotgi1|119094|e_gw1.30.96.1;>jgi|Lotgi1|161701|fgenesh2_pg.C_sca_30000121;>jgi|Lotgi1|189770|estExt_Genewise1.C_sca_300220;>jgi|Lotgi1|189769|estExt_Genewise1.C_sca_300219;>jgi|Lotgi1|189768|estExt_Genewise1.C_sca_300218;>jgi|Lotgi1|2…	1;1;1;1;1;1;1;1;1;1;1;1;1;1	1;1;1;1;1;1;1;1;1;1;1;1;1;1	1;1;1;1;1;1;1;1;1;1;1;1;1;1	14	1	1	1	4.7	4.7	4.7	30.274	278	278;278;278;280;280;280;289;296;296;296;298;298;298;298	8.15e-05	59565	4581.9	1.97455e-08	0
>jgi|Lotgi1|119827|e_gw1.32.297.1	>jgi|Lotgi1|119827|e_gw1.32.297.1	7	2	2	1	7	2	2	49	11.3	11.3	16.944	151	151	0	167670000	27944000	0.000120424	0		76;77		1;70
>jgi|Lotgi1|57462|gw1.32.21.1;>jgi|Lotgi1|67576|gw1.32.86.1;>jgi|Lotgi1|65683|gw1.32.72.1;>jgi|Lotgi1|232869|estExt_fgenesh2_pg.C_sca_320194;>jgi|Lotgi1|232868|estExt_fgenesh2_pg.C_sca_320193;>jgi|Lotgi1|216384|estExt_Genewise1Plus.C_sca_320246;>jgi|Lotgi1|216383|estExt_Genewise1Plus.C_sca_320245;>jgi|Lotgi1|216382|estExt_Genewise1Plus.C_sca_320244;>jgi|Lotgi1|206545|estExt_fgenesh2_pm.C_sca_3200…	>jgi|Lotgi1|57462|gw1.32.21.1;>jgi|Lotgi1|67576|gw1.32.86.1;>jgi|Lotgi1|65683|gw1.32.72.1;>jgi|Lotgi1|232869|estExt_fgenesh2_pg.C_sca_320194;>jgi|Lotgi1|232868|estExt_fgenesh2_pg.C_sca_320193;>jgi|Lotgi1|216384|estExt_Genewise1Plus.C_sca_320246;>jgi|Lotgi1|216383|estExt_Genewise1Plus.C_sca_320245;>jgi|Lotgi1|216382|estExt_Genewise1Plus.C_sca_320244;>jgi|Lotgi1|206545|estExt_fgenesh2_pm.C_sca_3200…	1;1;1;1;1;1;1;1;1;1;1;1;1;1;1;1;1;1;1;1	1;1;1;1;1;1;1;1;1;1;1;1;1;1;1;1;1;1;1;1	1;1;1;1;1;1;1;1;1;1;1;1;1;1;1;1;1;1;1;1	20	1	1	1	10.4	10.4	10.4	23.529	211	211;221;223;226;226;226;226;226;226;226;226;226;226;226;226;226;226;226;226;228	7.26e-23	953190	136170	5.8682e-07	0		78		137
>jgi|Lotgi1|119927|e_gw1.32.299.1	>jgi|Lotgi1|119927|e_gw1.32.299.1	14	2	2	1	14	2	2	66.9	5	5	20.858	181	181	0	515560	46869	2.0198e-07	0		79;80		1;91
>jgi|Lotgi1|59686|gw1.33.45.1;>jgi|Lotgi1|59685|gw1.33.44.1;>jgi|Lotgi1|120069|e_gw1.33.45.1;>jgi|Lotgi1|119992|e_gw1.33.44.1;>jgi|Lotgi1|120213|e_gw1.33.300.1;>jgi|Lotgi1|120026|e_gw1.33.299.1;>jgi|Lotgi1|216437|estExt_Genewise1Plus.C_sca_330109;>jgi|Lotgi1|190282|estExt_Genewise1.C_sca_330109;>jgi|Lotgi1|82698|gw1.33.251.1;>jgi|Lotgi1|232902|estExt_fgenesh2_pg.C_sca_330064;>jgi|Lotgi1|232901|es…	>jgi|Lotgi1|59686|gw1.33.45.1;>jgi|Lotgi1|59685|gw1.33.44.1;>jgi|Lotgi1|120069|e_gw1.33.45.1;>jgi|Lotgi1|119992|e_gw1.33.44.1;>jgi|Lotgi1|120213|e_gw1.33.300.1;>jgi|Lotgi1|120026|e_gw1.33.299.1;>jgi|Lotgi1|216437|estExt_Genewise1Plus.C_sca_330109;>jgi|Lotgi1|190282|estExt_Genewise1.C_sca_330109;>jgi|Lotgi1|82698|gw1.33.251.1;>jgi|Lotgi1|232902|estExt_fgenesh2_pg.C_sca_330064;>jgi|Lotgi1|232901|es…	2;2;2;2;2;2;2;2;2;2;2;2;2;2;2;2;2;2;2;2;2;2;2;2;2;2;2;2;2;2;2;2;2;2;2;2;2;2;2;2;2;2;2;2	2;2;2;2;2;2;2;2;2;2;2;2;2;2;2;2;2;2;2;2;2;2;2;2;2;2;2;2;2;2;2;2;2;2;2;2;2;2;2;2;2;2;2;2	1;1;1;1;1;1;1;1;1;1;1;1;1;1;1;1;1;1;1;1;1;1;1;1;1;1;1;1;1;1;1;1;1;1;1;1;1;1;1;1;1;1;1;1	44	2	2	1	24.8	24.8	10.6	11.939	113	113;113;140;140;321;324;611;611;637;637;637;637;637;637;637;637;637;637;637;637;637;637;637;637;637;637;637;637;637;637;637;637;637;637;637;637;637;637;637;637;637;637;637;637	2.77e-05	286330	71582	3.0848e-07	0
>jgi|Lotgi1|92353|gw1.33.360.1;>jgi|Lotgi1|162373|fgenesh2_pg.C_sca_33000185;>jgi|Lotgi1|92167|gw1.33.359.1;>jgi|Lotgi1|62369|gw1.33.67.1;>jgi|Lotgi1|120341|e_gw1.33.360.1;>jgi|Lotgi1|120129|e_gw1.33.67.1;>jgi|Lotgi1|120072|e_gw1.33.359.1	>jgi|Lotgi1|92353|gw1.33.360.1;>jgi|Lotgi1|162373|fgenesh2_pg.C_sca_33000185;>jgi|Lotgi1|92167|gw1.33.359.1;>jgi|Lotgi1|62369|gw1.33.67.1;>jgi|Lotgi1|120341|e_gw1.33.360.1;>jgi|Lotgi1|120129|e_gw1.33.67.1;>jgi|Lotgi1|120072|e_gw1.33.359.1	6;6;6;6;6;6;6	6;6;6;6;6;6;6	6;6;6;6;6;6;6	7	6	6	6	23	23	23	45.137	404	404;405;408;411;412;412;412	7.74e-232	9984300	475440	2.04889e-06	0		81;82;83	3	80;187;188	351
>jgi|Lotgi1|74987|gw1.33.165.1;>jgi|Lotgi1|66340|gw1.33.99.1;>jgi|Lotgi1|56027|gw1.33.29.1;>jgi|Lotgi1|120357|e_gw1.33.99.1;>jgi|Lotgi1|120210|e_gw1.33.165.1;>jgi|Lotgi1|120074|e_gw1.33.29.1;>jgi|Lotgi1|178616|fgenesh2_pm.C_sca_33000020;>jgi|Lotgi1|162335|fgenesh2_pg.C_sca_33000147;>jgi|Lotgi1|232948|estExt_fgenesh2_pg.C_sca_330143;>jgi|Lotgi1|216517|estExt_Genewise1Plus.C_sca_330310;>jgi|Lotgi1|…	>jgi|Lotgi1|74987|gw1.33.165.1;>jgi|Lotgi1|66340|gw1.33.99.1;>jgi|Lotgi1|56027|gw1.33.29.1;>jgi|Lotgi1|120357|e_gw1.33.99.1;>jgi|Lotgi1|120210|e_gw1.33.165.1;>jgi|Lotgi1|120074|e_gw1.33.29.1;>jgi|Lotgi1|178616|fgenesh2_pm.C_sca_33000020;>jgi|Lotgi1|162335|fgenesh2_pg.C_sca_33000147;>jgi|Lotgi1|232948|estExt_fgenesh2_pg.C_sca_330143;>jgi|Lotgi1|216517|estExt_Genewise1Plus.C_sca_330310;>jgi|Lotgi1|…	2;2;2;2;2;2;2;2;2;2;2;2;2;2;2;2	2;2;2;2;2;2;2;2;2;2;2;2;2;2;2;2	2;2;2;2;2;2;2;2;2;2;2;2;2;2;2;2	16	2	2	2	11.4	11.4	11.4	31.267	280	280;280;280;280;280;280;283;283;287;287;287;287;287;287;287;287	2.07e-11	933790	54929	2.36715e-07	0
>jgi|Lotgi1|83947|gw1.33.270.1;>jgi|Lotgi1|178604|fgenesh2_pm.C_sca_33000008;>jgi|Lotgi1|162239|fgenesh2_pg.C_sca_33000051;>jgi|Lotgi1|162238|fgenesh2_pg.C_sca_33000050;>jgi|Lotgi1|150289|fgenesh2_kg.C_sca_33000005;>jgi|Lotgi1|73968|gw1.33.160.1;>jgi|Lotgi1|73965|gw1.33.159.1;>jgi|Lotgi1|232899|estExt_fgenesh2_pg.C_sca_330050;>jgi|Lotgi1|232898|estExt_fgenesh2_pg.C_sca_330049;>jgi|Lotgi1|216421|e…	>jgi|Lotgi1|83947|gw1.33.270.1;>jgi|Lotgi1|178604|fgenesh2_pm.C_sca_33000008;>jgi|Lotgi1|162239|fgenesh2_pg.C_sca_33000051;>jgi|Lotgi1|162238|fgenesh2_pg.C_sca_33000050;>jgi|Lotgi1|150289|fgenesh2_kg.C_sca_33000005;>jgi|Lotgi1|73968|gw1.33.160.1;>jgi|Lotgi1|73965|gw1.33.159.1;>jgi|Lotgi1|232899|estExt_fgenesh2_pg.C_sca_330050;>jgi|Lotgi1|232898|estExt_fgenesh2_pg.C_sca_330049;>jgi|Lotgi1|216421|e…	1;1;1;1;1;1;1;1;1;1;1;1;1;1;1;1;1;1;1;1	1;1;1;1;1;1;1;1;1;1;1;1;1;1;1;1;1;1;1;1	1;1;1;1;1;1;1;1;1;1;1;1;1;1;1;1;1;1;1;1	20	1	1	1	5.3	5.3	5.3	34.255	321	321;321;321;321;321;322;324;331;331;331;331;331;331;331;331;331;331;331;331;331	2.66e-13	288840	16047	6.9154e-08	0
>jgi|Lotgi1|63182|gw1.33.77.1;>jgi|Lotgi1|82490|gw1.33.250.1;>jgi|Lotgi1|232896|estExt_fgenesh2_pg.C_sca_330045;>jgi|Lotgi1|232895|estExt_fgenesh2_pg.C_sca_330044;>jgi|Lotgi1|232894|estExt_fgenesh2_pg.C_sca_330043;>jgi|Lotgi1|216417|estExt_Genewise1Plus.C_sca_330066;>jgi|Lotgi1|216416|estExt_Genewise1Plus.C_sca_330065;>jgi|Lotgi1|216415|estExt_Genewise1Plus.C_sca_330064;>jgi|Lotgi1|216414|estExt_…	>jgi|Lotgi1|63182|gw1.33.77.1;>jgi|Lotgi1|82490|gw1.33.250.1;>jgi|Lotgi1|232896|estExt_fgenesh2_pg.C_sca_330045;>jgi|Lotgi1|232895|estExt_fgenesh2_pg.C_sca_330044;>jgi|Lotgi1|232894|estExt_fgenesh2_pg.C_sca_330043;>jgi|Lotgi1|216417|estExt_Genewise1Plus.C_sca_330066;>jgi|Lotgi1|216416|estExt_Genewise1Plus.C_sca_330065;>jgi|Lotgi1|216415|estExt_Genewise1Plus.C_sca_330064;>jgi|Lotgi1|216414|estExt_…	5;5;5;5;5;5;5;5;5;5;5;5;5;5;5;5;5;5;5;5;4;3;2;2;2;1;1;1;1;1;1;1;1;1;1;1;1;1;1;1;1;1;1;1;1;1;1;1;1;1;1;1;1;1;1;1;1;1;1;1	4;4;4;4;4;4;4;4;4;4;4;4;4;4;4;4;4;4;4;4;3;2;2;2;2;0;0;0;0;0;0;0;0;0;0;0;0;0;0;0;0;0;0;0;0;0;0;0;0;0;0;0;0;0;0;0;0;0;0;1	4;4;4;4;4;4;4;4;4;4;4;4;4;4;4;4;4;4;4;4;3;2;2;2;2;0;0;0;0;0;0;0;0;0;0;0;0;0;0;0;0;0;0;0;0;0;0;0;0;0;0;0;0;0;0;0;0;0;0;1	60	5	4	4	9.1	7.4	7.4	70.682	638	638;664;664;664;664;664;664;664;664;664;664;664;664;664;664;664;664;664;664;664;503;431;186;186;186;31;31;31;33;34;35;35;35;36;38;38;39;39;41;41;42;42;42;43;43;43;43;82;82;82;91;91;118;118;118;119;119;119;120;145	2.26e-28	4282800	142760	6.15219e-07	0		84		313
>jgi|Lotgi1|94206|gw1.34.314.1;>jgi|Lotgi1|94192|gw1.34.313.1;>jgi|Lotgi1|83104|gw1.34.258.1;>jgi|Lotgi1|162535|fgenesh2_pg.C_sca_34000138;>jgi|Lotgi1|150322|fgenesh2_kg.C_sca_34000018;>jgi|Lotgi1|233065|estExt_fgenesh2_pg.C_sca_340131;>jgi|Lotgi1|233064|estExt_fgenesh2_pg.C_sca_340130;>jgi|Lotgi1|216719|estExt_Genewise1Plus.C_sca_340241;>jgi|Lotgi1|216718|estExt_Genewise1Plus.C_sca_340240;>jgi|L…	>jgi|Lotgi1|94206|gw1.34.314.1;>jgi|Lotgi1|94192|gw1.34.313.1;>jgi|Lotgi1|83104|gw1.34.258.1;>jgi|Lotgi1|162535|fgenesh2_pg.C_sca_34000138;>jgi|Lotgi1|150322|fgenesh2_kg.C_sca_34000018;>jgi|Lotgi1|233065|estExt_fgenesh2_pg.C_sca_340131;>jgi|Lotgi1|233064|estExt_fgenesh2_pg.C_sca_340130;>jgi|Lotgi1|216719|estExt_Genewise1Plus.C_sca_340241;>jgi|Lotgi1|216718|estExt_Genewise1Plus.C_sca_340240;>jgi|L…	1;1;1;1;1;1;1;1;1;1;1;1;1;1;1;1;1;1;1;1	1;1;1;1;1;1;1;1;1;1;1;1;1;1;1;1;1;1;1;1	1;1;1;1;1;1;1;1;1;1;1;1;1;1;1;1;1;1;1;1	20	1	1	1	3.1	3.1	3.1	54.51	477	477;486;489;500;500;501;501;501;501;501;501;501;501;501;501;501;501;501;501;501	0.00025495	940550	40893	1.76227e-07	0
>jgi|Lotgi1|76343|gw1.34.198.1;>jgi|Lotgi1|76342|gw1.34.197.1;>jgi|Lotgi1|67325|gw1.34.116.1;>jgi|Lotgi1|178630|fgenesh2_pm.C_sca_34000009;>jgi|Lotgi1|162450|fgenesh2_pg.C_sca_34000053;>jgi|Lotgi1|162449|fgenesh2_pg.C_sca_34000052;>jgi|Lotgi1|150310|fgenesh2_kg.C_sca_34000006;>jgi|Lotgi1|120593|e_gw1.34.198.1;>jgi|Lotgi1|120532|e_gw1.34.197.1;>jgi|Lotgi1|120447|e_gw1.34.116.1;>jgi|Lotgi1|233009|e…	>jgi|Lotgi1|76343|gw1.34.198.1;>jgi|Lotgi1|76342|gw1.34.197.1;>jgi|Lotgi1|67325|gw1.34.116.1;>jgi|Lotgi1|178630|fgenesh2_pm.C_sca_34000009;>jgi|Lotgi1|162450|fgenesh2_pg.C_sca_34000053;>jgi|Lotgi1|162449|fgenesh2_pg.C_sca_34000052;>jgi|Lotgi1|150310|fgenesh2_kg.C_sca_34000006;>jgi|Lotgi1|120593|e_gw1.34.198.1;>jgi|Lotgi1|120532|e_gw1.34.197.1;>jgi|Lotgi1|120447|e_gw1.34.116.1;>jgi|Lotgi1|233009|e…	1;1;1;1;1;1;1;1;1;1;1;1;1;1;1;1;1;1;1;1	1;1;1;1;1;1;1;1;1;1;1;1;1;1;1;1;1;1;1;1	1;1;1;1;1;1;1;1;1;1;1;1;1;1;1;1;1;1;1;1	20	1	1	1	5.1	5.1	5.1	22.013	196	196;196;198;198;198;198;198;198;198;198;211;211;211;211;211;211;211;211;211;211	7.27e-05	9422100	673010	2.90031e-06	0
>jgi|Lotgi1|82394|gw1.34.246.1;>jgi|Lotgi1|53013|gw1.34.20.1;>jgi|Lotgi1|233096|estExt_fgenesh2_pg.C_sca_340182;>jgi|Lotgi1|233095|estExt_fgenesh2_pg.C_sca_340181;>jgi|Lotgi1|216759|estExt_Genewise1Plus.C_sca_340312;>jgi|Lotgi1|216758|estExt_Genewise1Plus.C_sca_340311;>jgi|Lotgi1|204060|estExt_fgenesh2_kg.C_sca_340024;>jgi|Lotgi1|204059|estExt_fgenesh2_kg.C_sca_340023;>jgi|Lotgi1|204058|estExt_fg…	>jgi|Lotgi1|82394|gw1.34.246.1;>jgi|Lotgi1|53013|gw1.34.20.1;>jgi|Lotgi1|233096|estExt_fgenesh2_pg.C_sca_340182;>jgi|Lotgi1|233095|estExt_fgenesh2_pg.C_sca_340181;>jgi|Lotgi1|216759|estExt_Genewise1Plus.C_sca_340312;>jgi|Lotgi1|216758|estExt_Genewise1Plus.C_sca_340311;>jgi|Lotgi1|204060|estExt_fgenesh2_kg.C_sca_340024;>jgi|Lotgi1|204059|estExt_fgenesh2_kg.C_sca_340023;>jgi|Lotgi1|204058|estExt_fg…	5;5;5;5;5;5;5;5;5;5;5;5;5;5;5;5;5;5;5;5;5;5;5;3;3;3;2;2;2;2;2;2;1;1;1	5;5;5;5;5;5;5;5;5;5;5;5;5;5;5;5;5;5;5;5;5;5;5;3;3;3;2;2;2;2;2;2;1;1;1	2;2;2;2;2;2;2;2;2;2;2;2;2;2;2;2;2;2;2;2;2;2;2;0;0;0;2;2;0;0;0;0;0;0;0	35	5	5	2	17.6	17.6	10.2	32.731	284	284;284;284;284;284;284;284;284;284;284;284;284;284;284;284;284;284;284;284;413;413;413;413;176;176;303;40;40;120;135;176;184;80;80;109	3.02e-21	3043100	179010	7.71437e-07	0
>jgi|Lotgi1|93217|gw1.35.368.1;>jgi|Lotgi1|93220|gw1.35.369.1;>jgi|Lotgi1|120755|e_gw1.35.368.1;>jgi|Lotgi1|120832|e_gw1.35.369.1;>jgi|Lotgi1|233184|estExt_fgenesh2_pg.C_sca_350140;>jgi|Lotgi1|216971|estExt_Genewise1Plus.C_sca_350341;>jgi|Lotgi1|216970|estExt_Genewise1Plus.C_sca_350340;>jgi|Lotgi1|216969|estExt_Genewise1Plus.C_sca_350339;>jgi|Lotgi1|216968|estExt_Genewise1Plus.C_sca_350338;>jgi|L…	>jgi|Lotgi1|93217|gw1.35.368.1;>jgi|Lotgi1|93220|gw1.35.369.1;>jgi|Lotgi1|120755|e_gw1.35.368.1;>jgi|Lotgi1|120832|e_gw1.35.369.1;>jgi|Lotgi1|233184|estExt_fgenesh2_pg.C_sca_350140;>jgi|Lotgi1|216971|estExt_Genewise1Plus.C_sca_350341;>jgi|Lotgi1|216970|estExt_Genewise1Plus.C_sca_350340;>jgi|Lotgi1|216969|estExt_Genewise1Plus.C_sca_350339;>jgi|Lotgi1|216968|estExt_Genewise1Plus.C_sca_350338;>jgi|L…	6;6;6;6;6;6;6;6;6;6;6;6;6;6;6;6;6;6;4;4;2;2	6;6;6;6;6;6;6;6;6;6;6;6;6;6;6;6;6;6;4;4;2;2	6;6;6;6;6;6;6;6;6;6;6;6;6;6;6;6;6;6;4;4;2;2	22	6	6	6	15.1	15.1	15.1	54.356	503	503;505;505;506;554;554;554;554;554;554;554;554;554;554;554;554;554;554;450;469;80;121	2.7e-40	17964000	579470	2.49721e-06	0
>jgi|Lotgi1|74510|gw1.35.208.1;>jgi|Lotgi1|190695|estExt_Genewise1.C_sca_350070;>jgi|Lotgi1|74613|gw1.35.211.1;>jgi|Lotgi1|74529|gw1.35.209.1;>jgi|Lotgi1|190693|estExt_Genewise1.C_sca_350068;>jgi|Lotgi1|190694|estExt_Genewise1.C_sca_350069;>jgi|Lotgi1|216793|estExt_Genewise1Plus.C_sca_350070;>jgi|Lotgi1|216792|estExt_Genewise1Plus.C_sca_350069;>jgi|Lotgi1|216791|estExt_Genewise1Plus.C_sca_350068;…	>jgi|Lotgi1|74510|gw1.35.208.1;>jgi|Lotgi1|190695|estExt_Genewise1.C_sca_350070;>jgi|Lotgi1|74613|gw1.35.211.1;>jgi|Lotgi1|74529|gw1.35.209.1;>jgi|Lotgi1|190693|estExt_Genewise1.C_sca_350068;>jgi|Lotgi1|190694|estExt_Genewise1.C_sca_350069;>jgi|Lotgi1|216793|estExt_Genewise1Plus.C_sca_350070;>jgi|Lotgi1|216792|estExt_Genewise1Plus.C_sca_350069;>jgi|Lotgi1|216791|estExt_Genewise1Plus.C_sca_350068;…	2;2;2;2;2;2;2;2;2;2;2;2;2;2	2;2;2;2;2;2;2;2;2;2;2;2;2;2	2;2;2;2;2;2;2;2;2;2;2;2;2;2	14	2	2	2	13.8	13.8	13.8	29.71	253	253;261;262;266;268;269;281;281;285;287;287;294;294;298	8.89e-40	2475000	190380	8.20436e-07	0
>jgi|Lotgi1|120853|e_gw1.35.62.1;>jgi|Lotgi1|162641|fgenesh2_pg.C_sca_35000042;>jgi|Lotgi1|216778|estExt_Genewise1Plus.C_sca_350044;>jgi|Lotgi1|190679|estExt_Genewise1.C_sca_350044;>jgi|Lotgi1|233111|estExt_fgenesh2_pg.C_sca_350042	>jgi|Lotgi1|120853|e_gw1.35.62.1;>jgi|Lotgi1|162641|fgenesh2_pg.C_sca_35000042;>jgi|Lotgi1|216778|estExt_Genewise1Plus.C_sca_350044;>jgi|Lotgi1|190679|estExt_Genewise1.C_sca_350044;>jgi|Lotgi1|233111|estExt_fgenesh2_pg.C_sca_350042	2;2;2;2;2	2;2;2;2;2	2;2;2;2;2	5	2	2	2	8.5	8.5	8.5	25.977	223	223;433;461;461;462	5.23e-07	265420	20417	8.79863e-08	0
>jgi|Lotgi1|95139|gw1.38.141.1;>jgi|Lotgi1|95157|gw1.38.143.1;>jgi|Lotgi1|95156|gw1.38.142.1;>jgi|Lotgi1|121803|e_gw1.38.142.1;>jgi|Lotgi1|121721|e_gw1.38.143.1;>jgi|Lotgi1|121747|e_gw1.38.141.1;>jgi|Lotgi1|233354|estExt_fgenesh2_pg.C_sca_380045;>jgi|Lotgi1|217265|estExt_Genewise1Plus.C_sca_380073;>jgi|Lotgi1|217264|estExt_Genewise1Plus.C_sca_380072;>jgi|Lotgi1|217263|estExt_Genewise1Plus.C_sca_3…	>jgi|Lotgi1|95139|gw1.38.141.1;>jgi|Lotgi1|95157|gw1.38.143.1;>jgi|Lotgi1|95156|gw1.38.142.1;>jgi|Lotgi1|121803|e_gw1.38.142.1;>jgi|Lotgi1|121721|e_gw1.38.143.1;>jgi|Lotgi1|121747|e_gw1.38.141.1;>jgi|Lotgi1|233354|estExt_fgenesh2_pg.C_sca_380045;>jgi|Lotgi1|217265|estExt_Genewise1Plus.C_sca_380073;>jgi|Lotgi1|217264|estExt_Genewise1Plus.C_sca_380072;>jgi|Lotgi1|217263|estExt_Genewise1Plus.C_sca_3…	1;1;1;1;1;1;1;1;1;1;1;1;1;1	1;1;1;1;1;1;1;1;1;1;1;1;1;1	1;1;1;1;1;1;1;1;1;1;1;1;1;1	14	1	1	1	5.6	5.6	5.6	24.85	215	215;222;222;240;240;243;275;275;275;275;275;275;275;275	0.00015582	339360	30851	1.32951e-07	0		86		50
>jgi|Lotgi1|163295|fgenesh2_pg.C_sca_39000029;>jgi|Lotgi1|150378|fgenesh2_kg.C_sca_39000006;>jgi|Lotgi1|67788|gw1.39.123.1;>jgi|Lotgi1|87501|gw1.39.295.1;>jgi|Lotgi1|233377|estExt_fgenesh2_pg.C_sca_390030;>jgi|Lotgi1|233376|estExt_fgenesh2_pg.C_sca_390029;>jgi|Lotgi1|217323|estExt_Genewise1Plus.C_sca_390082;>jgi|Lotgi1|217322|estExt_Genewise1Plus.C_sca_390081;>jgi|Lotgi1|217321|estExt_Genewise1Pl…	>jgi|Lotgi1|163295|fgenesh2_pg.C_sca_39000029;>jgi|Lotgi1|150378|fgenesh2_kg.C_sca_39000006;>jgi|Lotgi1|67788|gw1.39.123.1;>jgi|Lotgi1|87501|gw1.39.295.1;>jgi|Lotgi1|233377|estExt_fgenesh2_pg.C_sca_390030;>jgi|Lotgi1|233376|estExt_fgenesh2_pg.C_sca_390029;>jgi|Lotgi1|217323|estExt_Genewise1Plus.C_sca_390082;>jgi|Lotgi1|217322|estExt_Genewise1Plus.C_sca_390081;>jgi|Lotgi1|217321|estExt_Genewise1Pl…	3;3;3;3;3;3;3;3;3;3;3;3;3;3;3;3;3;3;3;3;2;2;1;1	3;3;3;3;3;3;3;3;3;3;3;3;3;3;3;3;3;3;3;3;2;2;1;1	3;3;3;3;3;3;3;3;3;3;3;3;3;3;3;3;3;3;3;3;2;2;1;1	24	3	3	3	32.8	32.8	32.8	14.209	131	131;131;163;164;165;165;165;165;165;165;165;165;165;165;165;165;165;165;188;188;115;135;56;81	2.76e-22	5086600	847760	3.65339e-06	0
>jgi|Lotgi1|233385|estExt_fgenesh2_pg.C_sca_390040;>jgi|Lotgi1|233384|estExt_fgenesh2_pg.C_sca_390039;>jgi|Lotgi1|217345|estExt_Genewise1Plus.C_sca_390118;>jgi|Lotgi1|217344|estExt_Genewise1Plus.C_sca_390117;>jgi|Lotgi1|217343|estExt_Genewise1Plus.C_sca_390116;>jgi|Lotgi1|217342|estExt_Genewise1Plus.C_sca_390115;>jgi|Lotgi1|217341|estExt_Genewise1Plus.C_sca_390114;>jgi|Lotgi1|217340|estExt_Genewi…	>jgi|Lotgi1|233385|estExt_fgenesh2_pg.C_sca_390040;>jgi|Lotgi1|233384|estExt_fgenesh2_pg.C_sca_390039;>jgi|Lotgi1|217345|estExt_Genewise1Plus.C_sca_390118;>jgi|Lotgi1|217344|estExt_Genewise1Plus.C_sca_390117;>jgi|Lotgi1|217343|estExt_Genewise1Plus.C_sca_390116;>jgi|Lotgi1|217342|estExt_Genewise1Plus.C_sca_390115;>jgi|Lotgi1|217341|estExt_Genewise1Plus.C_sca_390114;>jgi|Lotgi1|217340|estExt_Genewi…	5;5;5;5;5;5;5;5;5;5;5;5;5;5;5;5;5;5;5;5;5;5;5;4;4;4;3;3;1;1;1;1	5;5;5;5;5;5;5;5;5;5;5;5;5;5;5;5;5;5;5;5;5;5;5;4;4;4;3;3;1;1;1;1	5;5;5;5;5;5;5;5;5;5;5;5;5;5;5;5;5;5;5;5;5;5;5;4;4;4;3;3;1;1;1;1	32	5	5	5	17.9	17.9	17.9	39.057	363	363;363;363;363;363;363;363;363;363;363;363;363;363;363;363;363;363;363;363;363;363;363;363;126;169;359;95;173;101;180;273;273	1.51e-238	6113700	291130	1.25461e-06	0		87		164
>jgi|Lotgi1|78010|gw1.39.204.1;>jgi|Lotgi1|68687|gw1.39.131.1;>jgi|Lotgi1|122110|e_gw1.39.204.1;>jgi|Lotgi1|122086|e_gw1.39.131.1;>jgi|Lotgi1|163303|fgenesh2_pg.C_sca_39000037;>jgi|Lotgi1|150380|fgenesh2_kg.C_sca_39000008	>jgi|Lotgi1|78010|gw1.39.204.1;>jgi|Lotgi1|68687|gw1.39.131.1;>jgi|Lotgi1|122110|e_gw1.39.204.1;>jgi|Lotgi1|122086|e_gw1.39.131.1;>jgi|Lotgi1|163303|fgenesh2_pg.C_sca_39000037;>jgi|Lotgi1|150380|fgenesh2_kg.C_sca_39000008	1;1;1;1;1;1	1;1;1;1;1;1	1;1;1;1;1;1	6	1	1	1	11.1	11.1	11.1	12.993	117	117;117;134;134;138;138	7.19e-05	1648100	206010	8.87793e-07	0
>jgi|Lotgi1|62557|gw1.40.35.1;>jgi|Lotgi1|71817|gw1.40.112.1;>jgi|Lotgi1|122335|e_gw1.40.35.1;>jgi|Lotgi1|122511|e_gw1.40.112.1;>jgi|Lotgi1|71816|gw1.40.111.1;>jgi|Lotgi1|122446|e_gw1.40.111.1;>jgi|Lotgi1|163592|fgenesh2_pg.C_sca_40000146;>jgi|Lotgi1|150409|fgenesh2_kg.C_sca_40000014;>jgi|Lotgi1|233545|estExt_fgenesh2_pg.C_sca_400142;>jgi|Lotgi1|217604|estExt_Genewise1Plus.C_sca_400225;>jgi|Lotgi…	>jgi|Lotgi1|62557|gw1.40.35.1;>jgi|Lotgi1|71817|gw1.40.112.1;>jgi|Lotgi1|122335|e_gw1.40.35.1;>jgi|Lotgi1|122511|e_gw1.40.112.1;>jgi|Lotgi1|71816|gw1.40.111.1;>jgi|Lotgi1|122446|e_gw1.40.111.1;>jgi|Lotgi1|163592|fgenesh2_pg.C_sca_40000146;>jgi|Lotgi1|150409|fgenesh2_kg.C_sca_40000014;>jgi|Lotgi1|233545|estExt_fgenesh2_pg.C_sca_400142;>jgi|Lotgi1|217604|estExt_Genewise1Plus.C_sca_400225;>jgi|Lotgi…	1;1;1;1;1;1;1;1;1;1;1;1;1;1;1;1	1;1;1;1;1;1;1;1;1;1;1;1;1;1;1;1	1;1;1;1;1;1;1;1;1;1;1;1;1;1;1;1	16	1	1	1	1.6	1.6	1.6	69.582	618	618;620;623;632;661;680;746;746;747;747;747;747;747;747;747;747	0.00033034	199600	6048.3	2.60649e-08	0
>jgi|Lotgi1|97336|gw1.42.375.1;>jgi|Lotgi1|97335|gw1.42.374.1;>jgi|Lotgi1|233681|estExt_fgenesh2_pg.C_sca_420113;>jgi|Lotgi1|233668|estExt_fgenesh2_pg.C_sca_420097;>jgi|Lotgi1|217768|estExt_Genewise1Plus.C_sca_420176;>jgi|Lotgi1|217767|estExt_Genewise1Plus.C_sca_420175;>jgi|Lotgi1|217766|estExt_Genewise1Plus.C_sca_420174;>jgi|Lotgi1|206705|estExt_fgenesh2_pm.C_sca_420011;>jgi|Lotgi1|204182|estExt…	>jgi|Lotgi1|97336|gw1.42.375.1;>jgi|Lotgi1|97335|gw1.42.374.1;>jgi|Lotgi1|233681|estExt_fgenesh2_pg.C_sca_420113;>jgi|Lotgi1|233668|estExt_fgenesh2_pg.C_sca_420097;>jgi|Lotgi1|217768|estExt_Genewise1Plus.C_sca_420176;>jgi|Lotgi1|217767|estExt_Genewise1Plus.C_sca_420175;>jgi|Lotgi1|217766|estExt_Genewise1Plus.C_sca_420174;>jgi|Lotgi1|206705|estExt_fgenesh2_pm.C_sca_420011;>jgi|Lotgi1|204182|estExt…	3;3;3;3;3;3;3;3;3;3;3;3;3;3;3;3;3;3;2;2	3;3;3;3;3;3;3;3;3;3;3;3;3;3;3;3;3;3;2;2	3;3;3;3;3;3;3;3;3;3;3;3;3;3;3;3;3;3;2;2	20	3	3	3	22.3	22.3	22.3	21.243	188	188;188;188;188;188;188;188;188;188;188;188;188;188;188;188;188;188;188;169;169	2.04e-20	3039300	337700	1.45531e-06	0
>jgi|Lotgi1|178843|fgenesh2_pm.C_sca_42000023;>jgi|Lotgi1|163993|fgenesh2_pg.C_sca_42000200;>jgi|Lotgi1|61741|gw1.42.68.1;>jgi|Lotgi1|61740|gw1.42.67.1;>jgi|Lotgi1|61734|gw1.42.66.1;>jgi|Lotgi1|123129|e_gw1.42.68.1;>jgi|Lotgi1|123050|e_gw1.42.67.1;>jgi|Lotgi1|122972|e_gw1.42.66.1	>jgi|Lotgi1|178843|fgenesh2_pm.C_sca_42000023;>jgi|Lotgi1|163993|fgenesh2_pg.C_sca_42000200;>jgi|Lotgi1|61741|gw1.42.68.1;>jgi|Lotgi1|61740|gw1.42.67.1;>jgi|Lotgi1|61734|gw1.42.66.1;>jgi|Lotgi1|123129|e_gw1.42.68.1;>jgi|Lotgi1|123050|e_gw1.42.67.1;>jgi|Lotgi1|122972|e_gw1.42.66.1	2;2;2;2;2;2;2;2	2;2;2;2;2;2;2;2	2;2;2;2;2;2;2;2	8	2	2	2	6.4	6.4	6.4	49.425	425	425;425;494;494;494;500;500;500	1.53e-14	2567400	111620	4.81022e-07	0		88		198
>jgi|Lotgi1|178848|fgenesh2_pm.C_sca_43000005;>jgi|Lotgi1|164048|fgenesh2_pg.C_sca_43000046;>jgi|Lotgi1|93593|gw1.43.215.1;>jgi|Lotgi1|82643|gw1.43.167.1;>jgi|Lotgi1|72576|gw1.43.107.1;>jgi|Lotgi1|123331|e_gw1.43.107.1;>jgi|Lotgi1|123245|e_gw1.43.167.1;>jgi|Lotgi1|123168|e_gw1.43.215.1	>jgi|Lotgi1|178848|fgenesh2_pm.C_sca_43000005;>jgi|Lotgi1|164048|fgenesh2_pg.C_sca_43000046;>jgi|Lotgi1|93593|gw1.43.215.1;>jgi|Lotgi1|82643|gw1.43.167.1;>jgi|Lotgi1|72576|gw1.43.107.1;>jgi|Lotgi1|123331|e_gw1.43.107.1;>jgi|Lotgi1|123245|e_gw1.43.167.1;>jgi|Lotgi1|123168|e_gw1.43.215.1	1;1;1;1;1;1;1;1	1;1;1;1;1;1;1;1	1;1;1;1;1;1;1;1	8	1	1	1	3.1	3.1	3.1	59.034	508	508;508;513;517;517;519;519;519	2.84e-16	4315800	196170	8.45388e-07	0
>jgi|Lotgi1|94937|gw1.43.222.1;>jgi|Lotgi1|94935|gw1.43.221.1;>jgi|Lotgi1|233775|estExt_fgenesh2_pg.C_sca_430082;>jgi|Lotgi1|233774|estExt_fgenesh2_pg.C_sca_430081;>jgi|Lotgi1|217934|estExt_Genewise1Plus.C_sca_430143;>jgi|Lotgi1|217933|estExt_Genewise1Plus.C_sca_430142;>jgi|Lotgi1|217932|estExt_Genewise1Plus.C_sca_430141;>jgi|Lotgi1|204237|estExt_fgenesh2_kg.C_sca_430010;>jgi|Lotgi1|204236|estExt…	>jgi|Lotgi1|94937|gw1.43.222.1;>jgi|Lotgi1|94935|gw1.43.221.1;>jgi|Lotgi1|233775|estExt_fgenesh2_pg.C_sca_430082;>jgi|Lotgi1|233774|estExt_fgenesh2_pg.C_sca_430081;>jgi|Lotgi1|217934|estExt_Genewise1Plus.C_sca_430143;>jgi|Lotgi1|217933|estExt_Genewise1Plus.C_sca_430142;>jgi|Lotgi1|217932|estExt_Genewise1Plus.C_sca_430141;>jgi|Lotgi1|204237|estExt_fgenesh2_kg.C_sca_430010;>jgi|Lotgi1|204236|estExt…	1;1;1;1;1;1;1;1;1;1;1;1;1;1;1;1;1;1;1;1	1;1;1;1;1;1;1;1;1;1;1;1;1;1;1;1;1;1;1;1	1;1;1;1;1;1;1;1;1;1;1;1;1;1;1;1;1;1;1;1	20	1	1	1	6.2	6.2	6.2	21.486	192	192;192;192;192;192;192;192;192;192;192;192;192;192;192;192;192;192;192;194;194	1.86e-05	144150	16016	6.90204e-08	3.63047e-05
>jgi|Lotgi1|74361|gw1.43.118.1;>jgi|Lotgi1|84322|gw1.43.181.1;>jgi|Lotgi1|123369|e_gw1.43.118.1;>jgi|Lotgi1|123291|e_gw1.43.181.1;>jgi|Lotgi1|54725|gw1.43.12.1;>jgi|Lotgi1|233780|estExt_fgenesh2_pg.C_sca_430125;>jgi|Lotgi1|233779|estExt_fgenesh2_pg.C_sca_430124;>jgi|Lotgi1|217939|estExt_Genewise1Plus.C_sca_430161;>jgi|Lotgi1|206719|estExt_fgenesh2_pm.C_sca_430011;>jgi|Lotgi1|204239|estExt_fgenesh…	>jgi|Lotgi1|74361|gw1.43.118.1;>jgi|Lotgi1|84322|gw1.43.181.1;>jgi|Lotgi1|123369|e_gw1.43.118.1;>jgi|Lotgi1|123291|e_gw1.43.181.1;>jgi|Lotgi1|54725|gw1.43.12.1;>jgi|Lotgi1|233780|estExt_fgenesh2_pg.C_sca_430125;>jgi|Lotgi1|233779|estExt_fgenesh2_pg.C_sca_430124;>jgi|Lotgi1|217939|estExt_Genewise1Plus.C_sca_430161;>jgi|Lotgi1|206719|estExt_fgenesh2_pm.C_sca_430011;>jgi|Lotgi1|204239|estExt_fgenesh…	5;5;5;5;5;5;5;5;5;5;5;5;5;5;5;5;4;4;4;4	5;5;5;5;5;5;5;5;5;5;5;5;5;5;5;5;4;4;4;4	5;5;5;5;5;5;5;5;5;5;5;5;5;5;5;5;4;4;4;4	20	5	5	5	41.3	41.3	41.3	23.182	201	201;204;204;204;215;215;215;215;215;215;215;215;215;215;215;215;147;147;147;147	1.59e-83	4028700	335730	1.44682e-06	0		89;90;91;92;93;94		58;87;88;93;148;186
>jgi|Lotgi1|94763|gw1.43.219.1;>jgi|Lotgi1|217945|estExt_Genewise1Plus.C_sca_430176;>jgi|Lotgi1|191954|estExt_Genewise1.C_sca_430176;>jgi|Lotgi1|123292|e_gw1.43.219.1;>jgi|Lotgi1|164139|fgenesh2_pg.C_sca_43000137;>jgi|Lotgi1|150514|fgenesh2_kg.C_sca_43000013;>jgi|Lotgi1|233782|estExt_fgenesh2_pg.C_sca_430135;>jgi|Lotgi1|204240|estExt_fgenesh2_kg.C_sca_430013	>jgi|Lotgi1|94763|gw1.43.219.1;>jgi|Lotgi1|217945|estExt_Genewise1Plus.C_sca_430176;>jgi|Lotgi1|191954|estExt_Genewise1.C_sca_430176;>jgi|Lotgi1|123292|e_gw1.43.219.1;>jgi|Lotgi1|164139|fgenesh2_pg.C_sca_43000137;>jgi|Lotgi1|150514|fgenesh2_kg.C_sca_43000013;>jgi|Lotgi1|233782|estExt_fgenesh2_pg.C_sca_430135;>jgi|Lotgi1|204240|estExt_fgenesh2_kg.C_sca_430013	1;1;1;1;1;1;1;1	1;1;1;1;1;1;1;1	1;1;1;1;1;1;1;1	8	1	1	1	5.1	5.1	5.1	26.514	237	237;237;237;237;257;257;296;296	0.00038598	177500	11834	5.09982e-08	0
>jgi|Lotgi1|218000|estExt_Genewise1Plus.C_sca_440128;>jgi|Lotgi1|217999|estExt_Genewise1Plus.C_sca_440127;>jgi|Lotgi1|217998|estExt_Genewise1Plus.C_sca_440126;>jgi|Lotgi1|217997|estExt_Genewise1Plus.C_sca_440125;>jgi|Lotgi1|217996|estExt_Genewise1Plus.C_sca_440124;>jgi|Lotgi1|192030|estExt_Genewise1.C_sca_440128;>jgi|Lotgi1|192029|estExt_Genewise1.C_sca_440127;>jgi|Lotgi1|192028|estExt_Genewise1.…	>jgi|Lotgi1|218000|estExt_Genewise1Plus.C_sca_440128;>jgi|Lotgi1|217999|estExt_Genewise1Plus.C_sca_440127;>jgi|Lotgi1|217998|estExt_Genewise1Plus.C_sca_440126;>jgi|Lotgi1|217997|estExt_Genewise1Plus.C_sca_440125;>jgi|Lotgi1|217996|estExt_Genewise1Plus.C_sca_440124;>jgi|Lotgi1|192030|estExt_Genewise1.C_sca_440128;>jgi|Lotgi1|192029|estExt_Genewise1.C_sca_440127;>jgi|Lotgi1|192028|estExt_Genewise1.…	1;1;1;1;1;1;1;1;1;1;1;1;1;1;1;1;1;1;1;1;1;1	1;1;1;1;1;1;1;1;1;1;1;1;1;1;1;1;1;1;1;1;1;1	1;1;1;1;1;1;1;1;1;1;1;1;1;1;1;1;1;1;1;1;1;1	22	1	1	1	13.4	13.4	13.4	9.1484	82	82;82;82;82;82;82;82;82;82;82;105;105;119;119;164;164;167;167;175;175;317;317	1.33e-11	48405000	6915000	2.97999e-05	0
>jgi|Lotgi1|77468|gw1.45.198.1;>jgi|Lotgi1|123978|e_gw1.45.198.1;>jgi|Lotgi1|77200|gw1.45.194.1;>jgi|Lotgi1|76414|gw1.45.187.1;>jgi|Lotgi1|233899|estExt_fgenesh2_pg.C_sca_450056;>jgi|Lotgi1|218125|estExt_Genewise1Plus.C_sca_450108;>jgi|Lotgi1|218124|estExt_Genewise1Plus.C_sca_450107;>jgi|Lotgi1|218123|estExt_Genewise1Plus.C_sca_450106;>jgi|Lotgi1|204259|estExt_fgenesh2_kg.C_sca_450007;>jgi|Lotgi1…	>jgi|Lotgi1|77468|gw1.45.198.1;>jgi|Lotgi1|123978|e_gw1.45.198.1;>jgi|Lotgi1|77200|gw1.45.194.1;>jgi|Lotgi1|76414|gw1.45.187.1;>jgi|Lotgi1|233899|estExt_fgenesh2_pg.C_sca_450056;>jgi|Lotgi1|218125|estExt_Genewise1Plus.C_sca_450108;>jgi|Lotgi1|218124|estExt_Genewise1Plus.C_sca_450107;>jgi|Lotgi1|218123|estExt_Genewise1Plus.C_sca_450106;>jgi|Lotgi1|204259|estExt_fgenesh2_kg.C_sca_450007;>jgi|Lotgi1…	1;1;1;1;1;1;1;1;1;1;1;1;1;1;1;1	1;1;1;1;1;1;1;1;1;1;1;1;1;1;1;1	1;1;1;1;1;1;1;1;1;1;1;1;1;1;1;1	16	1	1	1	6.6	6.6	6.6	18.906	166	166;169;189;189;191;191;191;191;191;191;191;191;191;191;191;191	0.00012338	84961	14160	6.1022e-08	0
>jgi|Lotgi1|78513|gw1.45.205.1;>jgi|Lotgi1|69231|gw1.45.141.1;>jgi|Lotgi1|69230|gw1.45.140.1;>jgi|Lotgi1|233924|estExt_fgenesh2_pg.C_sca_450092;>jgi|Lotgi1|233923|estExt_fgenesh2_pg.C_sca_450091;>jgi|Lotgi1|218181|estExt_Genewise1Plus.C_sca_450187;>jgi|Lotgi1|218180|estExt_Genewise1Plus.C_sca_450186;>jgi|Lotgi1|218179|estExt_Genewise1Plus.C_sca_450185;>jgi|Lotgi1|206749|estExt_fgenesh2_pm.C_sca_4…	>jgi|Lotgi1|78513|gw1.45.205.1;>jgi|Lotgi1|69231|gw1.45.141.1;>jgi|Lotgi1|69230|gw1.45.140.1;>jgi|Lotgi1|233924|estExt_fgenesh2_pg.C_sca_450092;>jgi|Lotgi1|233923|estExt_fgenesh2_pg.C_sca_450091;>jgi|Lotgi1|218181|estExt_Genewise1Plus.C_sca_450187;>jgi|Lotgi1|218180|estExt_Genewise1Plus.C_sca_450186;>jgi|Lotgi1|218179|estExt_Genewise1Plus.C_sca_450185;>jgi|Lotgi1|206749|estExt_fgenesh2_pm.C_sca_4…	4;4;4;4;4;4;4;4;4;4;4;4;4;4;4;4;4;4;4;4	4;4;4;4;4;4;4;4;4;4;4;4;4;4;4;4;4;4;4;4	4;4;4;4;4;4;4;4;4;4;4;4;4;4;4;4;4;4;4;4	20	4	4	4	35	35	35	12.874	117	117;127;132;139;139;139;139;139;139;139;139;139;139;139;139;139;139;139;139;139	6.64e-34	29646000	4235100	1.8251e-05	0
>jgi|Lotgi1|178963|fgenesh2_pm.C_sca_46000035;>jgi|Lotgi1|164710|fgenesh2_pg.C_sca_46000187;>jgi|Lotgi1|73310|gw1.46.145.1;>jgi|Lotgi1|164711|fgenesh2_pg.C_sca_46000188;>jgi|Lotgi1|150576|fgenesh2_kg.C_sca_46000024;>jgi|Lotgi1|73309|gw1.46.144.1;>jgi|Lotgi1|73295|gw1.46.142.1;>jgi|Lotgi1|234102|estExt_fgenesh2_pg.C_sca_460185;>jgi|Lotgi1|218479|estExt_Genewise1Plus.C_sca_460340;>jgi|Lotgi1|218478…	>jgi|Lotgi1|178963|fgenesh2_pm.C_sca_46000035;>jgi|Lotgi1|164710|fgenesh2_pg.C_sca_46000187;>jgi|Lotgi1|73310|gw1.46.145.1;>jgi|Lotgi1|164711|fgenesh2_pg.C_sca_46000188;>jgi|Lotgi1|150576|fgenesh2_kg.C_sca_46000024;>jgi|Lotgi1|73309|gw1.46.144.1;>jgi|Lotgi1|73295|gw1.46.142.1;>jgi|Lotgi1|234102|estExt_fgenesh2_pg.C_sca_460185;>jgi|Lotgi1|218479|estExt_Genewise1Plus.C_sca_460340;>jgi|Lotgi1|218478…	9;9;9;9;9;9;9;9;9;9;9;9;9;9;9;9;9;9	9;9;9;9;9;9;9;9;9;9;9;9;9;9;9;9;9;9	9;9;9;9;9;9;9;9;9;9;9;9;9;9;9;9;9;9	18	9	9	9	35.8	35.8	35.8	36.953	327	327;327;360;360;360;362;362;362;362;362;362;362;362;362;362;362;362;364	1.01e-62	18100000	1005500	4.33317e-06	0
>jgi|Lotgi1|95721|gw1.47.323.1;>jgi|Lotgi1|94948|gw1.47.316.1;>jgi|Lotgi1|96129|gw1.47.328.1;>jgi|Lotgi1|164803|fgenesh2_pg.C_sca_47000088;>jgi|Lotgi1|124755|e_gw1.47.323.1;>jgi|Lotgi1|124743|e_gw1.47.328.1;>jgi|Lotgi1|124490|e_gw1.47.316.1;>jgi|Lotgi1|234163|estExt_fgenesh2_pg.C_sca_470085;>jgi|Lotgi1|218596|estExt_Genewise1Plus.C_sca_470195;>jgi|Lotgi1|218595|estExt_Genewise1Plus.C_sca_470194;>…	>jgi|Lotgi1|95721|gw1.47.323.1;>jgi|Lotgi1|94948|gw1.47.316.1;>jgi|Lotgi1|96129|gw1.47.328.1;>jgi|Lotgi1|164803|fgenesh2_pg.C_sca_47000088;>jgi|Lotgi1|124755|e_gw1.47.323.1;>jgi|Lotgi1|124743|e_gw1.47.328.1;>jgi|Lotgi1|124490|e_gw1.47.316.1;>jgi|Lotgi1|234163|estExt_fgenesh2_pg.C_sca_470085;>jgi|Lotgi1|218596|estExt_Genewise1Plus.C_sca_470195;>jgi|Lotgi1|218595|estExt_Genewise1Plus.C_sca_470194;>…	1;1;1;1;1;1;1;1;1;1;1;1;1;1	1;1;1;1;1;1;1;1;1;1;1;1;1;1	1;1;1;1;1;1;1;1;1;1;1;1;1;1	14	1	1	1	5.3	5.3	5.3	29.453	264	264;283;284;359;359;359;359;367;367;367;367;367;367;367	2.59e-05	256800	17120	7.3778e-08	0
>jgi|Lotgi1|179062|fgenesh2_pm.C_sca_50000024;>jgi|Lotgi1|165301|fgenesh2_pg.C_sca_50000142;>jgi|Lotgi1|77623|gw1.50.162.1;>jgi|Lotgi1|68364|gw1.50.87.1;>jgi|Lotgi1|125566|e_gw1.50.87.1;>jgi|Lotgi1|125366|e_gw1.50.162.1;>jgi|Lotgi1|77615|gw1.50.160.1;>jgi|Lotgi1|234442|estExt_fgenesh2_pg.C_sca_500139;>jgi|Lotgi1|234441|estExt_fgenesh2_pg.C_sca_500138;>jgi|Lotgi1|219039|estExt_Genewise1Plus.C_sca_…	>jgi|Lotgi1|179062|fgenesh2_pm.C_sca_50000024;>jgi|Lotgi1|165301|fgenesh2_pg.C_sca_50000142;>jgi|Lotgi1|77623|gw1.50.162.1;>jgi|Lotgi1|68364|gw1.50.87.1;>jgi|Lotgi1|125566|e_gw1.50.87.1;>jgi|Lotgi1|125366|e_gw1.50.162.1;>jgi|Lotgi1|77615|gw1.50.160.1;>jgi|Lotgi1|234442|estExt_fgenesh2_pg.C_sca_500139;>jgi|Lotgi1|234441|estExt_fgenesh2_pg.C_sca_500138;>jgi|Lotgi1|219039|estExt_Genewise1Plus.C_sca_…	3;3;3;3;3;3;3;3;3;3;3;3;3;3;3;3;3;3;3;3	3;3;3;3;3;3;3;3;3;3;3;3;3;3;3;3;3;3;3;3	3;3;3;3;3;3;3;3;3;3;3;3;3;3;3;3;3;3;3;3	20	3	3	3	20.1	20.1	20.1	17.713	149	149;149;166;166;166;166;168;168;168;168;168;168;168;168;168;168;168;168;168;168	2.67e-09	1130800	141340	6.091e-07	0
>jgi|Lotgi1|76372|gw1.50.140.1;>jgi|Lotgi1|76324|gw1.50.138.1;>jgi|Lotgi1|125538|e_gw1.50.140.1;>jgi|Lotgi1|125370|e_gw1.50.138.1;>jgi|Lotgi1|234435|estExt_fgenesh2_pg.C_sca_500132;>jgi|Lotgi1|219030|estExt_Genewise1Plus.C_sca_500212;>jgi|Lotgi1|219029|estExt_Genewise1Plus.C_sca_500211;>jgi|Lotgi1|219028|estExt_Genewise1Plus.C_sca_500210;>jgi|Lotgi1|193165|estExt_Genewise1.C_sca_500212;>jgi|Lotgi…	>jgi|Lotgi1|76372|gw1.50.140.1;>jgi|Lotgi1|76324|gw1.50.138.1;>jgi|Lotgi1|125538|e_gw1.50.140.1;>jgi|Lotgi1|125370|e_gw1.50.138.1;>jgi|Lotgi1|234435|estExt_fgenesh2_pg.C_sca_500132;>jgi|Lotgi1|219030|estExt_Genewise1Plus.C_sca_500212;>jgi|Lotgi1|219029|estExt_Genewise1Plus.C_sca_500211;>jgi|Lotgi1|219028|estExt_Genewise1Plus.C_sca_500210;>jgi|Lotgi1|193165|estExt_Genewise1.C_sca_500212;>jgi|Lotgi…	1;1;1;1;1;1;1;1;1;1;1;1	1;1;1;1;1;1;1;1;1;1;1;1	1;1;1;1;1;1;1;1;1;1;1;1	12	1	1	1	10.2	10.2	10.2	20.624	176	176;178;217;217;247;247;247;247;247;247;247;247	3.15e-06	750070	83341	3.59155e-07	0
>jgi|Lotgi1|68098|gw1.50.82.1;>jgi|Lotgi1|68100|gw1.50.83.1;>jgi|Lotgi1|86837|gw1.50.229.1;>jgi|Lotgi1|234421|estExt_fgenesh2_pg.C_sca_500110;>jgi|Lotgi1|234420|estExt_fgenesh2_pg.C_sca_500109;>jgi|Lotgi1|206856|estExt_fgenesh2_pm.C_sca_500017;>jgi|Lotgi1|204357|estExt_fgenesh2_kg.C_sca_500011;>jgi|Lotgi1|193139|estExt_Genewise1.C_sca_500131;>jgi|Lotgi1|193138|estExt_Genewise1.C_sca_500130;>jgi|L…	>jgi|Lotgi1|68098|gw1.50.82.1;>jgi|Lotgi1|68100|gw1.50.83.1;>jgi|Lotgi1|86837|gw1.50.229.1;>jgi|Lotgi1|234421|estExt_fgenesh2_pg.C_sca_500110;>jgi|Lotgi1|234420|estExt_fgenesh2_pg.C_sca_500109;>jgi|Lotgi1|206856|estExt_fgenesh2_pm.C_sca_500017;>jgi|Lotgi1|204357|estExt_fgenesh2_kg.C_sca_500011;>jgi|Lotgi1|193139|estExt_Genewise1.C_sca_500131;>jgi|Lotgi1|193138|estExt_Genewise1.C_sca_500130;>jgi|L…	1;1;1;1;1;1;1;1;1;1;1;1;1;1;1;1;1;1;1;1	1;1;1;1;1;1;1;1;1;1;1;1;1;1;1;1;1;1;1;1	1;1;1;1;1;1;1;1;1;1;1;1;1;1;1;1;1;1;1;1	20	1	1	1	6.9	6.9	6.9	18.859	159	159;165;169;183;183;183;183;183;183;183;183;183;183;183;187;187;187;187;187;187	0.00050144	896470	224120	9.65837e-07	0
>jgi|Lotgi1|93457|gw1.50.246.1;>jgi|Lotgi1|93455|gw1.50.245.1;>jgi|Lotgi1|93450|gw1.50.244.1;>jgi|Lotgi1|234383|estExt_fgenesh2_pg.C_sca_500036;>jgi|Lotgi1|234382|estExt_fgenesh2_pg.C_sca_500035;>jgi|Lotgi1|218952|estExt_Genewise1Plus.C_sca_500038;>jgi|Lotgi1|218951|estExt_Genewise1Plus.C_sca_500037;>jgi|Lotgi1|218950|estExt_Genewise1Plus.C_sca_500036;>jgi|Lotgi1|206848|estExt_fgenesh2_pm.C_sca_5…	>jgi|Lotgi1|93457|gw1.50.246.1;>jgi|Lotgi1|93455|gw1.50.245.1;>jgi|Lotgi1|93450|gw1.50.244.1;>jgi|Lotgi1|234383|estExt_fgenesh2_pg.C_sca_500036;>jgi|Lotgi1|234382|estExt_fgenesh2_pg.C_sca_500035;>jgi|Lotgi1|218952|estExt_Genewise1Plus.C_sca_500038;>jgi|Lotgi1|218951|estExt_Genewise1Plus.C_sca_500037;>jgi|Lotgi1|218950|estExt_Genewise1Plus.C_sca_500036;>jgi|Lotgi1|206848|estExt_fgenesh2_pm.C_sca_5…	8;8;8;8;8;8;8;8;8;8;8;8;8;8;8;8;8;8;8;8	8;8;8;8;8;8;8;8;8;8;8;8;8;8;8;8;8;8;8;8	8;8;8;8;8;8;8;8;8;8;8;8;8;8;8;8;8;8;8;8	20	8	8	8	29.3	29.3	29.3	49.432	443	443;443;443;443;443;443;443;443;443;443;443;443;443;443;443;443;443;443;443;443	3e-40	10520000	420790	1.81338e-06	0		95;96;97		22;130;250
>jgi|Lotgi1|79249|gw1.53.161.1;>jgi|Lotgi1|79248|gw1.53.160.1;>jgi|Lotgi1|68671|gw1.53.100.1;>jgi|Lotgi1|126404|e_gw1.53.100.1;>jgi|Lotgi1|126256|e_gw1.53.161.1;>jgi|Lotgi1|126197|e_gw1.53.160.1;>jgi|Lotgi1|219399|estExt_Genewise1Plus.C_sca_530147;>jgi|Lotgi1|219398|estExt_Genewise1Plus.C_sca_530146;>jgi|Lotgi1|219397|estExt_Genewise1Plus.C_sca_530145;>jgi|Lotgi1|193592|estExt_Genewise1.C_sca_530…	>jgi|Lotgi1|79249|gw1.53.161.1;>jgi|Lotgi1|79248|gw1.53.160.1;>jgi|Lotgi1|68671|gw1.53.100.1;>jgi|Lotgi1|126404|e_gw1.53.100.1;>jgi|Lotgi1|126256|e_gw1.53.161.1;>jgi|Lotgi1|126197|e_gw1.53.160.1;>jgi|Lotgi1|219399|estExt_Genewise1Plus.C_sca_530147;>jgi|Lotgi1|219398|estExt_Genewise1Plus.C_sca_530146;>jgi|Lotgi1|219397|estExt_Genewise1Plus.C_sca_530145;>jgi|Lotgi1|193592|estExt_Genewise1.C_sca_530…	1;1;1;1;1;1;1;1;1;1;1;1;1;1;1;1	1;1;1;1;1;1;1;1;1;1;1;1;1;1;1;1	1;1;1;1;1;1;1;1;1;1;1;1;1;1;1;1	16	1	1	1	10.3	10.3	10.3	13.023	116	116;116;116;116;116;116;120;120;120;120;120;120;124;124;124;124	0.00011811	120030	24007	1.03457e-07	0
>jgi|Lotgi1|72948|gw1.54.121.1;>jgi|Lotgi1|72935|gw1.54.120.1;>jgi|Lotgi1|72759|gw1.54.118.1;>jgi|Lotgi1|219493|estExt_Genewise1Plus.C_sca_540060;>jgi|Lotgi1|219492|estExt_Genewise1Plus.C_sca_540059;>jgi|Lotgi1|219491|estExt_Genewise1Plus.C_sca_540058;>jgi|Lotgi1|193698|estExt_Genewise1.C_sca_540060;>jgi|Lotgi1|193697|estExt_Genewise1.C_sca_540059;>jgi|Lotgi1|193696|estExt_Genewise1.C_sca_540058;…	>jgi|Lotgi1|72948|gw1.54.121.1;>jgi|Lotgi1|72935|gw1.54.120.1;>jgi|Lotgi1|72759|gw1.54.118.1;>jgi|Lotgi1|219493|estExt_Genewise1Plus.C_sca_540060;>jgi|Lotgi1|219492|estExt_Genewise1Plus.C_sca_540059;>jgi|Lotgi1|219491|estExt_Genewise1Plus.C_sca_540058;>jgi|Lotgi1|193698|estExt_Genewise1.C_sca_540060;>jgi|Lotgi1|193697|estExt_Genewise1.C_sca_540059;>jgi|Lotgi1|193696|estExt_Genewise1.C_sca_540058;…	2;2;2;2;2;2;2;2;2;2;2;2	2;2;2;2;2;2;2;2;2;2;2;2	2;2;2;2;2;2;2;2;2;2;2;2	12	2	2	2	10.2	10.2	10.2	35.348	314	314;314;314;317;317;317;317;317;317;317;317;317	2.29e-43	2926000	139330	6.00438e-07	0		99		80
>jgi|Lotgi1|89295|gw1.56.187.1;>jgi|Lotgi1|234848|estExt_fgenesh2_pg.C_sca_560052;>jgi|Lotgi1|234847|estExt_fgenesh2_pg.C_sca_560051;>jgi|Lotgi1|234846|estExt_fgenesh2_pg.C_sca_560050;>jgi|Lotgi1|219733|estExt_Genewise1Plus.C_sca_560109;>jgi|Lotgi1|219732|estExt_Genewise1Plus.C_sca_560108;>jgi|Lotgi1|219731|estExt_Genewise1Plus.C_sca_560107;>jgi|Lotgi1|206967|estExt_fgenesh2_pm.C_sca_560010;>jgi|…	>jgi|Lotgi1|89295|gw1.56.187.1;>jgi|Lotgi1|234848|estExt_fgenesh2_pg.C_sca_560052;>jgi|Lotgi1|234847|estExt_fgenesh2_pg.C_sca_560051;>jgi|Lotgi1|234846|estExt_fgenesh2_pg.C_sca_560050;>jgi|Lotgi1|219733|estExt_Genewise1Plus.C_sca_560109;>jgi|Lotgi1|219732|estExt_Genewise1Plus.C_sca_560108;>jgi|Lotgi1|219731|estExt_Genewise1Plus.C_sca_560107;>jgi|Lotgi1|206967|estExt_fgenesh2_pm.C_sca_560010;>jgi|…	2;2;2;2;2;2;2;2;2;2;2;2;2;2;2;2;2;2;2;2;2;2;1;1	2;2;2;2;2;2;2;2;2;2;2;2;2;2;2;2;2;2;2;2;2;2;1;1	2;2;2;2;2;2;2;2;2;2;2;2;2;2;2;2;2;2;2;2;2;2;1;1	24	2	2	2	18.6	18.6	18.6	12.491	113	113;113;113;113;113;113;113;113;113;113;113;113;113;113;113;113;113;113;113;113;113;113;111;111	5.96e-06	253280	50656	2.183e-07	0
>jgi|Lotgi1|234883|estExt_fgenesh2_pg.C_sca_560114;>jgi|Lotgi1|219784|estExt_Genewise1Plus.C_sca_560198;>jgi|Lotgi1|219783|estExt_Genewise1Plus.C_sca_560197;>jgi|Lotgi1|219782|estExt_Genewise1Plus.C_sca_560196;>jgi|Lotgi1|194029|estExt_Genewise1.C_sca_560198;>jgi|Lotgi1|194028|estExt_Genewise1.C_sca_560197;>jgi|Lotgi1|194027|estExt_Genewise1.C_sca_560196;>jgi|Lotgi1|166201|fgenesh2_pg.C_sca_56000…	>jgi|Lotgi1|234883|estExt_fgenesh2_pg.C_sca_560114;>jgi|Lotgi1|219784|estExt_Genewise1Plus.C_sca_560198;>jgi|Lotgi1|219783|estExt_Genewise1Plus.C_sca_560197;>jgi|Lotgi1|219782|estExt_Genewise1Plus.C_sca_560196;>jgi|Lotgi1|194029|estExt_Genewise1.C_sca_560198;>jgi|Lotgi1|194028|estExt_Genewise1.C_sca_560197;>jgi|Lotgi1|194027|estExt_Genewise1.C_sca_560196;>jgi|Lotgi1|166201|fgenesh2_pg.C_sca_56000…	7;7;7;7;7;7;7;7;7;7;7;4;4;3	7;7;7;7;7;7;7;7;7;7;7;4;4;3	7;7;7;7;7;7;7;7;7;7;7;4;4;3	14	7	7	7	32.1	32.1	32.1	35.985	312	312;312;312;312;312;312;312;312;312;312;312;124;124;119	7.07e-87	18883000	1180200	5.08603e-06	0		100;101;102		58;201;297
>jgi|Lotgi1|75538|gw1.56.112.1;>jgi|Lotgi1|126993|e_gw1.56.112.1;>jgi|Lotgi1|75198|gw1.56.108.1;>jgi|Lotgi1|75109|gw1.56.107.1;>jgi|Lotgi1|127134|e_gw1.56.108.1;>jgi|Lotgi1|127034|e_gw1.56.107.1;>jgi|Lotgi1|179221|fgenesh2_pm.C_sca_56000023;>jgi|Lotgi1|166223|fgenesh2_pg.C_sca_56000136;>jgi|Lotgi1|234901|estExt_fgenesh2_pg.C_sca_560134;>jgi|Lotgi1|234900|estExt_fgenesh2_pg.C_sca_560133;>jgi|Lotgi…	>jgi|Lotgi1|75538|gw1.56.112.1;>jgi|Lotgi1|126993|e_gw1.56.112.1;>jgi|Lotgi1|75198|gw1.56.108.1;>jgi|Lotgi1|75109|gw1.56.107.1;>jgi|Lotgi1|127134|e_gw1.56.108.1;>jgi|Lotgi1|127034|e_gw1.56.107.1;>jgi|Lotgi1|179221|fgenesh2_pm.C_sca_56000023;>jgi|Lotgi1|166223|fgenesh2_pg.C_sca_56000136;>jgi|Lotgi1|234901|estExt_fgenesh2_pg.C_sca_560134;>jgi|Lotgi1|234900|estExt_fgenesh2_pg.C_sca_560133;>jgi|Lotgi…	1;1;1;1;1;1;1;1;1;1;1;1;1;1;1;1;1;1;1;1	1;1;1;1;1;1;1;1;1;1;1;1;1;1;1;1;1;1;1;1	1;1;1;1;1;1;1;1;1;1;1;1;1;1;1;1;1;1;1;1	20	1	1	1	6.1	6.1	6.1	23.536	212	212;221;225;225;229;229;263;263;283;283;283;283;283;283;283;283;283;283;283;283	2.69e-05	344300	31300	1.34886e-07	0
>jgi|Lotgi1|82703|gw1.56.149.1;>jgi|Lotgi1|53491|gw1.56.10.1;>jgi|Lotgi1|53490|gw1.56.9.1;>jgi|Lotgi1|194020|estExt_Genewise1.C_sca_560182;>jgi|Lotgi1|194019|estExt_Genewise1.C_sca_560181;>jgi|Lotgi1|194018|estExt_Genewise1.C_sca_560180;>jgi|Lotgi1|179215|fgenesh2_pm.C_sca_56000017;>jgi|Lotgi1|166191|fgenesh2_pg.C_sca_56000104;>jgi|Lotgi1|127195|e_gw1.56.9.1;>jgi|Lotgi1|127006|e_gw1.56.10.1;>jgi|…	>jgi|Lotgi1|82703|gw1.56.149.1;>jgi|Lotgi1|53491|gw1.56.10.1;>jgi|Lotgi1|53490|gw1.56.9.1;>jgi|Lotgi1|194020|estExt_Genewise1.C_sca_560182;>jgi|Lotgi1|194019|estExt_Genewise1.C_sca_560181;>jgi|Lotgi1|194018|estExt_Genewise1.C_sca_560180;>jgi|Lotgi1|179215|fgenesh2_pm.C_sca_56000017;>jgi|Lotgi1|166191|fgenesh2_pg.C_sca_56000104;>jgi|Lotgi1|127195|e_gw1.56.9.1;>jgi|Lotgi1|127006|e_gw1.56.10.1;>jgi|…	4;4;4;4;4;4;4;4;4;4;4	4;4;4;4;4;4;4;4;4;4;4	4;4;4;4;4;4;4;4;4;4;4	11	4	4	4	13.6	13.6	13.6	41.618	353	353;353;353;353;353;353;353;353;353;353;353	5.07e-43	2595100	129760	5.59196e-07	0
>jgi|Lotgi1|127077|e_gw1.56.244.1;>jgi|Lotgi1|98730|gw1.56.244.1	>jgi|Lotgi1|127077|e_gw1.56.244.1;>jgi|Lotgi1|98730|gw1.56.244.1	7;6	1;0	1;0	2	7	1	1	71.2	10.2	10.2	13.048	118	118;96	1.22e-206	339630000	48519000	0.000209091	0		4;103;104;105;106		9;22;23;36;52
>jgi|Lotgi1|127098|e_gw1.56.268.1;>jgi|Lotgi1|101604|gw1.56.266.1	>jgi|Lotgi1|127098|e_gw1.56.268.1;>jgi|Lotgi1|101604|gw1.56.266.1	8;5	1;0	1;0	2	8	1	1	83	11.1	11.1	14.209	135	135;118	1.25e-181	4723000	787170	3.39228e-06	0		4;107;108;109;110;111		1;14;30;92;125;132
>jgi|Lotgi1|167121|fgenesh2_pg.C_sca_63000125;>jgi|Lotgi1|167120|fgenesh2_pg.C_sca_63000124;>jgi|Lotgi1|150826|fgenesh2_kg.C_sca_63000010;>jgi|Lotgi1|150825|fgenesh2_kg.C_sca_63000009;>jgi|Lotgi1|96508|gw1.63.279.1;>jgi|Lotgi1|96473|gw1.63.277.1;>jgi|Lotgi1|75738|gw1.63.163.1;>jgi|Lotgi1|179378|fgenesh2_pm.C_sca_63000024;>jgi|Lotgi1|167119|fgenesh2_pg.C_sca_63000123;>jgi|Lotgi1|128992|e_gw1.63.27…	>jgi|Lotgi1|167121|fgenesh2_pg.C_sca_63000125;>jgi|Lotgi1|167120|fgenesh2_pg.C_sca_63000124;>jgi|Lotgi1|150826|fgenesh2_kg.C_sca_63000010;>jgi|Lotgi1|150825|fgenesh2_kg.C_sca_63000009;>jgi|Lotgi1|96508|gw1.63.279.1;>jgi|Lotgi1|96473|gw1.63.277.1;>jgi|Lotgi1|75738|gw1.63.163.1;>jgi|Lotgi1|179378|fgenesh2_pm.C_sca_63000024;>jgi|Lotgi1|167119|fgenesh2_pg.C_sca_63000123;>jgi|Lotgi1|128992|e_gw1.63.27…	2;2;2;2;2;2;2;2;2;2;2;2;2;2;2;2;2;2;2;2;2;2;2;2	2;2;2;2;2;2;2;2;2;2;2;2;2;2;2;2;2;2;2;2;2;2;2;2	2;2;2;2;2;2;2;2;2;2;2;2;2;2;2;2;2;2;2;2;2;2;2;2	24	2	2	2	11.4	11.4	11.4	20.382	175	175;175;175;175;206;212;213;213;213;213;213;213;220;220;220;220;220;220;220;220;220;220;220;220	1.63e-07	266990	29665	1.2784e-07	0
>jgi|Lotgi1|235445|estExt_fgenesh2_pg.C_sca_640085;>jgi|Lotgi1|207097|estExt_fgenesh2_pm.C_sca_640015;>jgi|Lotgi1|195134|estExt_Genewise1.C_sca_640153;>jgi|Lotgi1|179394|fgenesh2_pm.C_sca_64000016;>jgi|Lotgi1|167214|fgenesh2_pg.C_sca_64000086;>jgi|Lotgi1|72450|gw1.64.116.1;>jgi|Lotgi1|93319|gw1.64.282.1;>jgi|Lotgi1|93280|gw1.64.281.1;>jgi|Lotgi1|220710|estExt_Genewise1Plus.C_sca_640153;>jgi|Lotgi…	>jgi|Lotgi1|235445|estExt_fgenesh2_pg.C_sca_640085;>jgi|Lotgi1|207097|estExt_fgenesh2_pm.C_sca_640015;>jgi|Lotgi1|195134|estExt_Genewise1.C_sca_640153;>jgi|Lotgi1|179394|fgenesh2_pm.C_sca_64000016;>jgi|Lotgi1|167214|fgenesh2_pg.C_sca_64000086;>jgi|Lotgi1|72450|gw1.64.116.1;>jgi|Lotgi1|93319|gw1.64.282.1;>jgi|Lotgi1|93280|gw1.64.281.1;>jgi|Lotgi1|220710|estExt_Genewise1Plus.C_sca_640153;>jgi|Lotgi…	2;2;2;2;2;2;2;2;2;2;2;2;1;1;1;1	2;2;2;2;2;2;2;2;2;2;2;2;1;1;1;1	2;2;2;2;2;2;2;2;2;2;2;2;1;1;1;1	16	2	2	2	4.5	4.5	4.5	50.806	449	449;449;449;449;449;451;471;473;497;497;498;498;288;288;336;336	5.27e-14	1219500	60975	2.6277e-07	0
>jgi|Lotgi1|98795|gw1.64.333.1;>jgi|Lotgi1|129390|e_gw1.64.333.1;>jgi|Lotgi1|235464|estExt_fgenesh2_pg.C_sca_640119;>jgi|Lotgi1|220739|estExt_Genewise1Plus.C_sca_640255;>jgi|Lotgi1|220738|estExt_Genewise1Plus.C_sca_640254;>jgi|Lotgi1|195166|estExt_Genewise1.C_sca_640255;>jgi|Lotgi1|195165|estExt_Genewise1.C_sca_640254;>jgi|Lotgi1|167248|fgenesh2_pg.C_sca_64000120;>jgi|Lotgi1|76881|gw1.64.174.1;>j…	>jgi|Lotgi1|98795|gw1.64.333.1;>jgi|Lotgi1|129390|e_gw1.64.333.1;>jgi|Lotgi1|235464|estExt_fgenesh2_pg.C_sca_640119;>jgi|Lotgi1|220739|estExt_Genewise1Plus.C_sca_640255;>jgi|Lotgi1|220738|estExt_Genewise1Plus.C_sca_640254;>jgi|Lotgi1|195166|estExt_Genewise1.C_sca_640255;>jgi|Lotgi1|195165|estExt_Genewise1.C_sca_640254;>jgi|Lotgi1|167248|fgenesh2_pg.C_sca_64000120;>jgi|Lotgi1|76881|gw1.64.174.1;>j…	5;5;5;5;5;5;5;5;4;4	5;5;5;5;5;5;5;5;4;4	5;5;5;5;5;5;5;5;4;4	10	5	5	5	68.1	68.1	68.1	12.943	113	113;115;184;184;184;184;184;184;93;94	7.96e-107	142710000	20387000	8.78571e-05	0
>jgi|Lotgi1|76094|gw1.67.120.1;>jgi|Lotgi1|129954|e_gw1.67.120.1;>jgi|Lotgi1|76105|gw1.67.122.1;>jgi|Lotgi1|76098|gw1.67.121.1;>jgi|Lotgi1|235662|estExt_fgenesh2_pg.C_sca_670145;>jgi|Lotgi1|235661|estExt_fgenesh2_pg.C_sca_670144;>jgi|Lotgi1|221036|estExt_Genewise1Plus.C_sca_670288;>jgi|Lotgi1|221035|estExt_Genewise1Plus.C_sca_670287;>jgi|Lotgi1|221034|estExt_Genewise1Plus.C_sca_670286;>jgi|Lotgi1…	>jgi|Lotgi1|76094|gw1.67.120.1;>jgi|Lotgi1|129954|e_gw1.67.120.1;>jgi|Lotgi1|76105|gw1.67.122.1;>jgi|Lotgi1|76098|gw1.67.121.1;>jgi|Lotgi1|235662|estExt_fgenesh2_pg.C_sca_670145;>jgi|Lotgi1|235661|estExt_fgenesh2_pg.C_sca_670144;>jgi|Lotgi1|221036|estExt_Genewise1Plus.C_sca_670288;>jgi|Lotgi1|221035|estExt_Genewise1Plus.C_sca_670287;>jgi|Lotgi1|221034|estExt_Genewise1Plus.C_sca_670286;>jgi|Lotgi1…	2;2;2;2;2;2;2;2;2;2;2;2;2;2;2;2;2;2;2;2	2;2;2;2;2;2;2;2;2;2;2;2;2;2;2;2;2;2;2;2	2;2;2;2;2;2;2;2;2;2;2;2;2;2;2;2;2;2;2;2	20	2	2	2	12.5	12.5	12.5	24.838	216	216;216;227;227;227;227;227;227;227;227;227;227;227;227;227;227;227;227;227;227	2.84e-11	936260	72020	3.10368e-07	0
>jgi|Lotgi1|74117|gw1.69.141.1;>jgi|Lotgi1|130312|e_gw1.69.141.1;>jgi|Lotgi1|95143|gw1.69.242.1;>jgi|Lotgi1|130270|e_gw1.69.242.1;>jgi|Lotgi1|95173|gw1.69.243.1;>jgi|Lotgi1|130321|e_gw1.69.243.1;>jgi|Lotgi1|167715|fgenesh2_pg.C_sca_69000015;>jgi|Lotgi1|150888|fgenesh2_kg.C_sca_69000001;>jgi|Lotgi1|235714|estExt_fgenesh2_pg.C_sca_690014;>jgi|Lotgi1|221163|estExt_Genewise1Plus.C_sca_690031;>jgi|Lot…	>jgi|Lotgi1|74117|gw1.69.141.1;>jgi|Lotgi1|130312|e_gw1.69.141.1;>jgi|Lotgi1|95143|gw1.69.242.1;>jgi|Lotgi1|130270|e_gw1.69.242.1;>jgi|Lotgi1|95173|gw1.69.243.1;>jgi|Lotgi1|130321|e_gw1.69.243.1;>jgi|Lotgi1|167715|fgenesh2_pg.C_sca_69000015;>jgi|Lotgi1|150888|fgenesh2_kg.C_sca_69000001;>jgi|Lotgi1|235714|estExt_fgenesh2_pg.C_sca_690014;>jgi|Lotgi1|221163|estExt_Genewise1Plus.C_sca_690031;>jgi|Lot…	1;1;1;1;1;1;1;1;1;1;1;1;1;1;1;1	1;1;1;1;1;1;1;1;1;1;1;1;1;1;1;1	1;1;1;1;1;1;1;1;1;1;1;1;1;1;1;1	16	1	1	1	4.8	4.8	4.8	32.57	291	291;291;293;293;299;299;353;353;377;377;377;377;377;377;377;377	1.01e-08	1884400	125630	5.41398e-07	0
>jgi|Lotgi1|221347|estExt_Genewise1Plus.C_sca_700101;>jgi|Lotgi1|195842|estExt_Genewise1.C_sca_700101;>jgi|Lotgi1|58287|gw1.70.18.1;>jgi|Lotgi1|130549|e_gw1.70.18.1;>jgi|Lotgi1|53750|gw1.70.3.1;>jgi|Lotgi1|53745|gw1.70.2.1;>jgi|Lotgi1|235813|estExt_fgenesh2_pg.C_sca_700057;>jgi|Lotgi1|221346|estExt_Genewise1Plus.C_sca_700099;>jgi|Lotgi1|221344|estExt_Genewise1Plus.C_sca_700097;>jgi|Lotgi1|221343|…	>jgi|Lotgi1|221347|estExt_Genewise1Plus.C_sca_700101;>jgi|Lotgi1|195842|estExt_Genewise1.C_sca_700101;>jgi|Lotgi1|58287|gw1.70.18.1;>jgi|Lotgi1|130549|e_gw1.70.18.1;>jgi|Lotgi1|53750|gw1.70.3.1;>jgi|Lotgi1|53745|gw1.70.2.1;>jgi|Lotgi1|235813|estExt_fgenesh2_pg.C_sca_700057;>jgi|Lotgi1|221346|estExt_Genewise1Plus.C_sca_700099;>jgi|Lotgi1|221344|estExt_Genewise1Plus.C_sca_700097;>jgi|Lotgi1|221343|…	1;1;1;1;1;1;1;1;1;1;1;1;1;1;1;1;1;1	1;1;1;1;1;1;1;1;1;1;1;1;1;1;1;1;1;1	1;1;1;1;1;1;1;1;1;1;1;1;1;1;1;1;1;1	18	1	1	1	17.6	17.6	17.6	11.756	102	102;102;162;245;433;433;451;451;451;451;451;451;451;451;451;451;478;478	4.87e-08	3451800	690370	2.97513e-06	0
>jgi|Lotgi1|94116|gw1.71.235.1;>jgi|Lotgi1|54576|gw1.71.32.1;>jgi|Lotgi1|235899|estExt_fgenesh2_pg.C_sca_710087;>jgi|Lotgi1|235898|estExt_fgenesh2_pg.C_sca_710086;>jgi|Lotgi1|221475|estExt_Genewise1Plus.C_sca_710182;>jgi|Lotgi1|221474|estExt_Genewise1Plus.C_sca_710181;>jgi|Lotgi1|221473|estExt_Genewise1Plus.C_sca_710180;>jgi|Lotgi1|207175|estExt_fgenesh2_pm.C_sca_710011;>jgi|Lotgi1|204639|estExt_…	>jgi|Lotgi1|94116|gw1.71.235.1;>jgi|Lotgi1|54576|gw1.71.32.1;>jgi|Lotgi1|235899|estExt_fgenesh2_pg.C_sca_710087;>jgi|Lotgi1|235898|estExt_fgenesh2_pg.C_sca_710086;>jgi|Lotgi1|221475|estExt_Genewise1Plus.C_sca_710182;>jgi|Lotgi1|221474|estExt_Genewise1Plus.C_sca_710181;>jgi|Lotgi1|221473|estExt_Genewise1Plus.C_sca_710180;>jgi|Lotgi1|207175|estExt_fgenesh2_pm.C_sca_710011;>jgi|Lotgi1|204639|estExt_…	1;1;1;1;1;1;1;1;1;1;1;1;1;1;1;1;1;1;1;1	1;1;1;1;1;1;1;1;1;1;1;1;1;1;1;1;1;1;1;1	1;1;1;1;1;1;1;1;1;1;1;1;1;1;1;1;1;1;1;1	20	1	1	1	4.5	4.5	4.5	42.24	381	381;382;401;401;401;401;401;401;401;401;401;401;401;401;401;401;401;402;407;408	0.00022406	564840	33226	1.43186e-07	0
>jgi|Lotgi1|78173|gw1.73.139.1;>jgi|Lotgi1|78186|gw1.73.140.1;>jgi|Lotgi1|58385|gw1.73.86.1;>jgi|Lotgi1|235986|estExt_fgenesh2_pg.C_sca_730027;>jgi|Lotgi1|221625|estExt_Genewise1Plus.C_sca_730041;>jgi|Lotgi1|221624|estExt_Genewise1Plus.C_sca_730040;>jgi|Lotgi1|221623|estExt_Genewise1Plus.C_sca_730039;>jgi|Lotgi1|196154|estExt_Genewise1.C_sca_730041;>jgi|Lotgi1|196153|estExt_Genewise1.C_sca_730040…	>jgi|Lotgi1|78173|gw1.73.139.1;>jgi|Lotgi1|78186|gw1.73.140.1;>jgi|Lotgi1|58385|gw1.73.86.1;>jgi|Lotgi1|235986|estExt_fgenesh2_pg.C_sca_730027;>jgi|Lotgi1|221625|estExt_Genewise1Plus.C_sca_730041;>jgi|Lotgi1|221624|estExt_Genewise1Plus.C_sca_730040;>jgi|Lotgi1|221623|estExt_Genewise1Plus.C_sca_730039;>jgi|Lotgi1|196154|estExt_Genewise1.C_sca_730041;>jgi|Lotgi1|196153|estExt_Genewise1.C_sca_730040…	2;2;2;2;2;2;2;2;2;2;2;2;2;2	2;2;2;2;2;2;2;2;2;2;2;2;2;2	2;2;2;2;2;2;2;2;2;2;2;2;2;2	14	2	2	2	21.5	21.5	21.5	14.79	130	130;135;145;151;151;151;151;151;151;151;151;151;151;151	5.93e-10	810190	135030	5.81907e-07	0		114		15
>jgi|Lotgi1|54458|gw1.75.37.1;>jgi|Lotgi1|54445|gw1.75.36.1;>jgi|Lotgi1|54444|gw1.75.35.1;>jgi|Lotgi1|179594|fgenesh2_pm.C_sca_75000017;>jgi|Lotgi1|168465|fgenesh2_pg.C_sca_75000083;>jgi|Lotgi1|168464|fgenesh2_pg.C_sca_75000082;>jgi|Lotgi1|151000|fgenesh2_kg.C_sca_75000014;>jgi|Lotgi1|131720|e_gw1.75.37.1;>jgi|Lotgi1|131656|e_gw1.75.36.1;>jgi|Lotgi1|131587|e_gw1.75.35.1;>jgi|Lotgi1|236140|estExt_…	>jgi|Lotgi1|54458|gw1.75.37.1;>jgi|Lotgi1|54445|gw1.75.36.1;>jgi|Lotgi1|54444|gw1.75.35.1;>jgi|Lotgi1|179594|fgenesh2_pm.C_sca_75000017;>jgi|Lotgi1|168465|fgenesh2_pg.C_sca_75000083;>jgi|Lotgi1|168464|fgenesh2_pg.C_sca_75000082;>jgi|Lotgi1|151000|fgenesh2_kg.C_sca_75000014;>jgi|Lotgi1|131720|e_gw1.75.37.1;>jgi|Lotgi1|131656|e_gw1.75.36.1;>jgi|Lotgi1|131587|e_gw1.75.35.1	4;4;4;4;4;4;4;4;4;4;1;1;1;1;1;1;1;1;1;1	4;4;4;4;4;4;4;4;4;4;1;1;1;1;1;1;1;1;1;1	4;4;4;4;4;4;4;4;4;4;1;1;1;1;1;1;1;1;1;1	20	4	4	4	18.2	18.2	18.2	30.222	280	280;280;280;282;282;282;282;282;282;282;129;129;129;129;129;129;129;129;129;129	3.33e-24	16236000	1353000	5.83071e-06	0
>jgi|Lotgi1|95501|gw1.76.152.1;>jgi|Lotgi1|95498|gw1.76.149.1;>jgi|Lotgi1|95499|gw1.76.150.1;>jgi|Lotgi1|221965|estExt_Genewise1Plus.C_sca_760076;>jgi|Lotgi1|221964|estExt_Genewise1Plus.C_sca_760075;>jgi|Lotgi1|196515|estExt_Genewise1.C_sca_760077;>jgi|Lotgi1|196514|estExt_Genewise1.C_sca_760076;>jgi|Lotgi1|196513|estExt_Genewise1.C_sca_760075;>jgi|Lotgi1|131791|e_gw1.76.152.1;>jgi|Lotgi1|131785|…	>jgi|Lotgi1|95501|gw1.76.152.1;>jgi|Lotgi1|95498|gw1.76.149.1;>jgi|Lotgi1|95499|gw1.76.150.1;>jgi|Lotgi1|221965|estExt_Genewise1Plus.C_sca_760076;>jgi|Lotgi1|221964|estExt_Genewise1Plus.C_sca_760075;>jgi|Lotgi1|196515|estExt_Genewise1.C_sca_760077;>jgi|Lotgi1|196514|estExt_Genewise1.C_sca_760076;>jgi|Lotgi1|196513|estExt_Genewise1.C_sca_760075;>jgi|Lotgi1|131791|e_gw1.76.152.1;>jgi|Lotgi1|131785|…	1;1;1;1;1;1;1;1;1;1;1;1;1;1;1;1	1;1;1;1;1;1;1;1;1;1;1;1;1;1;1;1	1;1;1;1;1;1;1;1;1;1;1;1;1;1;1;1	16	1	1	1	4.1	4.1	4.1	32.823	290	290;290;299;376;376;376;376;376;408;408;417;417;428;428;428;428	8.24e-05	387380	21521	9.2744e-08	0
>jgi|Lotgi1|93449|gw1.77.174.1;>jgi|Lotgi1|131935|e_gw1.77.174.1;>jgi|Lotgi1|93447|gw1.77.173.1;>jgi|Lotgi1|93381|gw1.77.172.1;>jgi|Lotgi1|132045|e_gw1.77.173.1;>jgi|Lotgi1|131975|e_gw1.77.172.1;>jgi|Lotgi1|60316|gw1.617.1.1;>jgi|Lotgi1|146025|e_gw1.617.1.1	>jgi|Lotgi1|93449|gw1.77.174.1;>jgi|Lotgi1|131935|e_gw1.77.174.1;>jgi|Lotgi1|93447|gw1.77.173.1;>jgi|Lotgi1|93381|gw1.77.172.1;>jgi|Lotgi1|132045|e_gw1.77.173.1;>jgi|Lotgi1|131975|e_gw1.77.172.1	14;14;14;14;14;14;2;2	14;14;14;14;14;14;2;2	14;14;14;14;14;14;2;2	8	14	14	14	50	50	50	41.934	366	366;366;367;367;367;367;85;85	1.35e-188	143370000	7168400	3.0892e-05	0		116;117		292;303
>jgi|Lotgi1|72095|gw1.78.53.1;>jgi|Lotgi1|72077|gw1.78.52.1;>jgi|Lotgi1|72076|gw1.78.51.1;>jgi|Lotgi1|236268|estExt_fgenesh2_pg.C_sca_780051;>jgi|Lotgi1|222132|estExt_Genewise1Plus.C_sca_780103;>jgi|Lotgi1|222131|estExt_Genewise1Plus.C_sca_780102;>jgi|Lotgi1|222130|estExt_Genewise1Plus.C_sca_780101;>jgi|Lotgi1|207271|estExt_fgenesh2_pm.C_sca_780016;>jgi|Lotgi1|196696|estExt_Genewise1.C_sca_780103…	>jgi|Lotgi1|72095|gw1.78.53.1;>jgi|Lotgi1|72077|gw1.78.52.1;>jgi|Lotgi1|72076|gw1.78.51.1;>jgi|Lotgi1|236268|estExt_fgenesh2_pg.C_sca_780051;>jgi|Lotgi1|222132|estExt_Genewise1Plus.C_sca_780103;>jgi|Lotgi1|222131|estExt_Genewise1Plus.C_sca_780102;>jgi|Lotgi1|222130|estExt_Genewise1Plus.C_sca_780101;>jgi|Lotgi1|207271|estExt_fgenesh2_pm.C_sca_780016;>jgi|Lotgi1|196696|estExt_Genewise1.C_sca_780103…	3;3;3;3;3;3;3;3;3;3;3;3;3;3;3;3	3;3;3;3;3;3;3;3;3;3;3;3;3;3;3;3	3;3;3;3;3;3;3;3;3;3;3;3;3;3;3;3	16	3	3	3	8.6	8.6	8.6	46.001	418	418;420;420;424;424;424;424;424;424;424;424;424;424;424;424;424	1.15e-09	582370	29119	1.25487e-07	0
>jgi|Lotgi1|179647|fgenesh2_pm.C_sca_78000015;>jgi|Lotgi1|168704|fgenesh2_pg.C_sca_78000038;>jgi|Lotgi1|132223|e_gw1.78.94.1;>jgi|Lotgi1|132191|e_gw1.78.96.1;>jgi|Lotgi1|132135|e_gw1.78.95.1;>jgi|Lotgi1|236262|estExt_fgenesh2_pg.C_sca_780038;>jgi|Lotgi1|236261|estExt_fgenesh2_pg.C_sca_780037;>jgi|Lotgi1|222119|estExt_Genewise1Plus.C_sca_780064;>jgi|Lotgi1|222118|estExt_Genewise1Plus.C_sca_780063;…	>jgi|Lotgi1|179647|fgenesh2_pm.C_sca_78000015;>jgi|Lotgi1|168704|fgenesh2_pg.C_sca_78000038;>jgi|Lotgi1|132223|e_gw1.78.94.1;>jgi|Lotgi1|132191|e_gw1.78.96.1;>jgi|Lotgi1|132135|e_gw1.78.95.1;>jgi|Lotgi1|236262|estExt_fgenesh2_pg.C_sca_780038;>jgi|Lotgi1|236261|estExt_fgenesh2_pg.C_sca_780037;>jgi|Lotgi1|222119|estExt_Genewise1Plus.C_sca_780064;>jgi|Lotgi1|222118|estExt_Genewise1Plus.C_sca_780063;…	1;1;1;1;1;1;1;1;1;1;1;1;1;1;1;1;1	1;1;1;1;1;1;1;1;1;1;1;1;1;1;1;1;1	1;1;1;1;1;1;1;1;1;1;1;1;1;1;1;1;1	17	1	1	1	5.4	5.4	5.4	27.157	242	242;242;307;307;307;309;309;309;309;309;309;309;309;309;309;309;309	0.00012944	625330	48102	2.07294e-07	0
>jgi|Lotgi1|55756|gw1.79.57.1;>jgi|Lotgi1|55755|gw1.79.56.1;>jgi|Lotgi1|55752|gw1.79.55.1;>jgi|Lotgi1|132483|e_gw1.79.57.1;>jgi|Lotgi1|132436|e_gw1.79.56.1;>jgi|Lotgi1|132383|e_gw1.79.55.1;>jgi|Lotgi1|168846|fgenesh2_pg.C_sca_79000114;>jgi|Lotgi1|151053|fgenesh2_kg.C_sca_79000017;>jgi|Lotgi1|236346|estExt_fgenesh2_pg.C_sca_790112;>jgi|Lotgi1|236345|estExt_fgenesh2_pg.C_sca_790111;>jgi|Lotgi1|2222…	>jgi|Lotgi1|55756|gw1.79.57.1;>jgi|Lotgi1|55755|gw1.79.56.1;>jgi|Lotgi1|55752|gw1.79.55.1;>jgi|Lotgi1|132483|e_gw1.79.57.1;>jgi|Lotgi1|132436|e_gw1.79.56.1;>jgi|Lotgi1|132383|e_gw1.79.55.1;>jgi|Lotgi1|168846|fgenesh2_pg.C_sca_79000114;>jgi|Lotgi1|151053|fgenesh2_kg.C_sca_79000017;>jgi|Lotgi1|236346|estExt_fgenesh2_pg.C_sca_790112;>jgi|Lotgi1|236345|estExt_fgenesh2_pg.C_sca_790111;>jgi|Lotgi1|2222…	3;3;3;3;3;3;3;3;3;3;3;3;3;3;3;3;3;3;3;3	3;3;3;3;3;3;3;3;3;3;3;3;3;3;3;3;3;3;3;3	3;3;3;3;3;3;3;3;3;3;3;3;3;3;3;3;3;3;3;3	20	3	3	3	16.9	16.9	16.9	31.163	278	278;278;278;278;278;278;284;284;291;291;291;291;291;291;291;291;291;291;291;291	2.46e-20	1865000	124330	5.35796e-07	0
>jgi|Lotgi1|96940|gw1.80.247.1;>jgi|Lotgi1|96939|gw1.80.246.1;>jgi|Lotgi1|96737|gw1.80.245.1;>jgi|Lotgi1|168922|fgenesh2_pg.C_sca_80000050;>jgi|Lotgi1|132662|e_gw1.80.247.1;>jgi|Lotgi1|132610|e_gw1.80.246.1;>jgi|Lotgi1|132557|e_gw1.80.245.1	>jgi|Lotgi1|96940|gw1.80.247.1;>jgi|Lotgi1|96939|gw1.80.246.1;>jgi|Lotgi1|96737|gw1.80.245.1;>jgi|Lotgi1|168922|fgenesh2_pg.C_sca_80000050;>jgi|Lotgi1|132662|e_gw1.80.247.1;>jgi|Lotgi1|132610|e_gw1.80.246.1;>jgi|Lotgi1|132557|e_gw1.80.245.1	2;2;2;2;2;2;2	2;2;2;2;2;2;2	2;2;2;2;2;2;2	7	2	2	2	10.9	10.9	10.9	24.158	211	211;211;211;212;212;212;212	5.28e-19	1097100	91425	3.93993e-07	0
>jgi|Lotgi1|53563|gw1.80.23.1;>jgi|Lotgi1|53555|gw1.80.22.1;>jgi|Lotgi1|53554|gw1.80.21.1;>jgi|Lotgi1|132707|e_gw1.80.23.1;>jgi|Lotgi1|132658|e_gw1.80.22.1;>jgi|Lotgi1|132606|e_gw1.80.21.1;>jgi|Lotgi1|179688|fgenesh2_pm.C_sca_80000010;>jgi|Lotgi1|168912|fgenesh2_pg.C_sca_80000040;>jgi|Lotgi1|168911|fgenesh2_pg.C_sca_80000039;>jgi|Lotgi1|151060|fgenesh2_kg.C_sca_80000004;>jgi|Lotgi1|236382|estExt_…	>jgi|Lotgi1|53563|gw1.80.23.1;>jgi|Lotgi1|53555|gw1.80.22.1;>jgi|Lotgi1|53554|gw1.80.21.1;>jgi|Lotgi1|132707|e_gw1.80.23.1;>jgi|Lotgi1|132658|e_gw1.80.22.1;>jgi|Lotgi1|132606|e_gw1.80.21.1;>jgi|Lotgi1|179688|fgenesh2_pm.C_sca_80000010;>jgi|Lotgi1|168912|fgenesh2_pg.C_sca_80000040;>jgi|Lotgi1|168911|fgenesh2_pg.C_sca_80000039;>jgi|Lotgi1|151060|fgenesh2_kg.C_sca_80000004;>jgi|Lotgi1|236382|estExt_…	3;3;3;3;3;3;3;3;3;3;3;3;3;3;3;3;3;3;3;3	3;3;3;3;3;3;3;3;3;3;3;3;3;3;3;3;3;3;3;3	3;3;3;3;3;3;3;3;3;3;3;3;3;3;3;3;3;3;3;3	20	3	3	3	9.1	9.1	9.1	53.247	471	471;471;471;471;471;471;491;491;491;491;496;496;496;496;496;496;496;496;496;496	3.02e-10	9765100	488250	2.1041e-06	0		118		207
>jgi|Lotgi1|56588|gw1.81.45.1;>jgi|Lotgi1|75861|gw1.81.90.1;>jgi|Lotgi1|56587|gw1.81.44.1;>jgi|Lotgi1|132931|e_gw1.81.45.1;>jgi|Lotgi1|132912|e_gw1.81.90.1;>jgi|Lotgi1|132853|e_gw1.81.44.1;>jgi|Lotgi1|236420|estExt_fgenesh2_pg.C_sca_810033;>jgi|Lotgi1|222365|estExt_Genewise1Plus.C_sca_810045;>jgi|Lotgi1|222364|estExt_Genewise1Plus.C_sca_810044;>jgi|Lotgi1|222363|estExt_Genewise1Plus.C_sca_810043;…	>jgi|Lotgi1|56588|gw1.81.45.1;>jgi|Lotgi1|75861|gw1.81.90.1;>jgi|Lotgi1|56587|gw1.81.44.1;>jgi|Lotgi1|132931|e_gw1.81.45.1;>jgi|Lotgi1|132912|e_gw1.81.90.1;>jgi|Lotgi1|132853|e_gw1.81.44.1;>jgi|Lotgi1|236420|estExt_fgenesh2_pg.C_sca_810033;>jgi|Lotgi1|222365|estExt_Genewise1Plus.C_sca_810045;>jgi|Lotgi1|222364|estExt_Genewise1Plus.C_sca_810044;>jgi|Lotgi1|222363|estExt_Genewise1Plus.C_sca_810043;…	3;3;3;3;3;3;3;3;3;3;3;3;3;3;3;3	3;3;3;3;3;3;3;3;3;3;3;3;3;3;3;3	3;3;3;3;3;3;3;3;3;3;3;3;3;3;3;3	16	3	3	3	16.7	16.7	16.7	24.114	221	221;222;224;226;226;226;230;230;230;230;230;230;230;230;230;230	5.39e-09	583840	48654	2.09673e-07	0
>jgi|Lotgi1|82830|gw1.82.151.1;>jgi|Lotgi1|82829|gw1.82.150.1;>jgi|Lotgi1|53693|gw1.82.30.1;>jgi|Lotgi1|236463|estExt_fgenesh2_pg.C_sca_820007;>jgi|Lotgi1|236462|estExt_fgenesh2_pg.C_sca_820006;>jgi|Lotgi1|222448|estExt_Genewise1Plus.C_sca_820019;>jgi|Lotgi1|222447|estExt_Genewise1Plus.C_sca_820018;>jgi|Lotgi1|222446|estExt_Genewise1Plus.C_sca_820017;>jgi|Lotgi1|207316|estExt_fgenesh2_pm.C_sca_82…	>jgi|Lotgi1|82830|gw1.82.151.1;>jgi|Lotgi1|82829|gw1.82.150.1;>jgi|Lotgi1|53693|gw1.82.30.1;>jgi|Lotgi1|236463|estExt_fgenesh2_pg.C_sca_820007;>jgi|Lotgi1|236462|estExt_fgenesh2_pg.C_sca_820006;>jgi|Lotgi1|222448|estExt_Genewise1Plus.C_sca_820019;>jgi|Lotgi1|222447|estExt_Genewise1Plus.C_sca_820018;>jgi|Lotgi1|222446|estExt_Genewise1Plus.C_sca_820017;>jgi|Lotgi1|207316|estExt_fgenesh2_pm.C_sca_82…	3;3;3;3;3;3;3;3;3;3;3;3;3;3;3;3;3;3;3;3	3;3;3;3;3;3;3;3;3;3;3;3;3;3;3;3;3;3;3;3	3;3;3;3;3;3;3;3;3;3;3;3;3;3;3;3;3;3;3;3	20	3	3	3	9.4	9.4	9.4	37.393	341	341;341;341;341;341;341;341;341;341;341;341;341;341;341;341;341;341;341;341;341	1.35e-96	3253100	250240	1.0784e-06	0
>jgi|Lotgi1|96882|gw1.82.197.1;>jgi|Lotgi1|236460|estExt_fgenesh2_pg.C_sca_820004;>jgi|Lotgi1|236459|estExt_fgenesh2_pg.C_sca_820003;>jgi|Lotgi1|222442|estExt_Genewise1Plus.C_sca_820013;>jgi|Lotgi1|222441|estExt_Genewise1Plus.C_sca_820012;>jgi|Lotgi1|222440|estExt_Genewise1Plus.C_sca_820011;>jgi|Lotgi1|222439|estExt_Genewise1Plus.C_sca_820010;>jgi|Lotgi1|222438|estExt_Genewise1Plus.C_sca_820009;>…	>jgi|Lotgi1|96882|gw1.82.197.1;>jgi|Lotgi1|236460|estExt_fgenesh2_pg.C_sca_820004;>jgi|Lotgi1|236459|estExt_fgenesh2_pg.C_sca_820003;>jgi|Lotgi1|222442|estExt_Genewise1Plus.C_sca_820013;>jgi|Lotgi1|222441|estExt_Genewise1Plus.C_sca_820012;>jgi|Lotgi1|222440|estExt_Genewise1Plus.C_sca_820011;>jgi|Lotgi1|222439|estExt_Genewise1Plus.C_sca_820010;>jgi|Lotgi1|222438|estExt_Genewise1Plus.C_sca_820009;>…	6;6;6;6;6;6;6;6;6;6;6;6;6;6;6;6;6;6;6;6;6;6;6;6;5;4;2	5;5;5;5;5;5;5;5;5;5;5;5;5;5;5;5;5;5;5;5;5;5;5;5;5;4;1	5;5;5;5;5;5;5;5;5;5;5;5;5;5;5;5;5;5;5;5;5;5;5;5;5;4;1	27	6	5	5	24.2	19.9	19.9	27.055	236	236;250;250;250;250;250;250;250;250;250;250;250;250;250;250;250;250;250;250;250;250;250;250;250;192;138;124	8.43e-29	3961900	264120	1.13822e-06	0		119		220
>jgi|Lotgi1|83828|gw1.82.159.1;>jgi|Lotgi1|55183|gw1.82.45.1;>jgi|Lotgi1|179722|fgenesh2_pm.C_sca_82000017;>jgi|Lotgi1|169146|fgenesh2_pg.C_sca_82000088;>jgi|Lotgi1|55182|gw1.82.44.1;>jgi|Lotgi1|236504|estExt_fgenesh2_pg.C_sca_820084;>jgi|Lotgi1|236503|estExt_fgenesh2_pg.C_sca_820083;>jgi|Lotgi1|222515|estExt_Genewise1Plus.C_sca_820146;>jgi|Lotgi1|222514|estExt_Genewise1Plus.C_sca_820145;>jgi|Lot…	>jgi|Lotgi1|83828|gw1.82.159.1;>jgi|Lotgi1|55183|gw1.82.45.1;>jgi|Lotgi1|179722|fgenesh2_pm.C_sca_82000017;>jgi|Lotgi1|169146|fgenesh2_pg.C_sca_82000088;>jgi|Lotgi1|55182|gw1.82.44.1;>jgi|Lotgi1|236504|estExt_fgenesh2_pg.C_sca_820084;>jgi|Lotgi1|236503|estExt_fgenesh2_pg.C_sca_820083;>jgi|Lotgi1|222515|estExt_Genewise1Plus.C_sca_820146;>jgi|Lotgi1|222514|estExt_Genewise1Plus.C_sca_820145;>jgi|Lot…	2;2;2;2;2;2;2;2;2;2;2;2;2;2;2;2;2;2;2;2	2;2;2;2;2;2;2;2;2;2;2;2;2;2;2;2;2;2;2;2	2;2;2;2;2;2;2;2;2;2;2;2;2;2;2;2;2;2;2;2	20	2	2	2	8.6	8.6	8.6	36.389	326	326;330;339;339;345;352;352;352;352;352;352;352;352;352;352;352;352;352;354;354	4.5e-07	701280	46752	2.01476e-07	0
>jgi|Lotgi1|87465|gw1.82.175.1;>jgi|Lotgi1|87461|gw1.82.174.1;>jgi|Lotgi1|77664|gw1.82.122.1;>jgi|Lotgi1|133137|e_gw1.82.122.1;>jgi|Lotgi1|133134|e_gw1.82.175.1;>jgi|Lotgi1|133058|e_gw1.82.174.1;>jgi|Lotgi1|236506|estExt_fgenesh2_pg.C_sca_820088;>jgi|Lotgi1|236505|estExt_fgenesh2_pg.C_sca_820087;>jgi|Lotgi1|222521|estExt_Genewise1Plus.C_sca_820156;>jgi|Lotgi1|222520|estExt_Genewise1Plus.C_sca_820…	>jgi|Lotgi1|87465|gw1.82.175.1;>jgi|Lotgi1|87461|gw1.82.174.1;>jgi|Lotgi1|77664|gw1.82.122.1;>jgi|Lotgi1|133137|e_gw1.82.122.1;>jgi|Lotgi1|133134|e_gw1.82.175.1;>jgi|Lotgi1|133058|e_gw1.82.174.1;>jgi|Lotgi1|236506|estExt_fgenesh2_pg.C_sca_820088;>jgi|Lotgi1|236505|estExt_fgenesh2_pg.C_sca_820087;>jgi|Lotgi1|222521|estExt_Genewise1Plus.C_sca_820156;>jgi|Lotgi1|222520|estExt_Genewise1Plus.C_sca_820…	2;2;2;2;2;2;2;2;2;2;2;2;2;2;2;2;2;2;2;2;2;2;2;2	2;2;2;2;2;2;2;2;2;2;2;2;2;2;2;2;2;2;2;2;2;2;2;2	2;2;2;2;2;2;2;2;2;2;2;2;2;2;2;2;2;2;2;2;2;2;2;2	24	2	2	2	18.7	18.7	18.7	16.517	150	150;150;150;152;152;152;173;173;173;173;173;173;173;173;173;173;173;173;173;173;173;173;173;173	6.44e-13	2686500	671630	2.89437e-06	0
>jgi|Lotgi1|58521|gw1.85.52.1;>jgi|Lotgi1|58321|gw1.85.51.1;>jgi|Lotgi1|169405|fgenesh2_pg.C_sca_85000068;>jgi|Lotgi1|133595|e_gw1.85.51.1;>jgi|Lotgi1|133507|e_gw1.85.52.1;>jgi|Lotgi1|58320|gw1.85.50.1;>jgi|Lotgi1|133539|e_gw1.85.50.1;>jgi|Lotgi1|197374|estExt_Genewise1.C_sca_850054;>jgi|Lotgi1|197373|estExt_Genewise1.C_sca_850053;>jgi|Lotgi1|197372|estExt_Genewise1.C_sca_850052;>jgi|Lotgi1|22274…	>jgi|Lotgi1|58521|gw1.85.52.1;>jgi|Lotgi1|58321|gw1.85.51.1;>jgi|Lotgi1|169405|fgenesh2_pg.C_sca_85000068;>jgi|Lotgi1|133595|e_gw1.85.51.1;>jgi|Lotgi1|133507|e_gw1.85.52.1;>jgi|Lotgi1|58320|gw1.85.50.1;>jgi|Lotgi1|133539|e_gw1.85.50.1;>jgi|Lotgi1|197374|estExt_Genewise1.C_sca_850054;>jgi|Lotgi1|197373|estExt_Genewise1.C_sca_850053;>jgi|Lotgi1|197372|estExt_Genewise1.C_sca_850052;>jgi|Lotgi1|22274…	4;4;4;4;4;3;3;3;3;3;3;3;3	4;4;4;4;4;3;3;3;3;3;3;3;3	4;4;4;4;4;3;3;3;3;3;3;3;3	13	4	4	4	26.5	26.5	26.5	17.811	151	151;161;163;166;166;150;153;157;157;157;176;176;176	4.25e-70	18968000	2107500	9.0822e-06	0
>jgi|Lotgi1|58527|gw1.87.34.1;>jgi|Lotgi1|133775|e_gw1.87.34.1;>jgi|Lotgi1|65407|gw1.87.51.1;>jgi|Lotgi1|95129|gw1.87.196.1;>jgi|Lotgi1|179791|fgenesh2_pm.C_sca_87000002;>jgi|Lotgi1|169540|fgenesh2_pg.C_sca_87000010;>jgi|Lotgi1|169539|fgenesh2_pg.C_sca_87000009;>jgi|Lotgi1|151153|fgenesh2_kg.C_sca_87000001;>jgi|Lotgi1|133852|e_gw1.87.51.1;>jgi|Lotgi1|133761|e_gw1.87.196.1;>jgi|Lotgi1|236744|estEx…	>jgi|Lotgi1|58527|gw1.87.34.1;>jgi|Lotgi1|133775|e_gw1.87.34.1;>jgi|Lotgi1|65407|gw1.87.51.1;>jgi|Lotgi1|95129|gw1.87.196.1;>jgi|Lotgi1|179791|fgenesh2_pm.C_sca_87000002;>jgi|Lotgi1|169540|fgenesh2_pg.C_sca_87000010;>jgi|Lotgi1|169539|fgenesh2_pg.C_sca_87000009;>jgi|Lotgi1|151153|fgenesh2_kg.C_sca_87000001;>jgi|Lotgi1|133852|e_gw1.87.51.1;>jgi|Lotgi1|133761|e_gw1.87.196.1;>jgi|Lotgi1|236744|estEx…	1;1;1;1;1;1;1;1;1;1;1;1;1;1;1;1;1;1;1;1;1;1;1;1	1;1;1;1;1;1;1;1;1;1;1;1;1;1;1;1;1;1;1;1;1;1;1;1	1;1;1;1;1;1;1;1;1;1;1;1;1;1;1;1;1;1;1;1;1;1;1;1	24	1	1	1	12.6	12.6	12.6	15.496	143	143;170;329;330;335;335;335;335;335;335;344;344;344;344;344;344;344;344;344;344;344;344;344;344	0.00014475	142430	28486	1.22759e-07	0
>jgi|Lotgi1|197817|estExt_Genewise1.C_sca_890165;>jgi|Lotgi1|197815|estExt_Genewise1.C_sca_890163;>jgi|Lotgi1|197814|estExt_Genewise1.C_sca_890162;>jgi|Lotgi1|134213|e_gw1.89.124.1;>jgi|Lotgi1|134284|e_gw1.89.125.1;>jgi|Lotgi1|82522|gw1.89.123.1;>jgi|Lotgi1|53567|gw1.89.15.1;>jgi|Lotgi1|53680|gw1.89.17.1;>jgi|Lotgi1|53559|gw1.89.13.1;>jgi|Lotgi1|179847|fgenesh2_pm.C_sca_89000013;>jgi|Lotgi1|16982…	>jgi|Lotgi1|197817|estExt_Genewise1.C_sca_890165;>jgi|Lotgi1|197815|estExt_Genewise1.C_sca_890163;>jgi|Lotgi1|197814|estExt_Genewise1.C_sca_890162;>jgi|Lotgi1|134213|e_gw1.89.124.1;>jgi|Lotgi1|134284|e_gw1.89.125.1;>jgi|Lotgi1|82522|gw1.89.123.1;>jgi|Lotgi1|53567|gw1.89.15.1;>jgi|Lotgi1|53680|gw1.89.17.1;>jgi|Lotgi1|53559|gw1.89.13.1;>jgi|Lotgi1|179847|fgenesh2_pm.C_sca_89000013;>jgi|Lotgi1|16982…	3;3;3;3;3;3;3;3;3;3;3;3;3;3;3;3;3;3;3;3;3;3;3;3;3;2;2;2;2;2;2;2;2;2;2;2;2;2;2;2;2;2;2;2;2;1;1;1;1	3;3;3;3;3;3;3;3;3;3;3;3;3;3;3;3;3;3;3;3;3;3;3;3;3;2;2;2;2;2;2;2;2;2;2;2;2;2;2;2;2;2;2;2;2;1;1;1;1	3;3;3;3;3;3;3;3;3;3;3;3;3;3;3;3;3;3;3;3;3;3;3;3;3;2;2;2;2;2;2;2;2;2;2;2;2;2;2;2;2;2;2;2;2;1;1;1;1	49	3	3	3	13.3	13.3	13.3	36.654	323	323;323;323;404;419;465;476;479;479;487;487;488;488;488;488;488;488;488;496;496;496;496;496;496;498;224;224;323;323;323;343;351;465;488;488;496;496;496;496;496;496;496;496;496;496;139;140;141;142	1.33e-12	5450800	340680	1.46815e-06	0
>jgi|Lotgi1|54099|gw1.90.19.1;>jgi|Lotgi1|83077|gw1.90.93.1;>jgi|Lotgi1|134459|e_gw1.90.19.1;>jgi|Lotgi1|169859|fgenesh2_pg.C_sca_90000018;>jgi|Lotgi1|151196|fgenesh2_kg.C_sca_90000001;>jgi|Lotgi1|64174|gw1.90.59.1;>jgi|Lotgi1|236929|estExt_fgenesh2_pg.C_sca_900018;>jgi|Lotgi1|236928|estExt_fgenesh2_pg.C_sca_900017;>jgi|Lotgi1|223180|estExt_Genewise1Plus.C_sca_900026;>jgi|Lotgi1|223179|estExt_Gen…	>jgi|Lotgi1|54099|gw1.90.19.1;>jgi|Lotgi1|83077|gw1.90.93.1;>jgi|Lotgi1|134459|e_gw1.90.19.1;>jgi|Lotgi1|169859|fgenesh2_pg.C_sca_90000018;>jgi|Lotgi1|151196|fgenesh2_kg.C_sca_90000001;>jgi|Lotgi1|64174|gw1.90.59.1;>jgi|Lotgi1|236929|estExt_fgenesh2_pg.C_sca_900018;>jgi|Lotgi1|236928|estExt_fgenesh2_pg.C_sca_900017;>jgi|Lotgi1|223180|estExt_Genewise1Plus.C_sca_900026;>jgi|Lotgi1|223179|estExt_Gen…	1;1;1;1;1;1;1;1;1;1;1;1;1;1;1;1;1;1;1;1	1;1;1;1;1;1;1;1;1;1;1;1;1;1;1;1;1;1;1;1	1;1;1;1;1;1;1;1;1;1;1;1;1;1;1;1;1;1;1;1	20	1	1	1	2.7	2.7	2.7	46.379	412	412;422;423;432;432;433;435;435;435;435;435;435;435;435;435;435;435;435;435;435	0.00014609	643250	37838	1.63062e-07	0
>jgi|Lotgi1|53684|gw1.91.13.1;>jgi|Lotgi1|63720|gw1.91.43.1;>jgi|Lotgi1|63719|gw1.91.42.1;>jgi|Lotgi1|63314|gw1.91.40.1;>jgi|Lotgi1|179870|fgenesh2_pm.C_sca_91000010;>jgi|Lotgi1|169968|fgenesh2_pg.C_sca_91000046;>jgi|Lotgi1|134567|e_gw1.91.13.1;>jgi|Lotgi1|134553|e_gw1.91.42.1;>jgi|Lotgi1|134533|e_gw1.91.43.1;>jgi|Lotgi1|63319|gw1.91.41.1;>jgi|Lotgi1|134569|e_gw1.91.41.1;>jgi|Lotgi1|134505|e_gw1.…	>jgi|Lotgi1|53684|gw1.91.13.1;>jgi|Lotgi1|63720|gw1.91.43.1;>jgi|Lotgi1|63719|gw1.91.42.1;>jgi|Lotgi1|63314|gw1.91.40.1;>jgi|Lotgi1|179870|fgenesh2_pm.C_sca_91000010;>jgi|Lotgi1|169968|fgenesh2_pg.C_sca_91000046;>jgi|Lotgi1|134567|e_gw1.91.13.1;>jgi|Lotgi1|134553|e_gw1.91.42.1;>jgi|Lotgi1|134533|e_gw1.91.43.1;>jgi|Lotgi1|63319|gw1.91.41.1;>jgi|Lotgi1|134569|e_gw1.91.41.1;>jgi|Lotgi1|134505|e_gw1.…	1;1;1;1;1;1;1;1;1;1;1;1;1;1;1;1;1;1;1;1;1;1;1;1	1;1;1;1;1;1;1;1;1;1;1;1;1;1;1;1;1;1;1;1;1;1;1;1	1;1;1;1;1;1;1;1;1;1;1;1;1;1;1;1;1;1;1;1;1;1;1;1	24	1	1	1	2.3	2.3	2.3	48.404	426	426;429;429;433;433;433;433;433;433;434;438;438;445;445;446;471;471;471;471;471;471;471;471;471	2.99e-12	316490	18617	8.02293e-08	0
>jgi|Lotgi1|134889|e_gw1.93.108.1;>jgi|Lotgi1|67529|gw1.93.92.1;>jgi|Lotgi1|67527|gw1.93.91.1;>jgi|Lotgi1|237055|estExt_fgenesh2_pg.C_sca_930032;>jgi|Lotgi1|223384|estExt_Genewise1Plus.C_sca_930090;>jgi|Lotgi1|223383|estExt_Genewise1Plus.C_sca_930089;>jgi|Lotgi1|223382|estExt_Genewise1Plus.C_sca_930088;>jgi|Lotgi1|223381|estExt_Genewise1Plus.C_sca_930087;>jgi|Lotgi1|207447|estExt_fgenesh2_pm.C_sc…	>jgi|Lotgi1|134889|e_gw1.93.108.1;>jgi|Lotgi1|67529|gw1.93.92.1;>jgi|Lotgi1|67527|gw1.93.91.1;>jgi|Lotgi1|237055|estExt_fgenesh2_pg.C_sca_930032;>jgi|Lotgi1|223384|estExt_Genewise1Plus.C_sca_930090;>jgi|Lotgi1|223383|estExt_Genewise1Plus.C_sca_930089;>jgi|Lotgi1|223382|estExt_Genewise1Plus.C_sca_930088;>jgi|Lotgi1|223381|estExt_Genewise1Plus.C_sca_930087;>jgi|Lotgi1|207447|estExt_fgenesh2_pm.C_sc…	2;2;2;2;2;2;2;2;2;2;2;2;2;2;2;2;2;1;1;1	2;2;2;2;2;2;2;2;2;2;2;2;2;2;2;2;2;1;1;1	2;2;2;2;2;2;2;2;2;2;2;2;2;2;2;2;2;1;1;1	20	2	2	2	13.8	13.8	13.8	17.393	152	152;205;205;205;205;205;205;205;205;205;205;205;205;205;205;205;205;68;145;145	5.54e-10	1398800	127170	5.48035e-07	0
>jgi|Lotgi1|65713|gw1.94.46.1;>jgi|Lotgi1|65859|gw1.94.47.1;>jgi|Lotgi1|65632|gw1.94.45.1;>jgi|Lotgi1|134939|e_gw1.94.46.1;>jgi|Lotgi1|134963|e_gw1.94.45.1;>jgi|Lotgi1|134911|e_gw1.94.47.1;>jgi|Lotgi1|223435|estExt_Genewise1Plus.C_sca_940074;>jgi|Lotgi1|223434|estExt_Genewise1Plus.C_sca_940073;>jgi|Lotgi1|223433|estExt_Genewise1Plus.C_sca_940072;>jgi|Lotgi1|198133|estExt_Genewise1.C_sca_940074;>j…	>jgi|Lotgi1|65713|gw1.94.46.1;>jgi|Lotgi1|65859|gw1.94.47.1;>jgi|Lotgi1|65632|gw1.94.45.1;>jgi|Lotgi1|134939|e_gw1.94.46.1;>jgi|Lotgi1|134963|e_gw1.94.45.1;>jgi|Lotgi1|134911|e_gw1.94.47.1;>jgi|Lotgi1|223435|estExt_Genewise1Plus.C_sca_940074;>jgi|Lotgi1|223434|estExt_Genewise1Plus.C_sca_940073;>jgi|Lotgi1|223433|estExt_Genewise1Plus.C_sca_940072;>jgi|Lotgi1|198133|estExt_Genewise1.C_sca_940074;>j…	1;1;1;1;1;1;1;1;1;1;1;1;1;1;1;1;1;1;1;1	1;1;1;1;1;1;1;1;1;1;1;1;1;1;1;1;1;1;1;1	1;1;1;1;1;1;1;1;1;1;1;1;1;1;1;1;1;1;1;1	20	1	1	1	4.7	4.7	4.7	30.55	277	277;278;278;278;279;279;281;281;281;281;281;281;286;286;286;286;312;312;312;312	2.67e-06	484120	44011	1.89664e-07	0
>jgi|Lotgi1|53511|gw1.96.10.1;>jgi|Lotgi1|53500|gw1.96.9.1;>jgi|Lotgi1|52900|gw1.96.2.1;>jgi|Lotgi1|237118|estExt_fgenesh2_pg.C_sca_960003;>jgi|Lotgi1|223488|estExt_Genewise1Plus.C_sca_960003;>jgi|Lotgi1|223487|estExt_Genewise1Plus.C_sca_960002;>jgi|Lotgi1|223486|estExt_Genewise1Plus.C_sca_960001;>jgi|Lotgi1|204921|estExt_fgenesh2_kg.C_sca_960001;>jgi|Lotgi1|198196|estExt_Genewise1.C_sca_960003;>…	>jgi|Lotgi1|53511|gw1.96.10.1;>jgi|Lotgi1|53500|gw1.96.9.1;>jgi|Lotgi1|52900|gw1.96.2.1;>jgi|Lotgi1|237118|estExt_fgenesh2_pg.C_sca_960003;>jgi|Lotgi1|223488|estExt_Genewise1Plus.C_sca_960003;>jgi|Lotgi1|223487|estExt_Genewise1Plus.C_sca_960002;>jgi|Lotgi1|223486|estExt_Genewise1Plus.C_sca_960001;>jgi|Lotgi1|204921|estExt_fgenesh2_kg.C_sca_960001;>jgi|Lotgi1|198196|estExt_Genewise1.C_sca_960003;>…	4;4;4;4;4;4;4;4;4;4;4;4;4;4;4;4	4;4;4;4;4;4;4;4;4;4;4;4;4;4;4;4	4;4;4;4;4;4;4;4;4;4;4;4;4;4;4;4	16	4	4	4	10.7	10.7	10.7	50.147	441	441;442;481;495;495;495;495;495;495;495;495;495;495;495;495;495	2.55e-11	1101500	37982	1.63682e-07	0		122		111
>jgi|Lotgi1|179936|fgenesh2_pm.C_sca_97000008;>jgi|Lotgi1|170366|fgenesh2_pg.C_sca_97000049;>jgi|Lotgi1|82990|gw1.97.130.1;>jgi|Lotgi1|54139|gw1.97.16.1;>jgi|Lotgi1|53900|gw1.97.14.1;>jgi|Lotgi1|135372|e_gw1.97.130.1;>jgi|Lotgi1|135302|e_gw1.97.14.1;>jgi|Lotgi1|135262|e_gw1.97.16.1	>jgi|Lotgi1|179936|fgenesh2_pm.C_sca_97000008;>jgi|Lotgi1|170366|fgenesh2_pg.C_sca_97000049;>jgi|Lotgi1|82990|gw1.97.130.1;>jgi|Lotgi1|54139|gw1.97.16.1;>jgi|Lotgi1|53900|gw1.97.14.1;>jgi|Lotgi1|135372|e_gw1.97.130.1;>jgi|Lotgi1|135302|e_gw1.97.14.1;>jgi|Lotgi1|135262|e_gw1.97.16.1	2;2;2;2;2;2;2;2	2;2;2;2;2;2;2;2	2;2;2;2;2;2;2;2	8	2	2	2	7.1	7.1	7.1	36.609	308	308;308;343;343;343;431;431;431	6.23e-07	854690	56979	2.45549e-07	0		123		43
>jgi|Lotgi1|88209|gw1.100.89.1;>jgi|Lotgi1|68785|gw1.100.37.1;>jgi|Lotgi1|68779|gw1.100.36.1;>jgi|Lotgi1|179969|fgenesh2_pm.C_sca_100000005;>jgi|Lotgi1|170526|fgenesh2_pg.C_sca_100000021;>jgi|Lotgi1|237251|estExt_fgenesh2_pg.C_sca_1000021;>jgi|Lotgi1|237250|estExt_fgenesh2_pg.C_sca_1000020;>jgi|Lotgi1|223722|estExt_Genewise1Plus.C_sca_1000024;>jgi|Lotgi1|223721|estExt_Genewise1Plus.C_sca_1000023;…	>jgi|Lotgi1|88209|gw1.100.89.1;>jgi|Lotgi1|68785|gw1.100.37.1;>jgi|Lotgi1|68779|gw1.100.36.1;>jgi|Lotgi1|179969|fgenesh2_pm.C_sca_100000005;>jgi|Lotgi1|170526|fgenesh2_pg.C_sca_100000021;>jgi|Lotgi1|237251|estExt_fgenesh2_pg.C_sca_1000021;>jgi|Lotgi1|237250|estExt_fgenesh2_pg.C_sca_1000020;>jgi|Lotgi1|223722|estExt_Genewise1Plus.C_sca_1000024;>jgi|Lotgi1|223721|estExt_Genewise1Plus.C_sca_1000023;…	1;1;1;1;1;1;1;1;1;1;1;1;1;1;1;1;1;1;1;1	1;1;1;1;1;1;1;1;1;1;1;1;1;1;1;1;1;1;1;1	1;1;1;1;1;1;1;1;1;1;1;1;1;1;1;1;1;1;1;1	20	1	1	1	8.3	8.3	8.3	17.679	157	157;160;160;162;162;165;165;165;165;165;165;165;165;165;165;165;165;165;165;165	0.00010416	672090	74677	3.21818e-07	0
>jgi|Lotgi1|97345|gw1.101.92.1;>jgi|Lotgi1|67363|gw1.101.41.1;>jgi|Lotgi1|67204|gw1.101.40.1;>jgi|Lotgi1|237280|estExt_fgenesh2_pg.C_sca_1010015;>jgi|Lotgi1|237279|estExt_fgenesh2_pg.C_sca_1010014;>jgi|Lotgi1|223762|estExt_Genewise1Plus.C_sca_1010026;>jgi|Lotgi1|223761|estExt_Genewise1Plus.C_sca_1010025;>jgi|Lotgi1|223760|estExt_Genewise1Plus.C_sca_1010024;>jgi|Lotgi1|207500|estExt_fgenesh2_pm.C_…	>jgi|Lotgi1|97345|gw1.101.92.1;>jgi|Lotgi1|67363|gw1.101.41.1;>jgi|Lotgi1|67204|gw1.101.40.1;>jgi|Lotgi1|237280|estExt_fgenesh2_pg.C_sca_1010015;>jgi|Lotgi1|237279|estExt_fgenesh2_pg.C_sca_1010014;>jgi|Lotgi1|223762|estExt_Genewise1Plus.C_sca_1010026;>jgi|Lotgi1|223761|estExt_Genewise1Plus.C_sca_1010025;>jgi|Lotgi1|223760|estExt_Genewise1Plus.C_sca_1010024;>jgi|Lotgi1|207500|estExt_fgenesh2_pm.C_…	2;2;2;2;2;2;2;2;2;2;2;2;2;2;2;2;2;2;2;2;1;1;1;1;1;1;1;1;1;1;1;1;1;1;1;1	2;2;2;2;2;2;2;2;2;2;2;2;2;2;2;2;2;2;2;2;1;1;1;1;1;1;1;1;1;1;1;1;1;1;1;1	2;2;2;2;2;2;2;2;2;2;2;2;2;2;2;2;2;2;2;2;1;1;1;1;1;1;1;1;1;1;1;1;1;1;1;1	36	2	2	2	14	14	14	17.672	164	164;164;164;164;164;164;164;164;164;164;164;164;164;164;164;164;164;164;164;164;161;164;164;164;164;164;164;164;164;164;164;164;164;164;172;172	2.19e-09	8410400	841040	3.62443e-06	0		124		61
>jgi|Lotgi1|85707|gw1.102.123.1;>jgi|Lotgi1|85673|gw1.102.122.1;>jgi|Lotgi1|56734|gw1.102.40.1;>jgi|Lotgi1|135995|e_gw1.102.123.1;>jgi|Lotgi1|135967|e_gw1.102.40.1;>jgi|Lotgi1|135941|e_gw1.102.122.1;>jgi|Lotgi1|237303|estExt_fgenesh2_pg.C_sca_1020012;>jgi|Lotgi1|170641|fgenesh2_pg.C_sca_102000011;>jgi|Lotgi1|223790|estExt_Genewise1Plus.C_sca_1020022;>jgi|Lotgi1|223789|estExt_Genewise1Plus.C_sca_1…	>jgi|Lotgi1|85707|gw1.102.123.1;>jgi|Lotgi1|85673|gw1.102.122.1;>jgi|Lotgi1|56734|gw1.102.40.1;>jgi|Lotgi1|135995|e_gw1.102.123.1;>jgi|Lotgi1|135967|e_gw1.102.40.1;>jgi|Lotgi1|135941|e_gw1.102.122.1;>jgi|Lotgi1|237303|estExt_fgenesh2_pg.C_sca_1020012;>jgi|Lotgi1|170641|fgenesh2_pg.C_sca_102000011;>jgi|Lotgi1|223790|estExt_Genewise1Plus.C_sca_1020022;>jgi|Lotgi1|223789|estExt_Genewise1Plus.C_sca_1…	3;3;3;3;3;3;3;3;3;3;3;3;3;3	3;3;3;3;3;3;3;3;3;3;3;3;3;3	3;3;3;3;3;3;3;3;3;3;3;3;3;3	14	3	3	3	12.4	12.4	12.4	23.851	202	202;202;202;202;202;202;212;212;214;214;214;214;214;214	3.21e-10	792380	88042	3.79414e-07	0		125		79
>jgi|Lotgi1|87178|gw1.104.70.1;>jgi|Lotgi1|67831|gw1.104.43.1;>jgi|Lotgi1|67265|gw1.104.42.1;>jgi|Lotgi1|136265|e_gw1.104.70.1;>jgi|Lotgi1|136262|e_gw1.104.42.1;>jgi|Lotgi1|136241|e_gw1.104.43.1;>jgi|Lotgi1|237379|estExt_fgenesh2_pg.C_sca_1040041;>jgi|Lotgi1|223918|estExt_Genewise1Plus.C_sca_1040082;>jgi|Lotgi1|223917|estExt_Genewise1Plus.C_sca_1040081;>jgi|Lotgi1|223916|estExt_Genewise1Plus.C_sc…	>jgi|Lotgi1|87178|gw1.104.70.1;>jgi|Lotgi1|67831|gw1.104.43.1;>jgi|Lotgi1|67265|gw1.104.42.1;>jgi|Lotgi1|136265|e_gw1.104.70.1;>jgi|Lotgi1|136262|e_gw1.104.42.1;>jgi|Lotgi1|136241|e_gw1.104.43.1;>jgi|Lotgi1|237379|estExt_fgenesh2_pg.C_sca_1040041;>jgi|Lotgi1|223918|estExt_Genewise1Plus.C_sca_1040082;>jgi|Lotgi1|223917|estExt_Genewise1Plus.C_sca_1040081;>jgi|Lotgi1|223916|estExt_Genewise1Plus.C_sc…	2;2;2;2;2;2;2;2;2;2;2;2;2;2;2;2	2;2;2;2;2;2;2;2;2;2;2;2;2;2;2;2	2;2;2;2;2;2;2;2;2;2;2;2;2;2;2;2	16	2	2	2	10.6	10.6	10.6	18.981	170	170;170;170;176;176;176;204;204;204;204;204;204;204;204;236;236	2.65e-05	899040	69157	2.9803e-07	0
>jgi|Lotgi1|180038|fgenesh2_pm.C_sca_107000016;>jgi|Lotgi1|170968|fgenesh2_pg.C_sca_107000049;>jgi|Lotgi1|95740|gw1.107.119.1;>jgi|Lotgi1|136580|e_gw1.107.119.1;>jgi|Lotgi1|198797|estExt_Genewise1.C_sca_1070097;>jgi|Lotgi1|198796|estExt_Genewise1.C_sca_1070096;>jgi|Lotgi1|55822|gw1.107.30.1;>jgi|Lotgi1|224015|estExt_Genewise1Plus.C_sca_1070098;>jgi|Lotgi1|136512|e_gw1.107.30.1;>jgi|Lotgi1|65870|g…	>jgi|Lotgi1|180038|fgenesh2_pm.C_sca_107000016;>jgi|Lotgi1|170968|fgenesh2_pg.C_sca_107000049;>jgi|Lotgi1|95740|gw1.107.119.1;>jgi|Lotgi1|136580|e_gw1.107.119.1;>jgi|Lotgi1|198797|estExt_Genewise1.C_sca_1070097;>jgi|Lotgi1|198796|estExt_Genewise1.C_sca_1070096;>jgi|Lotgi1|55822|gw1.107.30.1;>jgi|Lotgi1|224015|estExt_Genewise1Plus.C_sca_1070098;>jgi|Lotgi1|136512|e_gw1.107.30.1;>jgi|Lotgi1|65870|g…	1;1;1;1;1;1;1;1;1;1;1;1;1;1;1;1	1;1;1;1;1;1;1;1;1;1;1;1;1;1;1;1	1;1;1;1;1;1;1;1;1;1;1;1;1;1;1;1	16	1	1	1	5.8	5.8	5.8	22.459	207	207;207;226;229;233;234;237;238;238;239;239;239;239;239;239;241	0.00050519	731340	146270	6.30345e-07	0
>jgi|Lotgi1|96017|gw1.107.120.1;>jgi|Lotgi1|75111|gw1.107.72.1;>jgi|Lotgi1|56130|gw1.107.32.1;>jgi|Lotgi1|237446|estExt_fgenesh2_pg.C_sca_1070041;>jgi|Lotgi1|237445|estExt_fgenesh2_pg.C_sca_1070040;>jgi|Lotgi1|224003|estExt_Genewise1Plus.C_sca_1070076;>jgi|Lotgi1|224002|estExt_Genewise1Plus.C_sca_1070075;>jgi|Lotgi1|224001|estExt_Genewise1Plus.C_sca_1070074;>jgi|Lotgi1|207539|estExt_fgenesh2_pm.C…	>jgi|Lotgi1|96017|gw1.107.120.1;>jgi|Lotgi1|75111|gw1.107.72.1;>jgi|Lotgi1|56130|gw1.107.32.1;>jgi|Lotgi1|237446|estExt_fgenesh2_pg.C_sca_1070041;>jgi|Lotgi1|237445|estExt_fgenesh2_pg.C_sca_1070040;>jgi|Lotgi1|224003|estExt_Genewise1Plus.C_sca_1070076;>jgi|Lotgi1|224002|estExt_Genewise1Plus.C_sca_1070075;>jgi|Lotgi1|224001|estExt_Genewise1Plus.C_sca_1070074;>jgi|Lotgi1|207539|estExt_fgenesh2_pm.C…	3;3;3;3;3;3;3;3;3;3;3;3;3;3;3;3;3;3;3;3	3;3;3;3;3;3;3;3;3;3;3;3;3;3;3;3;3;3;3;3	3;3;3;3;3;3;3;3;3;3;3;3;3;3;3;3;3;3;3;3	20	3	3	3	12.2	12.2	12.2	29.715	271	271;271;272;272;272;272;272;272;272;272;272;272;272;272;272;272;272;272;272;272	8.52e-10	670820	39460	1.70051e-07	0
>jgi|Lotgi1|54170|gw1.111.11.1;>jgi|Lotgi1|83071|gw1.111.65.1;>jgi|Lotgi1|83030|gw1.111.64.1;>jgi|Lotgi1|137035|e_gw1.111.11.1;>jgi|Lotgi1|137034|e_gw1.111.64.1;>jgi|Lotgi1|137014|e_gw1.111.65.1;>jgi|Lotgi1|237573|estExt_fgenesh2_pg.C_sca_1110017;>jgi|Lotgi1|224194|estExt_Genewise1Plus.C_sca_1110039;>jgi|Lotgi1|224193|estExt_Genewise1Plus.C_sca_1110038;>jgi|Lotgi1|224192|estExt_Genewise1Plus.C_sc…	>jgi|Lotgi1|54170|gw1.111.11.1;>jgi|Lotgi1|83071|gw1.111.65.1;>jgi|Lotgi1|83030|gw1.111.64.1;>jgi|Lotgi1|137035|e_gw1.111.11.1;>jgi|Lotgi1|137034|e_gw1.111.64.1;>jgi|Lotgi1|137014|e_gw1.111.65.1;>jgi|Lotgi1|237573|estExt_fgenesh2_pg.C_sca_1110017;>jgi|Lotgi1|224194|estExt_Genewise1Plus.C_sca_1110039;>jgi|Lotgi1|224193|estExt_Genewise1Plus.C_sca_1110038;>jgi|Lotgi1|224192|estExt_Genewise1Plus.C_sc…	1;1;1;1;1;1;1;1;1;1;1;1;1;1;1;1	1;1;1;1;1;1;1;1;1;1;1;1;1;1;1;1	1;1;1;1;1;1;1;1;1;1;1;1;1;1;1;1	16	1	1	1	5.5	5.5	5.5	25.102	220	220;230;230;230;231;231;248;248;248;248;248;248;248;248;248;248	0.00012952	243360	17383	7.49114e-08	0
>jgi|Lotgi1|95414|gw1.115.149.1;>jgi|Lotgi1|95404|gw1.115.148.1;>jgi|Lotgi1|95403|gw1.115.147.1;>jgi|Lotgi1|237709|estExt_fgenesh2_pg.C_sca_1150053;>jgi|Lotgi1|237708|estExt_fgenesh2_pg.C_sca_1150052;>jgi|Lotgi1|224429|estExt_Genewise1Plus.C_sca_1150096;>jgi|Lotgi1|224428|estExt_Genewise1Plus.C_sca_1150095;>jgi|Lotgi1|224427|estExt_Genewise1Plus.C_sca_1150094;>jgi|Lotgi1|207603|estExt_fgenesh2_pm…	>jgi|Lotgi1|95414|gw1.115.149.1;>jgi|Lotgi1|95404|gw1.115.148.1;>jgi|Lotgi1|95403|gw1.115.147.1;>jgi|Lotgi1|237709|estExt_fgenesh2_pg.C_sca_1150053;>jgi|Lotgi1|237708|estExt_fgenesh2_pg.C_sca_1150052;>jgi|Lotgi1|224429|estExt_Genewise1Plus.C_sca_1150096;>jgi|Lotgi1|224428|estExt_Genewise1Plus.C_sca_1150095;>jgi|Lotgi1|224427|estExt_Genewise1Plus.C_sca_1150094;>jgi|Lotgi1|207603|estExt_fgenesh2_pm…	6;6;6;6;6;6;6;6;6;6;6;6;6;6;6;6;6;6;6;6	6;6;6;6;6;6;6;6;6;6;6;6;6;6;6;6;6;6;6;6	6;6;6;6;6;6;6;6;6;6;6;6;6;6;6;6;6;6;6;6	20	6	6	6	24.2	24.2	24.2	34.156	314	314;314;314;314;314;314;314;314;314;314;314;314;314;314;314;314;314;314;314;314	8.42e-22	10270000	604140	2.60352e-06	0
>jgi|Lotgi1|56339|gw1.115.23.1;>jgi|Lotgi1|56318|gw1.115.22.1;>jgi|Lotgi1|137505|e_gw1.115.22.1;>jgi|Lotgi1|137409|e_gw1.115.23.1;>jgi|Lotgi1|57142|gw1.115.31.1;>jgi|Lotgi1|137407|e_gw1.115.31.1;>jgi|Lotgi1|237710|estExt_fgenesh2_pg.C_sca_1150056;>jgi|Lotgi1|224432|estExt_Genewise1Plus.C_sca_1150103;>jgi|Lotgi1|224431|estExt_Genewise1Plus.C_sca_1150102;>jgi|Lotgi1|224430|estExt_Genewise1Plus.C_sc…	>jgi|Lotgi1|56339|gw1.115.23.1;>jgi|Lotgi1|56318|gw1.115.22.1;>jgi|Lotgi1|137505|e_gw1.115.22.1;>jgi|Lotgi1|137409|e_gw1.115.23.1;>jgi|Lotgi1|57142|gw1.115.31.1;>jgi|Lotgi1|137407|e_gw1.115.31.1;>jgi|Lotgi1|237710|estExt_fgenesh2_pg.C_sca_1150056;>jgi|Lotgi1|224432|estExt_Genewise1Plus.C_sca_1150103;>jgi|Lotgi1|224431|estExt_Genewise1Plus.C_sca_1150102;>jgi|Lotgi1|224430|estExt_Genewise1Plus.C_sc…	4;4;4;4;4;4;4;4;4;4;4;4;4;4	4;4;4;4;4;4;4;4;4;4;4;4;4;4	4;4;4;4;4;4;4;4;4;4;4;4;4;4	14	4	4	4	29.6	29.6	29.6	21.22	186	186;186;192;192;207;211;218;218;218;218;218;218;218;218	4.57e-13	1404500	156060	6.72535e-07	0		126;127		122;133
>jgi|Lotgi1|96972|gw1.117.148.1;>jgi|Lotgi1|137740|e_gw1.117.148.1;>jgi|Lotgi1|84692|gw1.117.90.1;>jgi|Lotgi1|137669|e_gw1.117.90.1;>jgi|Lotgi1|65604|gw1.117.55.1;>jgi|Lotgi1|137646|e_gw1.117.55.1;>jgi|Lotgi1|237780|estExt_fgenesh2_pg.C_sca_1170037;>jgi|Lotgi1|224565|estExt_Genewise1Plus.C_sca_1170122;>jgi|Lotgi1|224564|estExt_Genewise1Plus.C_sca_1170121;>jgi|Lotgi1|224563|estExt_Genewise1Plus.C_…	>jgi|Lotgi1|96972|gw1.117.148.1;>jgi|Lotgi1|137740|e_gw1.117.148.1;>jgi|Lotgi1|84692|gw1.117.90.1;>jgi|Lotgi1|137669|e_gw1.117.90.1;>jgi|Lotgi1|65604|gw1.117.55.1;>jgi|Lotgi1|137646|e_gw1.117.55.1;>jgi|Lotgi1|237780|estExt_fgenesh2_pg.C_sca_1170037;>jgi|Lotgi1|224565|estExt_Genewise1Plus.C_sca_1170122;>jgi|Lotgi1|224564|estExt_Genewise1Plus.C_sca_1170121;>jgi|Lotgi1|224563|estExt_Genewise1Plus.C_…	2;2;2;2;2;2;2;2;2;2;2;2;2;2;2;2;2;2	2;2;2;2;2;2;2;2;2;2;2;2;2;2;2;2;2;2	2;2;2;2;2;2;2;2;2;2;2;2;2;2;2;2;2;2	18	2	2	2	11.4	11.4	11.4	23.073	201	201;240;264;288;293;298;300;300;300;300;300;300;300;300;300;300;300;300	5.65e-07	477760	68251	2.94125e-07	0
>jgi|Lotgi1|66054|gw1.128.67.1;>jgi|Lotgi1|55802|gw1.128.34.1;>jgi|Lotgi1|84565|gw1.128.95.1;>jgi|Lotgi1|172192|fgenesh2_pg.C_sca_128000047;>jgi|Lotgi1|151428|fgenesh2_kg.C_sca_128000007;>jgi|Lotgi1|238040|estExt_fgenesh2_pg.C_sca_1280046;>jgi|Lotgi1|238039|estExt_fgenesh2_pg.C_sca_1280045;>jgi|Lotgi1|224950|estExt_Genewise1Plus.C_sca_1280090;>jgi|Lotgi1|224949|estExt_Genewise1Plus.C_sca_1280089;…	>jgi|Lotgi1|66054|gw1.128.67.1;>jgi|Lotgi1|55802|gw1.128.34.1;>jgi|Lotgi1|84565|gw1.128.95.1;>jgi|Lotgi1|172192|fgenesh2_pg.C_sca_128000047;>jgi|Lotgi1|151428|fgenesh2_kg.C_sca_128000007;>jgi|Lotgi1|238040|estExt_fgenesh2_pg.C_sca_1280046;>jgi|Lotgi1|238039|estExt_fgenesh2_pg.C_sca_1280045;>jgi|Lotgi1|224950|estExt_Genewise1Plus.C_sca_1280090;>jgi|Lotgi1|224949|estExt_Genewise1Plus.C_sca_1280089;…	2;2;2;2;2;2;2;2;2;2;2;2;2;2;2;2;2;2;2;2	2;2;2;2;2;2;2;2;2;2;2;2;2;2;2;2;2;2;2;2	2;2;2;2;2;2;2;2;2;2;2;2;2;2;2;2;2;2;2;2	20	2	2	2	9.1	9.1	9.1	31.854	285	285;285;289;291;291;293;293;293;293;293;293;293;293;293;293;293;293;293;293;293	1.51e-06	442630	23296	1.00393e-07	0
>jgi|Lotgi1|54701|gw1.130.23.1;>jgi|Lotgi1|54692|gw1.130.22.1;>jgi|Lotgi1|54691|gw1.130.21.1;>jgi|Lotgi1|138891|e_gw1.130.21.1;>jgi|Lotgi1|138864|e_gw1.130.22.1;>jgi|Lotgi1|138835|e_gw1.130.23.1;>jgi|Lotgi1|238090|estExt_fgenesh2_pg.C_sca_1300020;>jgi|Lotgi1|225024|estExt_Genewise1Plus.C_sca_1300052;>jgi|Lotgi1|225023|estExt_Genewise1Plus.C_sca_1300051;>jgi|Lotgi1|225022|estExt_Genewise1Plus.C_sc…	>jgi|Lotgi1|54701|gw1.130.23.1;>jgi|Lotgi1|54692|gw1.130.22.1;>jgi|Lotgi1|54691|gw1.130.21.1;>jgi|Lotgi1|138891|e_gw1.130.21.1;>jgi|Lotgi1|138864|e_gw1.130.22.1;>jgi|Lotgi1|138835|e_gw1.130.23.1;>jgi|Lotgi1|238090|estExt_fgenesh2_pg.C_sca_1300020;>jgi|Lotgi1|225024|estExt_Genewise1Plus.C_sca_1300052;>jgi|Lotgi1|225023|estExt_Genewise1Plus.C_sca_1300051;>jgi|Lotgi1|225022|estExt_Genewise1Plus.C_sc…	6;6;6;6;6;6;6;6;6;6;6;6;6;6	6;6;6;6;6;6;6;6;6;6;6;6;6;6	6;6;6;6;6;6;6;6;6;6;6;6;6;6	14	6	6	6	23.9	23.9	23.9	37.56	330	330;330;330;341;341;341;355;355;355;355;355;355;355;355	4.96e-81	78752000	4375100	1.88543e-05	0		128;129;130		147;159;188
>jgi|Lotgi1|59243|gw1.131.29.1;>jgi|Lotgi1|59193|gw1.131.27.1;>jgi|Lotgi1|59182|gw1.131.26.1;>jgi|Lotgi1|138984|e_gw1.131.29.1;>jgi|Lotgi1|138957|e_gw1.131.26.1;>jgi|Lotgi1|138935|e_gw1.131.27.1;>jgi|Lotgi1|57003|gw1.131.17.1;>jgi|Lotgi1|57001|gw1.131.16.1;>jgi|Lotgi1|56995|gw1.131.15.1;>jgi|Lotgi1|180244|fgenesh2_pm.C_sca_131000004;>jgi|Lotgi1|172331|fgenesh2_pg.C_sca_131000024;>jgi|Lotgi1|17233…	>jgi|Lotgi1|59243|gw1.131.29.1;>jgi|Lotgi1|59193|gw1.131.27.1;>jgi|Lotgi1|59182|gw1.131.26.1;>jgi|Lotgi1|138984|e_gw1.131.29.1;>jgi|Lotgi1|138957|e_gw1.131.26.1;>jgi|Lotgi1|138935|e_gw1.131.27.1;>jgi|Lotgi1|57003|gw1.131.17.1;>jgi|Lotgi1|57001|gw1.131.16.1;>jgi|Lotgi1|56995|gw1.131.15.1;>jgi|Lotgi1|180244|fgenesh2_pm.C_sca_131000004;>jgi|Lotgi1|172331|fgenesh2_pg.C_sca_131000024;>jgi|Lotgi1|17233…	1;1;1;1;1;1;1;1;1;1;1;1;1;1;1;1;1;1;1;1;1;1;1;1;1;1;1;1;1;1;1;1;1;1;1;1	1;1;1;1;1;1;1;1;1;1;1;1;1;1;1;1;1;1;1;1;1;1;1;1;1;1;1;1;1;1;1;1;1;1;1;1	1;1;1;1;1;1;1;1;1;1;1;1;1;1;1;1;1;1;1;1;1;1;1;1;1;1;1;1;1;1;1;1;1;1;1;1	36	1	1	1	10.2	10.2	10.2	14.786	128	128;131;131;149;149;149;209;209;209;209;209;209;209;211;211;211;211;211;211;211;211;211;211;211;211;211;211;211;211;211;211;211;211;213;213;213	3.64e-06	757340	94668	4.07968e-07	0
>jgi|Lotgi1|96502|gw1.131.96.1;>jgi|Lotgi1|66916|gw1.131.43.1;>jgi|Lotgi1|238121|estExt_fgenesh2_pg.C_sca_1310028;>jgi|Lotgi1|238120|estExt_fgenesh2_pg.C_sca_1310027;>jgi|Lotgi1|225075|estExt_Genewise1Plus.C_sca_1310072;>jgi|Lotgi1|225074|estExt_Genewise1Plus.C_sca_1310071;>jgi|Lotgi1|225073|estExt_Genewise1Plus.C_sca_1310070;>jgi|Lotgi1|225072|estExt_Genewise1Plus.C_sca_1310069;>jgi|Lotgi1|22507…	>jgi|Lotgi1|96502|gw1.131.96.1;>jgi|Lotgi1|66916|gw1.131.43.1;>jgi|Lotgi1|238121|estExt_fgenesh2_pg.C_sca_1310028;>jgi|Lotgi1|238120|estExt_fgenesh2_pg.C_sca_1310027;>jgi|Lotgi1|225075|estExt_Genewise1Plus.C_sca_1310072;>jgi|Lotgi1|225074|estExt_Genewise1Plus.C_sca_1310071;>jgi|Lotgi1|225073|estExt_Genewise1Plus.C_sca_1310070;>jgi|Lotgi1|225072|estExt_Genewise1Plus.C_sca_1310069;>jgi|Lotgi1|22507…	3;3;3;3;3;3;3;3;3;3;3;3;3;3;3;3;3;3;3;3;3;3;2;2;2;2;2;2;2;2;2;2;2;2;2;2;2;2;2;2;2;2;2;2;1;1	3;3;3;3;3;3;3;3;3;3;3;3;3;3;3;3;3;3;3;3;3;3;2;2;2;2;2;2;2;2;2;2;2;2;2;2;2;2;2;2;2;2;2;2;1;1	3;3;3;3;3;3;3;3;3;3;3;3;3;3;3;3;3;3;3;3;3;3;2;2;2;2;2;2;2;2;2;2;2;2;2;2;2;2;2;2;2;2;2;2;1;1	46	3	3	3	15.9	15.9	15.9	23.989	214	214;215;216;216;216;216;216;216;216;216;216;216;216;216;216;216;216;216;216;216;216;216;79;79;160;160;165;184;185;185;188;188;209;209;209;209;209;209;209;209;209;209;213;213;58;84	1.12e-14	1047200	80554	3.47145e-07	0
>jgi|Lotgi1|56548|gw1.133.23.1;>jgi|Lotgi1|172400|fgenesh2_pg.C_sca_133000006;>jgi|Lotgi1|139139|e_gw1.133.23.1;>jgi|Lotgi1|93563|gw1.133.70.1;>jgi|Lotgi1|139085|e_gw1.133.70.1;>jgi|Lotgi1|238155|estExt_fgenesh2_pg.C_sca_1330005;>jgi|Lotgi1|200071|estExt_Genewise1.C_sca_1330018;>jgi|Lotgi1|225139|estExt_Genewise1Plus.C_sca_1330017;>jgi|Lotgi1|200072|estExt_Genewise1.C_sca_1330019;>jgi|Lotgi1|2381…	>jgi|Lotgi1|56548|gw1.133.23.1;>jgi|Lotgi1|172400|fgenesh2_pg.C_sca_133000006;>jgi|Lotgi1|139139|e_gw1.133.23.1;>jgi|Lotgi1|93563|gw1.133.70.1;>jgi|Lotgi1|139085|e_gw1.133.70.1;>jgi|Lotgi1|238155|estExt_fgenesh2_pg.C_sca_1330005;>jgi|Lotgi1|200071|estExt_Genewise1.C_sca_1330018;>jgi|Lotgi1|225139|estExt_Genewise1Plus.C_sca_1330017;>jgi|Lotgi1|200072|estExt_Genewise1.C_sca_1330019;>jgi|Lotgi1|2381…	2;2;2;2;2;2;2;2;2;2;2;1;1;1;1	2;2;2;2;2;2;2;2;2;2;2;1;1;1;1	2;2;2;2;2;2;2;2;2;2;2;1;1;1;1	15	2	2	2	13.8	13.8	13.8	17.382	159	159;198;216;223;240;241;263;280;286;296;319;89;122;124;124	1.88e-05	950300	105590	4.55036e-07	0
>jgi|Lotgi1|57182|gw1.141.30.1;>jgi|Lotgi1|56405|gw1.141.27.1;>jgi|Lotgi1|238326|estExt_fgenesh2_pg.C_sca_1410005;>jgi|Lotgi1|207720|estExt_fgenesh2_pm.C_sca_1410003;>jgi|Lotgi1|180319|fgenesh2_pm.C_sca_141000003;>jgi|Lotgi1|172736|fgenesh2_pg.C_sca_141000005;>jgi|Lotgi1|139916|e_gw1.141.30.1;>jgi|Lotgi1|139904|e_gw1.141.27.1;>jgi|Lotgi1|238325|estExt_fgenesh2_pg.C_sca_1410004;>jgi|Lotgi1|225438|…	>jgi|Lotgi1|57182|gw1.141.30.1;>jgi|Lotgi1|56405|gw1.141.27.1;>jgi|Lotgi1|238326|estExt_fgenesh2_pg.C_sca_1410005;>jgi|Lotgi1|207720|estExt_fgenesh2_pm.C_sca_1410003;>jgi|Lotgi1|180319|fgenesh2_pm.C_sca_141000003;>jgi|Lotgi1|172736|fgenesh2_pg.C_sca_141000005;>jgi|Lotgi1|139916|e_gw1.141.30.1;>jgi|Lotgi1|139904|e_gw1.141.27.1;>jgi|Lotgi1|238325|estExt_fgenesh2_pg.C_sca_1410004;>jgi|Lotgi1|225438|…	7;7;7;7;7;7;7;7;6;6;6;6;6;6;6;6;6;6;6;6;6;6;6;4;4;4;1;1	7;7;7;7;7;7;7;7;6;6;6;6;6;6;6;6;6;6;6;6;6;6;6;4;4;4;1;1	7;7;7;7;7;7;7;7;6;6;6;6;6;6;6;6;6;6;6;6;6;6;6;4;4;4;1;1	28	7	7	7	44.5	44.5	44.5	22.813	211	211;250;251;251;251;251;251;251;168;168;168;168;168;168;168;168;168;168;168;168;171;172;220;99;102;180;251;251	1.61e-73	7181700	552440	2.38072e-06	0
>jgi|Lotgi1|95568|gw1.144.62.1;>jgi|Lotgi1|95473|gw1.144.61.1;>jgi|Lotgi1|95268|gw1.144.60.1;>jgi|Lotgi1|238389|estExt_fgenesh2_pg.C_sca_1440015;>jgi|Lotgi1|225539|estExt_Genewise1Plus.C_sca_1440013;>jgi|Lotgi1|225538|estExt_Genewise1Plus.C_sca_1440012;>jgi|Lotgi1|225537|estExt_Genewise1Plus.C_sca_1440011;>jgi|Lotgi1|225536|estExt_Genewise1Plus.C_sca_1440010;>jgi|Lotgi1|207737|estExt_fgenesh2_pm.…	>jgi|Lotgi1|95568|gw1.144.62.1;>jgi|Lotgi1|95473|gw1.144.61.1;>jgi|Lotgi1|95268|gw1.144.60.1;>jgi|Lotgi1|238389|estExt_fgenesh2_pg.C_sca_1440015;>jgi|Lotgi1|225539|estExt_Genewise1Plus.C_sca_1440013;>jgi|Lotgi1|225538|estExt_Genewise1Plus.C_sca_1440012;>jgi|Lotgi1|225537|estExt_Genewise1Plus.C_sca_1440011;>jgi|Lotgi1|225536|estExt_Genewise1Plus.C_sca_1440010;>jgi|Lotgi1|207737|estExt_fgenesh2_pm.…	3;3;3;3;3;3;3;3;3;3;3;3;3;3;3;3;3;3;2;2;2;2;2;2;2;2;2;2;2;2;2;2;2;2;2;1	3;3;3;3;3;3;3;3;3;3;3;3;3;3;3;3;3;3;2;2;2;2;2;2;2;2;2;2;2;2;2;2;2;2;2;1	3;3;3;3;3;3;3;3;3;3;3;3;3;3;3;3;3;3;2;2;2;2;2;2;2;2;2;2;2;2;2;2;2;2;2;1	36	3	3	3	11.9	11.9	11.9	37.183	327	327;327;327;328;328;328;328;328;328;328;328;328;328;328;328;328;328;328;155;325;325;325;326;326;326;326;326;326;326;326;326;326;326;326;326;77	1.89e-15	447540	26326	1.13451e-07	0
>jgi|Lotgi1|55305|gw1.144.15.1;>jgi|Lotgi1|55316|gw1.144.16.1;>jgi|Lotgi1|140164|e_gw1.144.15.1;>jgi|Lotgi1|140150|e_gw1.144.16.1;>jgi|Lotgi1|238404|estExt_fgenesh2_pg.C_sca_1440041;>jgi|Lotgi1|238403|estExt_fgenesh2_pg.C_sca_1440040;>jgi|Lotgi1|225560|estExt_Genewise1Plus.C_sca_1440061;>jgi|Lotgi1|225559|estExt_Genewise1Plus.C_sca_1440060;>jgi|Lotgi1|225558|estExt_Genewise1Plus.C_sca_1440059;>jg…	>jgi|Lotgi1|55305|gw1.144.15.1;>jgi|Lotgi1|55316|gw1.144.16.1;>jgi|Lotgi1|140164|e_gw1.144.15.1;>jgi|Lotgi1|140150|e_gw1.144.16.1;>jgi|Lotgi1|238404|estExt_fgenesh2_pg.C_sca_1440041;>jgi|Lotgi1|238403|estExt_fgenesh2_pg.C_sca_1440040;>jgi|Lotgi1|225560|estExt_Genewise1Plus.C_sca_1440061;>jgi|Lotgi1|225559|estExt_Genewise1Plus.C_sca_1440060;>jgi|Lotgi1|225558|estExt_Genewise1Plus.C_sca_1440059;>jg…	5;5;5;5;5;5;5;5;5;5;5;5;5;5;5;5;5;5;5;5;4;3;2;2	5;5;5;5;5;5;5;5;5;5;5;5;5;5;5;5;5;5;5;5;4;3;2;2	5;5;5;5;5;5;5;5;5;5;5;5;5;5;5;5;5;5;5;5;4;3;2;2	24	5	5	5	20	20	20	33.236	315	315;317;317;317;339;339;339;339;339;339;339;339;339;339;339;339;339;339;339;339;186;165;198;232	6.08e-15	3848800	240550	1.03664e-06	0
>jgi|Lotgi1|95282|gw1.146.170.1;>jgi|Lotgi1|95304|gw1.146.172.1;>jgi|Lotgi1|95303|gw1.146.171.1;>jgi|Lotgi1|238431|estExt_fgenesh2_pg.C_sca_1460007;>jgi|Lotgi1|238430|estExt_fgenesh2_pg.C_sca_1460006;>jgi|Lotgi1|225592|estExt_Genewise1Plus.C_sca_1460029;>jgi|Lotgi1|225591|estExt_Genewise1Plus.C_sca_1460028;>jgi|Lotgi1|225590|estExt_Genewise1Plus.C_sca_1460027;>jgi|Lotgi1|207747|estExt_fgenesh2_pm…	>jgi|Lotgi1|95282|gw1.146.170.1;>jgi|Lotgi1|95304|gw1.146.172.1;>jgi|Lotgi1|95303|gw1.146.171.1;>jgi|Lotgi1|238431|estExt_fgenesh2_pg.C_sca_1460007;>jgi|Lotgi1|238430|estExt_fgenesh2_pg.C_sca_1460006;>jgi|Lotgi1|225592|estExt_Genewise1Plus.C_sca_1460029;>jgi|Lotgi1|225591|estExt_Genewise1Plus.C_sca_1460028;>jgi|Lotgi1|225590|estExt_Genewise1Plus.C_sca_1460027;>jgi|Lotgi1|207747|estExt_fgenesh2_pm…	4;4;4;4;4;4;4;4;4;4;4;4;4;4;4;4;4;4;4;4	4;4;4;4;4;4;4;4;4;4;4;4;4;4;4;4;4;4;4;4	4;4;4;4;4;4;4;4;4;4;4;4;4;4;4;4;4;4;4;4	20	4	4	4	13.2	13.2	13.2	38.814	334	334;337;337;338;338;338;338;338;338;338;338;338;338;338;338;338;338;338;338;338	2.74e-16	3613500	180670	7.78591e-07	0
>jgi|Lotgi1|225631|estExt_Genewise1Plus.C_sca_1460124;>jgi|Lotgi1|200612|estExt_Genewise1.C_sca_1460126;>jgi|Lotgi1|200610|estExt_Genewise1.C_sca_1460124;>jgi|Lotgi1|200611|estExt_Genewise1.C_sca_1460125;>jgi|Lotgi1|55717|gw1.146.28.1;>jgi|Lotgi1|55684|gw1.146.26.1;>jgi|Lotgi1|55315|gw1.146.18.1;>jgi|Lotgi1|140302|e_gw1.146.18.1;>jgi|Lotgi1|140260|e_gw1.146.28.1;>jgi|Lotgi1|225633|estExt_Genewise…	>jgi|Lotgi1|225631|estExt_Genewise1Plus.C_sca_1460124;>jgi|Lotgi1|200612|estExt_Genewise1.C_sca_1460126;>jgi|Lotgi1|200610|estExt_Genewise1.C_sca_1460124;>jgi|Lotgi1|200611|estExt_Genewise1.C_sca_1460125;>jgi|Lotgi1|55717|gw1.146.28.1;>jgi|Lotgi1|55684|gw1.146.26.1;>jgi|Lotgi1|55315|gw1.146.18.1;>jgi|Lotgi1|140302|e_gw1.146.18.1;>jgi|Lotgi1|140260|e_gw1.146.28.1;>jgi|Lotgi1|225633|estExt_Genewise…	1;1;1;1;1;1;1;1;1;1;1;1;1;1;1;1	1;1;1;1;1;1;1;1;1;1;1;1;1;1;1;1	1;1;1;1;1;1;1;1;1;1;1;1;1;1;1;1	16	1	1	1	4.6	4.6	4.6	26.544	240	240;240;240;268;300;305;305;311;328;329;342;343;343;357;357;357	0.00020946	103290	7945	3.42387e-08	0
>jgi|Lotgi1|140378|e_gw1.146.83.1;>jgi|Lotgi1|96491|gw1.146.177.1;>jgi|Lotgi1|66972|gw1.146.76.1;>jgi|Lotgi1|238438|estExt_fgenesh2_pg.C_sca_1460017;>jgi|Lotgi1|238437|estExt_fgenesh2_pg.C_sca_1460016;>jgi|Lotgi1|225602|estExt_Genewise1Plus.C_sca_1460062;>jgi|Lotgi1|225601|estExt_Genewise1Plus.C_sca_1460061;>jgi|Lotgi1|225600|estExt_Genewise1Plus.C_sca_1460060;>jgi|Lotgi1|225599|estExt_Genewise1P…	>jgi|Lotgi1|140378|e_gw1.146.83.1;>jgi|Lotgi1|96491|gw1.146.177.1;>jgi|Lotgi1|66972|gw1.146.76.1;>jgi|Lotgi1|238438|estExt_fgenesh2_pg.C_sca_1460017;>jgi|Lotgi1|238437|estExt_fgenesh2_pg.C_sca_1460016;>jgi|Lotgi1|225602|estExt_Genewise1Plus.C_sca_1460062;>jgi|Lotgi1|225601|estExt_Genewise1Plus.C_sca_1460061;>jgi|Lotgi1|225600|estExt_Genewise1Plus.C_sca_1460060;>jgi|Lotgi1|225599|estExt_Genewise1P…	2;2;2;2;2;2;2;2;2;2;2;2;2;2;2;2;2;2;2;2;2;1;1;1	2;2;2;2;2;2;2;2;2;2;2;2;2;2;2;2;2;2;2;2;2;1;1;1	2;2;2;2;2;2;2;2;2;2;2;2;2;2;2;2;2;2;2;2;2;1;1;1	24	2	2	2	14.4	14.4	14.4	16.833	153	153;214;214;221;221;221;221;221;221;221;221;221;221;221;221;221;221;221;221;221;221;86;93;139	8.57e-07	610830	67870	2.92483e-07	0		131		84
>jgi|Lotgi1|83423|gw1.623.2.1;>jgi|Lotgi1|54313|gw1.623.1.1;>jgi|Lotgi1|94365|gw1.623.3.1;>jgi|Lotgi1|180390|fgenesh2_pm.C_sca_148000010;>jgi|Lotgi1|173096|fgenesh2_pg.C_sca_148000047;>jgi|Lotgi1|54162|gw1.148.23.1;>jgi|Lotgi1|94232|gw1.148.109.1;>jgi|Lotgi1|140475|e_gw1.148.23.1;>jgi|Lotgi1|94221|gw1.148.108.1;>jgi|Lotgi1|140572|e_gw1.148.109.1;>jgi|Lotgi1|140480|e_gw1.148.108.1;>jgi|Lotgi1|1730…	>jgi|Lotgi1|83423|gw1.623.2.1;>jgi|Lotgi1|54313|gw1.623.1.1;>jgi|Lotgi1|94365|gw1.623.3.1;>jgi|Lotgi1|180390|fgenesh2_pm.C_sca_148000010;>jgi|Lotgi1|173096|fgenesh2_pg.C_sca_148000047;>jgi|Lotgi1|54162|gw1.148.23.1;>jgi|Lotgi1|94232|gw1.148.109.1;>jgi|Lotgi1|140475|e_gw1.148.23.1;>jgi|Lotgi1|94221|gw1.148.108.1;>jgi|Lotgi1|140572|e_gw1.148.109.1;>jgi|Lotgi1|140480|e_gw1.148.108.1;>jgi|Lotgi1|1730…	3;3;3;3;3;3;3;3;3;3;3;3;3;3;3;3;3;3;3;3;3;3;3;3;3;3;3;3;3;3;3;3;3;1;1	3;3;3;3;3;3;3;3;3;3;3;3;3;3;3;3;3;3;3;3;3;3;3;3;3;3;3;3;3;3;3;3;3;1;1	3;3;3;3;3;3;3;3;3;3;3;3;3;3;3;3;3;3;3;3;3;3;3;3;3;3;3;3;3;3;3;3;3;1;1	35	3	3	3	13.5	13.5	13.5	33.411	312	312;317;321;345;345;380;382;386;387;388;393;406;406;408;408;411;411;411;411;411;411;411;411;411;411;411;411;411;411;411;411;411;411;202;202	8.38e-24	6592000	470860	2.02915e-06	0		132		219
>jgi|Lotgi1|92025|gw1.149.77.1;>jgi|Lotgi1|92021|gw1.149.76.1;>jgi|Lotgi1|140659|e_gw1.149.76.1;>jgi|Lotgi1|140639|e_gw1.149.77.1;>jgi|Lotgi1|92017|gw1.149.75.1;>jgi|Lotgi1|140591|e_gw1.149.75.1;>jgi|Lotgi1|180397|fgenesh2_pm.C_sca_149000007;>jgi|Lotgi1|173127|fgenesh2_pg.C_sca_149000027;>jgi|Lotgi1|238521|estExt_fgenesh2_pg.C_sca_1490027;>jgi|Lotgi1|238520|estExt_fgenesh2_pg.C_sca_1490026;>jgi|L…	>jgi|Lotgi1|92025|gw1.149.77.1;>jgi|Lotgi1|92021|gw1.149.76.1;>jgi|Lotgi1|140659|e_gw1.149.76.1;>jgi|Lotgi1|140639|e_gw1.149.77.1;>jgi|Lotgi1|92017|gw1.149.75.1;>jgi|Lotgi1|140591|e_gw1.149.75.1;>jgi|Lotgi1|180397|fgenesh2_pm.C_sca_149000007;>jgi|Lotgi1|173127|fgenesh2_pg.C_sca_149000027;>jgi|Lotgi1|238521|estExt_fgenesh2_pg.C_sca_1490027;>jgi|Lotgi1|238520|estExt_fgenesh2_pg.C_sca_1490026;>jgi|L…	2;2;2;2;2;2;2;2;2;2;2;2;2;2;2;2;2;2;2;2	2;2;2;2;2;2;2;2;2;2;2;2;2;2;2;2;2;2;2;2	2;2;2;2;2;2;2;2;2;2;2;2;2;2;2;2;2;2;2;2	20	2	2	2	3.9	3.9	3.9	83.679	761	761;761;788;788;803;803;814;814;821;821;821;821;821;821;821;821;821;821;821;821	4.27e-14	14995000	348730	1.50284e-06	0
>jgi|Lotgi1|96742|gw1.149.80.1;>jgi|Lotgi1|96826|gw1.149.82.1;>jgi|Lotgi1|96814|gw1.149.81.1;>jgi|Lotgi1|238515|estExt_fgenesh2_pg.C_sca_1490019;>jgi|Lotgi1|225758|estExt_Genewise1Plus.C_sca_1490047;>jgi|Lotgi1|225757|estExt_Genewise1Plus.C_sca_1490046;>jgi|Lotgi1|225756|estExt_Genewise1Plus.C_sca_1490045;>jgi|Lotgi1|207771|estExt_fgenesh2_pm.C_sca_1490005;>jgi|Lotgi1|180395|fgenesh2_pm.C_sca_149…	>jgi|Lotgi1|96742|gw1.149.80.1;>jgi|Lotgi1|96826|gw1.149.82.1;>jgi|Lotgi1|96814|gw1.149.81.1;>jgi|Lotgi1|238515|estExt_fgenesh2_pg.C_sca_1490019;>jgi|Lotgi1|225758|estExt_Genewise1Plus.C_sca_1490047;>jgi|Lotgi1|225757|estExt_Genewise1Plus.C_sca_1490046;>jgi|Lotgi1|225756|estExt_Genewise1Plus.C_sca_1490045;>jgi|Lotgi1|207771|estExt_fgenesh2_pm.C_sca_1490005;>jgi|Lotgi1|180395|fgenesh2_pm.C_sca_149…	5;5;5;5;5;5;5;5;5;5;5;5;5;4;4;4	5;5;5;5;5;5;5;5;5;5;5;5;5;4;4;4	5;5;5;5;5;5;5;5;5;5;5;5;5;4;4;4	16	5	5	5	45.5	45.5	45.5	21.047	189	189;202;205;208;208;208;208;208;208;208;208;208;208;163;163;163	6.26e-158	32441000	3604500	1.55335e-05	0		133;134;135		69;160;165
>jgi|Lotgi1|238547|estExt_fgenesh2_pg.C_sca_1500031;>jgi|Lotgi1|205212|estExt_fgenesh2_kg.C_sca_1500006;>jgi|Lotgi1|94173|gw1.150.94.1;>jgi|Lotgi1|94120|gw1.150.93.1;>jgi|Lotgi1|54231|gw1.150.17.1;>jgi|Lotgi1|180406|fgenesh2_pm.C_sca_150000007;>jgi|Lotgi1|173174|fgenesh2_pg.C_sca_150000033;>jgi|Lotgi1|140743|e_gw1.150.93.1;>jgi|Lotgi1|140728|e_gw1.150.17.1;>jgi|Lotgi1|140722|e_gw1.150.94.1	>jgi|Lotgi1|238547|estExt_fgenesh2_pg.C_sca_1500031;>jgi|Lotgi1|205212|estExt_fgenesh2_kg.C_sca_1500006;>jgi|Lotgi1|94173|gw1.150.94.1;>jgi|Lotgi1|94120|gw1.150.93.1;>jgi|Lotgi1|54231|gw1.150.17.1;>jgi|Lotgi1|180406|fgenesh2_pm.C_sca_150000007;>jgi|Lotgi1|173174|fgenesh2_pg.C_sca_150000033;>jgi|Lotgi1|140743|e_gw1.150.93.1;>jgi|Lotgi1|140728|e_gw1.150.17.1;>jgi|Lotgi1|140722|e_gw1.150.94.1	1;1;1;1;1;1;1;1;1;1	1;1;1;1;1;1;1;1;1;1	1;1;1;1;1;1;1;1;1;1	10	1	1	1	19.7	19.7	19.7	14.714	137	137;137;229;232;235;237;237;237;237;237	1.24e-05	207740	25968	1.11908e-07	0		136;137		42;47
>jgi|Lotgi1|67044|gw1.151.38.1;>jgi|Lotgi1|140784|e_gw1.151.38.1;>jgi|Lotgi1|84984|gw1.151.48.1;>jgi|Lotgi1|140819|e_gw1.151.48.1;>jgi|Lotgi1|65226|gw1.151.32.1;>jgi|Lotgi1|55146|gw1.151.13.1;>jgi|Lotgi1|55178|gw1.151.14.1;>jgi|Lotgi1|55385|gw1.151.15.1;>jgi|Lotgi1|140789|e_gw1.151.13.1;>jgi|Lotgi1|225868|estExt_Genewise1Plus.C_sca_1510037;>jgi|Lotgi1|200851|estExt_Genewise1.C_sca_1510037;>jgi|Lo…	>jgi|Lotgi1|67044|gw1.151.38.1;>jgi|Lotgi1|140784|e_gw1.151.38.1;>jgi|Lotgi1|84984|gw1.151.48.1;>jgi|Lotgi1|140819|e_gw1.151.48.1;>jgi|Lotgi1|65226|gw1.151.32.1;>jgi|Lotgi1|55146|gw1.151.13.1;>jgi|Lotgi1|55178|gw1.151.14.1;>jgi|Lotgi1|55385|gw1.151.15.1;>jgi|Lotgi1|140789|e_gw1.151.13.1;>jgi|Lotgi1|225868|estExt_Genewise1Plus.C_sca_1510037;>jgi|Lotgi1|200851|estExt_Genewise1.C_sca_1510037;>jgi|Lo…	4;4;4;4;4;4;4;4;4;4;4;4;4;4;4;4;4;4;4;4;4;4;4;4;4;4;4;4;4;4;4;4;4;4;3;3;3;3;3;3;3;3;3;3;3;3;3;3;3;3;3;3;3;3;3;3;3;3;3;1;1	4;4;4;4;4;4;4;4;4;4;4;4;4;4;4;4;4;4;4;4;4;4;4;4;4;4;4;4;4;4;4;4;4;4;3;3;3;3;3;3;3;3;3;3;3;3;3;3;3;3;3;3;3;3;3;3;3;3;3;1;1	4;4;4;4;4;4;4;4;4;4;4;4;4;4;4;4;4;4;4;4;4;4;4;4;4;4;4;4;4;4;4;4;4;4;3;3;3;3;3;3;3;3;3;3;3;3;3;3;3;3;3;3;3;3;3;3;3;3;3;1;1	61	4	4	4	34	34	34	17.479	156	156;160;218;224;293;293;297;299;301;304;304;304;304;304;306;312;318;318;319;319;319;319;319;319;321;321;321;321;321;321;321;321;321;321;165;169;169;171;171;171;185;280;280;294;294;294;304;304;304;306;306;306;319;319;319;319;319;326;326;186;188	8.77e-17	7431300	743130	3.20249e-06	0
>jgi|Lotgi1|140992|e_gw1.154.57.1;>jgi|Lotgi1|140979|e_gw1.154.13.1;>jgi|Lotgi1|140978|e_gw1.154.58.1;>jgi|Lotgi1|238601|estExt_fgenesh2_pg.C_sca_1540017;>jgi|Lotgi1|225916|estExt_Genewise1Plus.C_sca_1540038;>jgi|Lotgi1|225915|estExt_Genewise1Plus.C_sca_1540037;>jgi|Lotgi1|225914|estExt_Genewise1Plus.C_sca_1540036;>jgi|Lotgi1|200901|estExt_Genewise1.C_sca_1540038;>jgi|Lotgi1|200900|estExt_Genewis…	>jgi|Lotgi1|140992|e_gw1.154.57.1;>jgi|Lotgi1|140979|e_gw1.154.13.1;>jgi|Lotgi1|140978|e_gw1.154.58.1;>jgi|Lotgi1|238601|estExt_fgenesh2_pg.C_sca_1540017;>jgi|Lotgi1|225916|estExt_Genewise1Plus.C_sca_1540038;>jgi|Lotgi1|225915|estExt_Genewise1Plus.C_sca_1540037;>jgi|Lotgi1|225914|estExt_Genewise1Plus.C_sca_1540036;>jgi|Lotgi1|200901|estExt_Genewise1.C_sca_1540038;>jgi|Lotgi1|200900|estExt_Genewis…	4;4;4;4;4;4;4;4;4;4;4;3;3;3	4;4;4;4;4;4;4;4;4;4;4;3;3;3	4;4;4;4;4;4;4;4;4;4;4;3;3;3	14	4	4	4	28.9	28.9	28.9	24.55	211	211;211;211;243;243;243;243;243;243;243;243;208;208;208	2.48e-21	5356400	765200	3.2976e-06	0		138		206
>jgi|Lotgi1|63637|gw1.165.8.1;>jgi|Lotgi1|93905|gw1.165.26.1;>jgi|Lotgi1|93904|gw1.165.25.1;>jgi|Lotgi1|141707|e_gw1.165.26.1;>jgi|Lotgi1|141705|e_gw1.165.25.1;>jgi|Lotgi1|141698|e_gw1.165.8.1;>jgi|Lotgi1|173588|fgenesh2_pg.C_sca_165000010;>jgi|Lotgi1|173587|fgenesh2_pg.C_sca_165000009	>jgi|Lotgi1|63637|gw1.165.8.1;>jgi|Lotgi1|93905|gw1.165.26.1;>jgi|Lotgi1|93904|gw1.165.25.1;>jgi|Lotgi1|141707|e_gw1.165.26.1;>jgi|Lotgi1|141705|e_gw1.165.25.1;>jgi|Lotgi1|141698|e_gw1.165.8.1;>jgi|Lotgi1|173588|fgenesh2_pg.C_sca_165000010	4;4;4;4;4;4;3;1	4;4;4;4;4;4;3;1	4;4;4;4;4;4;3;1	8	4	4	4	14.6	14.6	14.6	32.451	294	294;304;304;330;330;333;348;140	3.88e-13	9480000	526670	2.26967e-06	0
>jgi|Lotgi1|53721|gw1.175.6.1;>jgi|Lotgi1|53720|gw1.175.5.1;>jgi|Lotgi1|53719|gw1.175.4.1;>jgi|Lotgi1|238902|estExt_fgenesh2_pg.C_sca_1750070;>jgi|Lotgi1|226386|estExt_Genewise1Plus.C_sca_1750081;>jgi|Lotgi1|226385|estExt_Genewise1Plus.C_sca_1750080;>jgi|Lotgi1|226384|estExt_Genewise1Plus.C_sca_1750079;>jgi|Lotgi1|207837|estExt_fgenesh2_pm.C_sca_1750006;>jgi|Lotgi1|201408|estExt_Genewise1.C_sca_1…	>jgi|Lotgi1|53721|gw1.175.6.1;>jgi|Lotgi1|53720|gw1.175.5.1;>jgi|Lotgi1|53719|gw1.175.4.1;>jgi|Lotgi1|238902|estExt_fgenesh2_pg.C_sca_1750070;>jgi|Lotgi1|226386|estExt_Genewise1Plus.C_sca_1750081;>jgi|Lotgi1|226385|estExt_Genewise1Plus.C_sca_1750080;>jgi|Lotgi1|226384|estExt_Genewise1Plus.C_sca_1750079;>jgi|Lotgi1|207837|estExt_fgenesh2_pm.C_sca_1750006;>jgi|Lotgi1|201408|estExt_Genewise1.C_sca_1…	2;2;2;2;2;2;2;2;2;2;2;2;2;2;2;2	1;1;1;1;1;1;1;1;1;1;1;1;1;1;1;1	1;1;1;1;1;1;1;1;1;1;1;1;1;1;1;1	16	2	1	1	7.3	4.2	4.2	40.53	354	354;354;354;354;354;354;354;354;354;354;354;354;354;354;354;354	6.91e-11	1842800	131630	5.67255e-07	0
>jgi|Lotgi1|180498|fgenesh2_pm.C_sca_176000003;>jgi|Lotgi1|173944|fgenesh2_pg.C_sca_176000014;>jgi|Lotgi1|64075|gw1.176.16.1;>jgi|Lotgi1|64060|gw1.176.15.1;>jgi|Lotgi1|64036|gw1.176.14.1;>jgi|Lotgi1|142206|e_gw1.176.16.1;>jgi|Lotgi1|142204|e_gw1.176.15.1;>jgi|Lotgi1|142201|e_gw1.176.14.1	>jgi|Lotgi1|180498|fgenesh2_pm.C_sca_176000003;>jgi|Lotgi1|173944|fgenesh2_pg.C_sca_176000014;>jgi|Lotgi1|64075|gw1.176.16.1;>jgi|Lotgi1|64060|gw1.176.15.1;>jgi|Lotgi1|64036|gw1.176.14.1;>jgi|Lotgi1|142206|e_gw1.176.16.1;>jgi|Lotgi1|142204|e_gw1.176.15.1;>jgi|Lotgi1|142201|e_gw1.176.14.1	1;1;1;1;1;1;1;1	1;1;1;1;1;1;1;1	1;1;1;1;1;1;1;1	8	1	1	1	5.4	5.4	5.4	29.09	257	257;257;346;346;346;356;356;356	4.11e-05	4642700	257930	1.11154e-06	0
>jgi|Lotgi1|93946|gw1.184.79.1;>jgi|Lotgi1|142681|e_gw1.184.79.1;>jgi|Lotgi1|93835|gw1.184.78.1;>jgi|Lotgi1|53880|gw1.184.10.1;>jgi|Lotgi1|174161|fgenesh2_pg.C_sca_184000011;>jgi|Lotgi1|151659|fgenesh2_kg.C_sca_184000001;>jgi|Lotgi1|239011|estExt_fgenesh2_pg.C_sca_1840012;>jgi|Lotgi1|239010|estExt_fgenesh2_pg.C_sca_1840011;>jgi|Lotgi1|226544|estExt_Genewise1Plus.C_sca_1840028;>jgi|Lotgi1|226543|e…	>jgi|Lotgi1|93946|gw1.184.79.1;>jgi|Lotgi1|142681|e_gw1.184.79.1;>jgi|Lotgi1|93835|gw1.184.78.1;>jgi|Lotgi1|53880|gw1.184.10.1;>jgi|Lotgi1|174161|fgenesh2_pg.C_sca_184000011;>jgi|Lotgi1|151659|fgenesh2_kg.C_sca_184000001;>jgi|Lotgi1|239011|estExt_fgenesh2_pg.C_sca_1840012;>jgi|Lotgi1|239010|estExt_fgenesh2_pg.C_sca_1840011;>jgi|Lotgi1|226544|estExt_Genewise1Plus.C_sca_1840028;>jgi|Lotgi1|226543|e…	5;5;5;5;5;5;5;5;5;5;5;5;5;5;5;5;5;5;5;5	5;5;5;5;5;5;5;5;5;5;5;5;5;5;5;5;5;5;5;5	5;5;5;5;5;5;5;5;5;5;5;5;5;5;5;5;5;5;5;5	20	5	5	5	20.8	20.8	20.8	35.346	318	318;321;325;328;328;328;329;329;329;329;329;329;329;329;329;329;329;329;329;329	2.82e-31	3503600	175180	7.54932e-07	0		141		43
>jgi|Lotgi1|143249|e_gw1.195.8.1	>jgi|Lotgi1|143249|e_gw1.195.8.1	9	1	1	1	9	1	1	72.2	8.3	8.3	12.096	108	108	1.62e-160	2203300	220330	9.49504e-07	0		142		1
>jgi|Lotgi1|180584|fgenesh2_pm.C_sca_203000002;>jgi|Lotgi1|174580|fgenesh2_pg.C_sca_203000009;>jgi|Lotgi1|239181|estExt_fgenesh2_pg.C_sca_2030009;>jgi|Lotgi1|239180|estExt_fgenesh2_pg.C_sca_2030008;>jgi|Lotgi1|226800|estExt_Genewise1Plus.C_sca_2030014;>jgi|Lotgi1|226799|estExt_Genewise1Plus.C_sca_2030013;>jgi|Lotgi1|226798|estExt_Genewise1Plus.C_sca_2030012;>jgi|Lotgi1|226796|estExt_Genewise1Plus…	>jgi|Lotgi1|180584|fgenesh2_pm.C_sca_203000002;>jgi|Lotgi1|174580|fgenesh2_pg.C_sca_203000009;>jgi|Lotgi1|239181|estExt_fgenesh2_pg.C_sca_2030009;>jgi|Lotgi1|239180|estExt_fgenesh2_pg.C_sca_2030008;>jgi|Lotgi1|226800|estExt_Genewise1Plus.C_sca_2030014;>jgi|Lotgi1|226799|estExt_Genewise1Plus.C_sca_2030013;>jgi|Lotgi1|226798|estExt_Genewise1Plus.C_sca_2030012;>jgi|Lotgi1|226796|estExt_Genewise1Plus…	9;9;9;9;9;9;9;9;9;9;9;9;9;9;9;9;9;9;9;9;9;9;9;9;6;6;6;5;5;5;3;3;1;1	9;9;9;9;9;9;9;9;9;9;9;9;9;9;9;9;9;9;9;9;9;9;9;9;6;6;6;5;5;5;3;3;1;1	9;9;9;9;9;9;9;9;9;9;9;9;9;9;9;9;9;9;9;9;9;9;9;9;6;6;6;5;5;5;3;3;1;1	34	9	9	9	28.4	28.4	28.4	44.96	415	415;415;520;520;520;520;520;520;520;520;520;520;520;520;520;520;520;520;520;520;520;521;538;538;300;309;311;223;223;238;179;186;144;145	1.01e-76	31406000	1427600	6.15219e-06	0		144		184
>jgi|Lotgi1|67116|gw1.206.21.1;>jgi|Lotgi1|97425|gw1.206.35.1;>jgi|Lotgi1|57450|gw1.206.13.1;>jgi|Lotgi1|239201|estExt_fgenesh2_pg.C_sca_2060011;>jgi|Lotgi1|239200|estExt_fgenesh2_pg.C_sca_2060010;>jgi|Lotgi1|226838|estExt_Genewise1Plus.C_sca_2060022;>jgi|Lotgi1|226837|estExt_Genewise1Plus.C_sca_2060021;>jgi|Lotgi1|226836|estExt_Genewise1Plus.C_sca_2060020;>jgi|Lotgi1|207897|estExt_fgenesh2_pm.C_…	>jgi|Lotgi1|67116|gw1.206.21.1;>jgi|Lotgi1|97425|gw1.206.35.1;>jgi|Lotgi1|57450|gw1.206.13.1;>jgi|Lotgi1|239201|estExt_fgenesh2_pg.C_sca_2060011;>jgi|Lotgi1|239200|estExt_fgenesh2_pg.C_sca_2060010;>jgi|Lotgi1|226838|estExt_Genewise1Plus.C_sca_2060022;>jgi|Lotgi1|226837|estExt_Genewise1Plus.C_sca_2060021;>jgi|Lotgi1|226836|estExt_Genewise1Plus.C_sca_2060020;>jgi|Lotgi1|207897|estExt_fgenesh2_pm.C_…	4;4;4;4;4;4;4;4;4;4;4;4;4;4;4;4;4;4;4;4;1;1;1;1;1;1	4;4;4;4;4;4;4;4;4;4;4;4;4;4;4;4;4;4;4;4;1;1;1;1;1;1	4;4;4;4;4;4;4;4;4;4;4;4;4;4;4;4;4;4;4;4;1;1;1;1;1;1	26	4	4	4	30.6	30.6	30.6	17.619	157	157;178;185;185;185;185;185;185;185;185;185;185;185;185;185;185;185;189;189;208;90;90;90;91;91;91	1.67e-11	2081500	208150	8.97015e-07	0		145		111
>jgi|Lotgi1|55114|gw1.218.5.1;>jgi|Lotgi1|143845|e_gw1.218.5.1;>jgi|Lotgi1|239274|estExt_fgenesh2_pg.C_sca_2180011;>jgi|Lotgi1|239273|estExt_fgenesh2_pg.C_sca_2180010;>jgi|Lotgi1|226953|estExt_Genewise1Plus.C_sca_2180036;>jgi|Lotgi1|226952|estExt_Genewise1Plus.C_sca_2180035;>jgi|Lotgi1|226950|estExt_Genewise1Plus.C_sca_2180033;>jgi|Lotgi1|226949|estExt_Genewise1Plus.C_sca_2180032;>jgi|Lotgi1|2269…	>jgi|Lotgi1|55114|gw1.218.5.1;>jgi|Lotgi1|143845|e_gw1.218.5.1;>jgi|Lotgi1|239274|estExt_fgenesh2_pg.C_sca_2180011;>jgi|Lotgi1|239273|estExt_fgenesh2_pg.C_sca_2180010;>jgi|Lotgi1|226953|estExt_Genewise1Plus.C_sca_2180036;>jgi|Lotgi1|226952|estExt_Genewise1Plus.C_sca_2180035;>jgi|Lotgi1|226950|estExt_Genewise1Plus.C_sca_2180033;>jgi|Lotgi1|226949|estExt_Genewise1Plus.C_sca_2180032;>jgi|Lotgi1|2269…	4;4;4;4;4;4;4;4;4;4;4;4;4;4;4;4;4;4;4;4;4;4;4;4;3;3;3;3;3;3;3;3;3;3;3;3;3;3;3;3;3;3;3;3;3;3;3;3;3;3;3;3;3;3;3;3;3;3;3;3;3;2;2;2;2;2;2;2;1;1;1;1;1;1;1;1;1;1;1;1	4;4;4;4;4;4;4;4;4;4;4;4;4;4;4;4;4;4;4;4;4;4;4;4;3;3;3;3;3;3;3;3;3;3;3;3;3;3;3;3;3;3;3;3;3;3;3;3;3;3;3;3;3;3;3;3;3;3;3;3;3;2;2;2;2;2;2;2;1;1;1;1;1;1;1;1;1;1;1;1	4;4;4;4;4;4;4;4;4;4;4;4;4;4;4;4;4;4;4;4;4;4;4;4;3;3;3;3;3;3;3;3;3;3;3;3;3;3;3;3;3;3;3;3;3;3;3;3;3;3;3;3;3;3;3;3;3;3;3;3;3;2;2;2;2;2;2;2;1;1;1;1;1;1;1;1;1;1;1;1	80	4	4	4	12.9	12.9	12.9	39.995	364	364;415;465;465;465;465;465;465;465;465;465;465;465;465;465;465;465;465;465;465;465;465;465;465;296;325;348;348;418;464;468;468;468;468;468;468;468;468;468;468;468;468;468;468;468;468;468;468;468;468;468;468;468;468;468;468;468;468;468;468;468;109;160;194;307;309;309;309;78;78;101;115;138;138;140;154;165;165;171;190	1.32e-20	21038000	1168800	5.0369e-06	0		146		96
>jgi|Lotgi1|66022|gw1.218.39.1;>jgi|Lotgi1|143869|e_gw1.218.39.1;>jgi|Lotgi1|65745|gw1.218.35.1;>jgi|Lotgi1|239267|estExt_fgenesh2_pg.C_sca_2180004;>jgi|Lotgi1|205379|estExt_fgenesh2_kg.C_sca_2180002;>jgi|Lotgi1|180614|fgenesh2_pm.C_sca_218000002;>jgi|Lotgi1|174779|fgenesh2_pg.C_sca_218000006;>jgi|Lotgi1|174778|fgenesh2_pg.C_sca_218000005;>jgi|Lotgi1|174777|fgenesh2_pg.C_sca_218000004;>jgi|Lotgi1…	>jgi|Lotgi1|66022|gw1.218.39.1;>jgi|Lotgi1|143869|e_gw1.218.39.1;>jgi|Lotgi1|65745|gw1.218.35.1;>jgi|Lotgi1|239267|estExt_fgenesh2_pg.C_sca_2180004;>jgi|Lotgi1|205379|estExt_fgenesh2_kg.C_sca_2180002;>jgi|Lotgi1|180614|fgenesh2_pm.C_sca_218000002;>jgi|Lotgi1|174779|fgenesh2_pg.C_sca_218000006;>jgi|Lotgi1|174778|fgenesh2_pg.C_sca_218000005;>jgi|Lotgi1|174777|fgenesh2_pg.C_sca_218000004;>jgi|Lotgi1…	7;7;7;7;7;7;7;7;7;7;7;7;6;6;6;6;5;5;5;5;5;5;5;5;5;5;5;5;5;5;5;5;5;5;5;5;5;5;4;4;3;3;2;2;2;2;1;1;1;1;1;1;1;1;1;1	7;7;7;7;7;7;7;7;7;7;7;7;6;6;6;6;5;5;5;5;5;5;5;5;5;5;5;5;5;5;5;5;5;5;5;5;5;5;4;4;3;3;2;2;2;2;1;1;1;1;1;1;1;1;1;1	6;6;6;6;6;6;6;6;6;6;6;6;5;5;5;5;4;4;4;4;4;4;4;4;4;4;4;4;4;4;4;4;4;4;4;4;4;4;4;4;2;2;1;1;2;2;0;0;0;0;0;0;0;0;0;0	56	7	7	6	33.6	33.6	29.3	26.812	232	232;251;252;259;259;259;259;259;259;259;259;259;154;154;156;156;124;124;124;124;124;124;124;124;124;124;124;124;124;124;124;124;124;124;124;124;124;124;103;131;100;112;57;64;148;168;40;42;47;47;49;51;51;51;85;85	8.76e-121	71378000	5490600	2.36615e-05	0		119		226
>jgi|Lotgi1|96190|gw1.223.33.1;>jgi|Lotgi1|96098|gw1.223.32.1;>jgi|Lotgi1|66746|gw1.223.18.1;>jgi|Lotgi1|144098|e_gw1.223.18.1;>jgi|Lotgi1|144092|e_gw1.223.32.1;>jgi|Lotgi1|144075|e_gw1.223.33.1;>jgi|Lotgi1|239335|estExt_fgenesh2_pg.C_sca_2230006;>jgi|Lotgi1|239334|estExt_fgenesh2_pg.C_sca_2230005;>jgi|Lotgi1|227068|estExt_Genewise1Plus.C_sca_2230013;>jgi|Lotgi1|227067|estExt_Genewise1Plus.C_sca_…	>jgi|Lotgi1|96190|gw1.223.33.1;>jgi|Lotgi1|96098|gw1.223.32.1;>jgi|Lotgi1|66746|gw1.223.18.1;>jgi|Lotgi1|144098|e_gw1.223.18.1;>jgi|Lotgi1|144092|e_gw1.223.32.1;>jgi|Lotgi1|144075|e_gw1.223.33.1;>jgi|Lotgi1|239335|estExt_fgenesh2_pg.C_sca_2230006;>jgi|Lotgi1|239334|estExt_fgenesh2_pg.C_sca_2230005;>jgi|Lotgi1|227068|estExt_Genewise1Plus.C_sca_2230013;>jgi|Lotgi1|227067|estExt_Genewise1Plus.C_sca_…	1;1;1;1;1;1;1;1;1;1;1;1;1;1;1;1;1;1;1;1	1;1;1;1;1;1;1;1;1;1;1;1;1;1;1;1;1;1;1;1	1;1;1;1;1;1;1;1;1;1;1;1;1;1;1;1;1;1;1;1	20	1	1	1	4.9	4.9	4.9	27.164	246	246;246;250;250;250;250;260;260;260;260;260;260;260;260;260;260;260;260;260;260	0.00045524	2712200	193730	8.34873e-07	0
>jgi|Lotgi1|180640|fgenesh2_pm.C_sca_224000001;>jgi|Lotgi1|174899|fgenesh2_pg.C_sca_224000005;>jgi|Lotgi1|65950|gw1.224.18.1;>jgi|Lotgi1|144122|e_gw1.224.18.1;>jgi|Lotgi1|66515|gw1.224.21.1;>jgi|Lotgi1|56173|gw1.224.11.1;>jgi|Lotgi1|144129|e_gw1.224.21.1;>jgi|Lotgi1|144127|e_gw1.224.11.1	>jgi|Lotgi1|180640|fgenesh2_pm.C_sca_224000001;>jgi|Lotgi1|174899|fgenesh2_pg.C_sca_224000005;>jgi|Lotgi1|65950|gw1.224.18.1;>jgi|Lotgi1|144122|e_gw1.224.18.1;>jgi|Lotgi1|66515|gw1.224.21.1;>jgi|Lotgi1|56173|gw1.224.11.1;>jgi|Lotgi1|144129|e_gw1.224.21.1;>jgi|Lotgi1|144127|e_gw1.224.11.1	3;3;3;3;3;3;3;3	3;3;3;3;3;3;3;3	3;3;3;3;3;3;3;3	8	3	3	3	20	20	20	23.386	210	210;210;214;215;216;216;217;217	3.3e-25	108310000	10831000	4.66758e-05	0		147		123
>jgi|Lotgi1|60398|gw1.226.8.1;>jgi|Lotgi1|60389|gw1.226.7.1;>jgi|Lotgi1|60388|gw1.226.6.1;>jgi|Lotgi1|144187|e_gw1.226.8.1;>jgi|Lotgi1|144208|e_gw1.226.7.1;>jgi|Lotgi1|144182|e_gw1.226.6.1	>jgi|Lotgi1|60398|gw1.226.8.1;>jgi|Lotgi1|60389|gw1.226.7.1;>jgi|Lotgi1|60388|gw1.226.6.1;>jgi|Lotgi1|144187|e_gw1.226.8.1;>jgi|Lotgi1|144208|e_gw1.226.7.1;>jgi|Lotgi1|144182|e_gw1.226.6.1	1;1;1;1;1;1	1;1;1;1;1;1	1;1;1;1;1;1	6	1	1	1	25	25	25	4.5513	40	40;44;44;45;47;47	2.6e-06	9576000	4788000	2.06337e-05	0
>jgi|Lotgi1|227362|estExt_Genewise1Plus.C_sca_2760004;>jgi|Lotgi1|202470|estExt_Genewise1.C_sca_2760004;>jgi|Lotgi1|53574|gw1.276.8.1;>jgi|Lotgi1|202468|estExt_Genewise1.C_sca_2760002;>jgi|Lotgi1|144976|e_gw1.276.8.1;>jgi|Lotgi1|227359|estExt_Genewise1Plus.C_sca_2760001;>jgi|Lotgi1|202469|estExt_Genewise1.C_sca_2760003;>jgi|Lotgi1|227360|estExt_Genewise1Plus.C_sca_2760002;>jgi|Lotgi1|53242|gw1.27…	>jgi|Lotgi1|227362|estExt_Genewise1Plus.C_sca_2760004;>jgi|Lotgi1|202470|estExt_Genewise1.C_sca_2760004;>jgi|Lotgi1|53574|gw1.276.8.1;>jgi|Lotgi1|202468|estExt_Genewise1.C_sca_2760002;>jgi|Lotgi1|144976|e_gw1.276.8.1;>jgi|Lotgi1|227359|estExt_Genewise1Plus.C_sca_2760001;>jgi|Lotgi1|202469|estExt_Genewise1.C_sca_2760003;>jgi|Lotgi1|227360|estExt_Genewise1Plus.C_sca_2760002;>jgi|Lotgi1|53242|gw1.27…	4;4;4;4;4;4;3;3;3;3;3;3;2;2	3;3;3;3;3;3;3;3;2;2;2;2;2;2	3;3;3;3;3;3;3;3;2;2;2;2;2;2	14	4	3	3	11.2	8.4	8.4	42.417	383	383;383;397;403;407;413;326;336;384;413;431;441;239;245	1.52e-13	3972200	180550	7.78074e-07	0
>jgi|Lotgi1|63210|gw1.336.3.1;>jgi|Lotgi1|53131|gw1.336.2.1;>jgi|Lotgi1|53129|gw1.336.1.1;>jgi|Lotgi1|145508|e_gw1.336.1.1;>jgi|Lotgi1|145506|e_gw1.336.3.1;>jgi|Lotgi1|145505|e_gw1.336.2.1	>jgi|Lotgi1|63210|gw1.336.3.1;>jgi|Lotgi1|53131|gw1.336.2.1;>jgi|Lotgi1|53129|gw1.336.1.1;>jgi|Lotgi1|145508|e_gw1.336.1.1;>jgi|Lotgi1|145506|e_gw1.336.3.1;>jgi|Lotgi1|145505|e_gw1.336.2.1	1;1;1;1;1;1	1;1;1;1;1;1	1;1;1;1;1;1	6	1	1	1	6.8	6.8	6.8	24.701	207	207;207;207;207;207;207	3e-25	1782900	222860	9.60407e-07	0
>jgi|Lotgi1|228175|estExt_fgenesh2_pg.C_sca_20002;>jgi|Lotgi1|203020|estExt_fgenesh2_kg.C_sca_20001;>jgi|Lotgi1|152582|fgenesh2_pg.C_sca_2000002;>jgi|Lotgi1|149197|fgenesh2_kg.C_sca_2000001;>jgi|Lotgi1|92477|gw1.2.845.1;>jgi|Lotgi1|92553|gw1.2.850.1;>jgi|Lotgi1|92292|gw1.2.836.1;>jgi|Lotgi1|181483|estExt_Genewise1.C_sca_20005;>jgi|Lotgi1|181482|estExt_Genewise1.C_sca_20004;>jgi|Lotgi1|181481|estE…	>jgi|Lotgi1|228175|estExt_fgenesh2_pg.C_sca_20002;>jgi|Lotgi1|203020|estExt_fgenesh2_kg.C_sca_20001;>jgi|Lotgi1|152582|fgenesh2_pg.C_sca_2000002;>jgi|Lotgi1|149197|fgenesh2_kg.C_sca_2000001;>jgi|Lotgi1|92477|gw1.2.845.1;>jgi|Lotgi1|92553|gw1.2.850.1;>jgi|Lotgi1|92292|gw1.2.836.1;>jgi|Lotgi1|181483|estExt_Genewise1.C_sca_20005;>jgi|Lotgi1|181482|estExt_Genewise1.C_sca_20004;>jgi|Lotgi1|181481|estE…	16;16;16;16;15;15;15;15;15;15;15;15;15;15;15;15	16;16;16;16;15;15;15;15;15;15;15;15;15;15;15;15	16;16;16;16;15;15;15;15;15;15;15;15;15;15;15;15	16	16	16	16	31.9	31.9	31.9	70.891	633	633;633;633;633;600;601;604;604;604;604;619;619;619;619;619;619	6.54e-151	96261000	2533200	1.09167e-05	0		148;149		259;311
>jgi|Lotgi1|152613|fgenesh2_pg.C_sca_2000033;>jgi|Lotgi1|149201|fgenesh2_kg.C_sca_2000005;>jgi|Lotgi1|65355|gw1.2.271.1;>jgi|Lotgi1|103657|e_gw1.2.271.1;>jgi|Lotgi1|74000|gw1.2.466.1;>jgi|Lotgi1|103623|e_gw1.2.466.1;>jgi|Lotgi1|95010|gw1.2.933.1;>jgi|Lotgi1|103470|e_gw1.2.933.1;>jgi|Lotgi1|228192|estExt_fgenesh2_pg.C_sca_20033;>jgi|Lotgi1|228191|estExt_fgenesh2_pg.C_sca_20032;>jgi|Lotgi1|208705|e…	>jgi|Lotgi1|152613|fgenesh2_pg.C_sca_2000033;>jgi|Lotgi1|149201|fgenesh2_kg.C_sca_2000005;>jgi|Lotgi1|65355|gw1.2.271.1;>jgi|Lotgi1|103657|e_gw1.2.271.1;>jgi|Lotgi1|74000|gw1.2.466.1;>jgi|Lotgi1|103623|e_gw1.2.466.1;>jgi|Lotgi1|95010|gw1.2.933.1;>jgi|Lotgi1|103470|e_gw1.2.933.1;>jgi|Lotgi1|228192|estExt_fgenesh2_pg.C_sca_20033;>jgi|Lotgi1|228191|estExt_fgenesh2_pg.C_sca_20032;>jgi|Lotgi1|208705|e…	6;6;5;5;5;5;5;5;4;4;4;4;4;4;4;4;4;4;4;4;4;4;4;4;4;4;3;3;3;3;2;1	6;6;5;5;5;5;5;5;4;4;4;4;4;4;4;4;4;4;4;4;4;4;4;4;4;4;3;3;3;3;2;1	6;6;5;5;5;5;5;5;4;4;4;4;4;4;4;4;4;4;4;4;4;4;4;4;4;4;3;3;3;3;2;1	32	6	6	6	24.1	24.1	24.1	38.106	323	323;323;270;271;281;281;313;333;342;342;342;342;342;342;342;342;342;342;342;342;342;342;342;342;342;342;164;165;165;165;100;90	1.75e-97	45152000	2656000	1.14459e-05	0
>jgi|Lotgi1|228472|estExt_fgenesh2_pg.C_sca_20503;>jgi|Lotgi1|228471|estExt_fgenesh2_pg.C_sca_20502;>jgi|Lotgi1|209176|estExt_Genewise1Plus.C_sca_21063;>jgi|Lotgi1|209175|estExt_Genewise1Plus.C_sca_21062;>jgi|Lotgi1|209174|estExt_Genewise1Plus.C_sca_21061;>jgi|Lotgi1|205620|estExt_fgenesh2_pm.C_sca_20031;>jgi|Lotgi1|203072|estExt_fgenesh2_kg.C_sca_20055;>jgi|Lotgi1|182039|estExt_Genewise1.C_sca_2…	>jgi|Lotgi1|228472|estExt_fgenesh2_pg.C_sca_20503;>jgi|Lotgi1|228471|estExt_fgenesh2_pg.C_sca_20502;>jgi|Lotgi1|209176|estExt_Genewise1Plus.C_sca_21063;>jgi|Lotgi1|209175|estExt_Genewise1Plus.C_sca_21062;>jgi|Lotgi1|209174|estExt_Genewise1Plus.C_sca_21061;>jgi|Lotgi1|205620|estExt_fgenesh2_pm.C_sca_20031;>jgi|Lotgi1|203072|estExt_fgenesh2_kg.C_sca_20055;>jgi|Lotgi1|182039|estExt_Genewise1.C_sca_2…	3;3;3;3;3;3;3;3;3;3;3;3;3;3;2;2;2;2;2;2	3;3;3;3;3;3;3;3;3;3;3;3;3;3;2;2;2;2;2;2	3;3;3;3;3;3;3;3;3;3;3;3;3;3;2;2;2;2;2;2	20	3	3	3	14.8	14.8	14.8	24.68	216	216;216;216;216;216;216;216;216;216;216;216;216;216;216;205;206;206;207;208;208	9.47e-10	1869700	133550	5.75529e-07	0
>jgi|Lotgi1|229543|estExt_fgenesh2_pg.C_sca_80085;>jgi|Lotgi1|203248|estExt_fgenesh2_kg.C_sca_80011;>jgi|Lotgi1|155298|fgenesh2_pg.C_sca_8000086;>jgi|Lotgi1|149435|fgenesh2_kg.C_sca_8000011	>jgi|Lotgi1|229543|estExt_fgenesh2_pg.C_sca_80085;>jgi|Lotgi1|203248|estExt_fgenesh2_kg.C_sca_80011;>jgi|Lotgi1|155298|fgenesh2_pg.C_sca_8000086;>jgi|Lotgi1|149435|fgenesh2_kg.C_sca_8000011	8;8;8;8	8;8;8;8	8;8;8;8	4	8	8	8	28.2	28.2	28.2	24.224	202	202;202;202;202	1.06e-53	2487400000	191340000	0.000824573	0		150;151;152		113;114;115
>jgi|Lotgi1|155431|fgenesh2_pg.C_sca_8000219;>jgi|Lotgi1|149448|fgenesh2_kg.C_sca_8000024;>jgi|Lotgi1|229608|estExt_fgenesh2_pg.C_sca_80217;>jgi|Lotgi1|211060|estExt_Genewise1Plus.C_sca_80364;>jgi|Lotgi1|211059|estExt_Genewise1Plus.C_sca_80363;>jgi|Lotgi1|211058|estExt_Genewise1Plus.C_sca_80362;>jgi|Lotgi1|203261|estExt_fgenesh2_kg.C_sca_80024;>jgi|Lotgi1|184157|estExt_Genewise1.C_sca_80364;>jgi|…	>jgi|Lotgi1|155431|fgenesh2_pg.C_sca_8000219;>jgi|Lotgi1|149448|fgenesh2_kg.C_sca_8000024;>jgi|Lotgi1|229608|estExt_fgenesh2_pg.C_sca_80217;>jgi|Lotgi1|211060|estExt_Genewise1Plus.C_sca_80364;>jgi|Lotgi1|211059|estExt_Genewise1Plus.C_sca_80363;>jgi|Lotgi1|211058|estExt_Genewise1Plus.C_sca_80362;>jgi|Lotgi1|203261|estExt_fgenesh2_kg.C_sca_80024;>jgi|Lotgi1|184157|estExt_Genewise1.C_sca_80364;>jgi|…	2;2;2;2;2;2;2;2;2;2;1;1;1;1;1;1	2;2;2;2;2;2;2;2;2;2;1;1;1;1;1;1	2;2;2;2;2;2;2;2;2;2;1;1;1;1;1;1	16	2	2	2	11.9	11.9	11.9	36.338	318	318;318;319;319;319;319;319;319;319;319;264;265;265;275;275;276	3.41e-14	3659000	243930	1.05121e-06	0
>jgi|Lotgi1|229726|estExt_fgenesh2_pg.C_sca_90023;>jgi|Lotgi1|203277|estExt_fgenesh2_kg.C_sca_90002;>jgi|Lotgi1|155640|fgenesh2_pg.C_sca_9000024;>jgi|Lotgi1|149464|fgenesh2_kg.C_sca_9000002;>jgi|Lotgi1|74387|gw1.9.258.1;>jgi|Lotgi1|108898|e_gw1.9.258.1	>jgi|Lotgi1|229726|estExt_fgenesh2_pg.C_sca_90023;>jgi|Lotgi1|203277|estExt_fgenesh2_kg.C_sca_90002;>jgi|Lotgi1|155640|fgenesh2_pg.C_sca_9000024;>jgi|Lotgi1|149464|fgenesh2_kg.C_sca_9000002;>jgi|Lotgi1|74387|gw1.9.258.1;>jgi|Lotgi1|108898|e_gw1.9.258.1	9;9;9;9;5;5	9;9;9;9;5;5	9;9;9;9;5;5	6	9	9	9	49.8	49.8	49.8	32.007	279	279;279;279;279;193;197	0	200220000	13348000	5.75227e-05	0		153		219
>jgi|Lotgi1|229925|estExt_fgenesh2_pg.C_sca_100080;>jgi|Lotgi1|229924|estExt_fgenesh2_pg.C_sca_100079;>jgi|Lotgi1|211646|estExt_Genewise1Plus.C_sca_100174;>jgi|Lotgi1|211645|estExt_Genewise1Plus.C_sca_100173;>jgi|Lotgi1|211644|estExt_Genewise1Plus.C_sca_100172;>jgi|Lotgi1|205963|estExt_fgenesh2_pm.C_sca_100018;>jgi|Lotgi1|203312|estExt_fgenesh2_kg.C_sca_100008;>jgi|Lotgi1|184813|estExt_Genewise1.…	>jgi|Lotgi1|229925|estExt_fgenesh2_pg.C_sca_100080;>jgi|Lotgi1|229924|estExt_fgenesh2_pg.C_sca_100079;>jgi|Lotgi1|211646|estExt_Genewise1Plus.C_sca_100174;>jgi|Lotgi1|211645|estExt_Genewise1Plus.C_sca_100173;>jgi|Lotgi1|211644|estExt_Genewise1Plus.C_sca_100172;>jgi|Lotgi1|205963|estExt_fgenesh2_pm.C_sca_100018;>jgi|Lotgi1|203312|estExt_fgenesh2_kg.C_sca_100008;>jgi|Lotgi1|184813|estExt_Genewise1.…	10;10;10;10;10;10;10;10;10;10;10;10;9;9;9;9;8;8;8;8	10;10;10;10;10;10;10;10;10;10;10;10;9;9;9;9;8;8;8;8	10;10;10;10;10;10;10;10;10;10;10;10;9;9;9;9;8;8;8;8	20	10	10	10	22.7	22.7	22.7	66.212	591	591;591;591;591;591;591;591;591;591;591;591;591;478;495;530;531;435;457;457;457	1.99e-51	12203000	321120	1.38386e-06	0		154;155;156		152;260;354
>jgi|Lotgi1|230175|estExt_fgenesh2_pg.C_sca_110117;>jgi|Lotgi1|211987|estExt_Genewise1Plus.C_sca_110191;>jgi|Lotgi1|211986|estExt_Genewise1Plus.C_sca_110190;>jgi|Lotgi1|211985|estExt_Genewise1Plus.C_sca_110189;>jgi|Lotgi1|203390|estExt_fgenesh2_kg.C_sca_110048;>jgi|Lotgi1|185175|estExt_Genewise1.C_sca_110191;>jgi|Lotgi1|185174|estExt_Genewise1.C_sca_110190;>jgi|Lotgi1|185173|estExt_Genewise1.C_sc…	>jgi|Lotgi1|230175|estExt_fgenesh2_pg.C_sca_110117;>jgi|Lotgi1|211987|estExt_Genewise1Plus.C_sca_110191;>jgi|Lotgi1|211986|estExt_Genewise1Plus.C_sca_110190;>jgi|Lotgi1|211985|estExt_Genewise1Plus.C_sca_110189;>jgi|Lotgi1|203390|estExt_fgenesh2_kg.C_sca_110048;>jgi|Lotgi1|185175|estExt_Genewise1.C_sca_110191;>jgi|Lotgi1|185174|estExt_Genewise1.C_sca_110190;>jgi|Lotgi1|185173|estExt_Genewise1.C_sc…	14;14;14;14;14;14;14;14;14;14;12;12;12;12;12;12;4	14;14;14;14;14;14;14;14;14;14;12;12;12;12;12;12;4	14;14;14;14;14;14;14;14;14;14;12;12;12;12;12;12;4	17	14	14	14	45.2	45.2	45.2	31.678	270	270;270;270;270;270;270;270;270;270;270;200;203;206;206;209;212;446	0	608570000	35798000	0.00015427	0		157		219
>jgi|Lotgi1|230631|estExt_fgenesh2_pg.C_sca_140058;>jgi|Lotgi1|230630|estExt_fgenesh2_pg.C_sca_140057;>jgi|Lotgi1|212805|estExt_Genewise1Plus.C_sca_140132;>jgi|Lotgi1|206115|estExt_fgenesh2_pm.C_sca_140007;>jgi|Lotgi1|203478|estExt_fgenesh2_kg.C_sca_140009;>jgi|Lotgi1|186095|estExt_Genewise1.C_sca_140132;>jgi|Lotgi1|177925|fgenesh2_pm.C_sca_14000007;>jgi|Lotgi1|157435|fgenesh2_pg.C_sca_14000058;>…	>jgi|Lotgi1|230631|estExt_fgenesh2_pg.C_sca_140058;>jgi|Lotgi1|230630|estExt_fgenesh2_pg.C_sca_140057;>jgi|Lotgi1|212805|estExt_Genewise1Plus.C_sca_140132;>jgi|Lotgi1|206115|estExt_fgenesh2_pm.C_sca_140007;>jgi|Lotgi1|203478|estExt_fgenesh2_kg.C_sca_140009;>jgi|Lotgi1|186095|estExt_Genewise1.C_sca_140132;>jgi|Lotgi1|177925|fgenesh2_pm.C_sca_14000007;>jgi|Lotgi1|157435|fgenesh2_pg.C_sca_14000058;>…	5;5;5;5;5;5;5;5;5;5;4;4;4;4;4;4;4;4;4;4	5;5;5;5;5;5;5;5;5;5;4;4;4;4;4;4;4;4;4;4	5;5;5;5;5;5;5;5;5;5;4;4;4;4;4;4;4;4;4;4	20	5	5	5	20.8	20.8	20.8	33.125	303	303;303;303;303;303;303;303;303;303;303;300;300;304;304;304;304;304;304;304;304	2.11e-19	6689900	514600	2.21765e-06	0		158		275
>jgi|Lotgi1|160216|fgenesh2_pg.C_sca_24000030;>jgi|Lotgi1|150056|fgenesh2_kg.C_sca_24000005;>jgi|Lotgi1|231898|estExt_fgenesh2_pg.C_sca_240030;>jgi|Lotgi1|214778|estExt_Genewise1Plus.C_sca_240062;>jgi|Lotgi1|203811|estExt_fgenesh2_kg.C_sca_240005;>jgi|Lotgi1|188376|estExt_Genewise1.C_sca_240062;>jgi|Lotgi1|227718|estExt_Genewise1Plus.C_sca_21760001;>jgi|Lotgi1|202874|estExt_Genewise1.C_sca_217600…	>jgi|Lotgi1|160216|fgenesh2_pg.C_sca_24000030;>jgi|Lotgi1|150056|fgenesh2_kg.C_sca_24000005;>jgi|Lotgi1|231898|estExt_fgenesh2_pg.C_sca_240030;>jgi|Lotgi1|214778|estExt_Genewise1Plus.C_sca_240062;>jgi|Lotgi1|203811|estExt_fgenesh2_kg.C_sca_240005;>jgi|Lotgi1|188376|estExt_Genewise1.C_sca_240062	8;8;8;8;8;8;2;2;2;2;1;1	8;8;8;8;8;8;2;2;2;2;1;1	8;8;8;8;8;8;2;2;2;2;1;1	12	8	8	8	15.8	15.8	15.8	73.959	652	652;652;653;653;653;653;208;208;279;279;92;97	3.63e-79	51481000	1560000	6.72277e-06	0		159;160		576;606
>jgi|Lotgi1|232272|estExt_fgenesh2_pg.C_sca_270152;>jgi|Lotgi1|215367|estExt_Genewise1Plus.C_sca_270169;>jgi|Lotgi1|203900|estExt_fgenesh2_kg.C_sca_270006;>jgi|Lotgi1|189089|estExt_Genewise1.C_sca_270169;>jgi|Lotgi1|161094|fgenesh2_pg.C_sca_27000153;>jgi|Lotgi1|150162|fgenesh2_kg.C_sca_27000007;>jgi|Lotgi1|79295|gw1.27.122.1;>jgi|Lotgi1|117983|e_gw1.27.122.1	>jgi|Lotgi1|232272|estExt_fgenesh2_pg.C_sca_270152;>jgi|Lotgi1|215367|estExt_Genewise1Plus.C_sca_270169;>jgi|Lotgi1|203900|estExt_fgenesh2_kg.C_sca_270006;>jgi|Lotgi1|189089|estExt_Genewise1.C_sca_270169;>jgi|Lotgi1|161094|fgenesh2_pg.C_sca_27000153;>jgi|Lotgi1|150162|fgenesh2_kg.C_sca_27000007	9;9;9;9;9;9;4;4	9;9;9;9;9;9;4;4	9;9;9;9;9;9;4;4	8	9	9	9	36.9	36.9	36.9	33.086	290	290;290;290;290;290;290;112;123	1.92e-90	58020000	3626200	1.5627e-05	0		161;162		106;107
>jgi|Lotgi1|232352|estExt_fgenesh2_pg.C_sca_280095;>jgi|Lotgi1|232351|estExt_fgenesh2_pg.C_sca_280094;>jgi|Lotgi1|232350|estExt_fgenesh2_pg.C_sca_280093;>jgi|Lotgi1|203920|estExt_fgenesh2_kg.C_sca_280016;>jgi|Lotgi1|203919|estExt_fgenesh2_kg.C_sca_280015;>jgi|Lotgi1|203918|estExt_fgenesh2_kg.C_sca_280014;>jgi|Lotgi1|161221|fgenesh2_pg.C_sca_28000102;>jgi|Lotgi1|161220|fgenesh2_pg.C_sca_28000101;>…	>jgi|Lotgi1|232352|estExt_fgenesh2_pg.C_sca_280095;>jgi|Lotgi1|232351|estExt_fgenesh2_pg.C_sca_280094;>jgi|Lotgi1|232350|estExt_fgenesh2_pg.C_sca_280093;>jgi|Lotgi1|203920|estExt_fgenesh2_kg.C_sca_280016;>jgi|Lotgi1|203919|estExt_fgenesh2_kg.C_sca_280015;>jgi|Lotgi1|203918|estExt_fgenesh2_kg.C_sca_280014;>jgi|Lotgi1|161221|fgenesh2_pg.C_sca_28000102;>jgi|Lotgi1|161220|fgenesh2_pg.C_sca_28000101;>…	2;2;2;2;2;2;2;2;2;2;2;2	2;2;2;2;2;2;2;2;2;2;2;2	2;2;2;2;2;2;2;2;2;2;2;2	12	2	2	2	21.5	21.5	21.5	11.789	107	107;107;107;107;107;107;107;107;107;107;107;107	8.94e-10	4248400	849690	3.66171e-06	0
>jgi|Lotgi1|215518|estExt_Genewise1Plus.C_sca_280254;>jgi|Lotgi1|215517|estExt_Genewise1Plus.C_sca_280253;>jgi|Lotgi1|215516|estExt_Genewise1Plus.C_sca_280252;>jgi|Lotgi1|215515|estExt_Genewise1Plus.C_sca_280251;>jgi|Lotgi1|215514|estExt_Genewise1Plus.C_sca_280250;>jgi|Lotgi1|215513|estExt_Genewise1Plus.C_sca_280249;>jgi|Lotgi1|215512|estExt_Genewise1Plus.C_sca_280248;>jgi|Lotgi1|215511|estExt_Ge…	>jgi|Lotgi1|215518|estExt_Genewise1Plus.C_sca_280254;>jgi|Lotgi1|215517|estExt_Genewise1Plus.C_sca_280253;>jgi|Lotgi1|215516|estExt_Genewise1Plus.C_sca_280252;>jgi|Lotgi1|215515|estExt_Genewise1Plus.C_sca_280251;>jgi|Lotgi1|215514|estExt_Genewise1Plus.C_sca_280250;>jgi|Lotgi1|215513|estExt_Genewise1Plus.C_sca_280249;>jgi|Lotgi1|215512|estExt_Genewise1Plus.C_sca_280248;>jgi|Lotgi1|215511|estExt_Ge…	14;14;14;14;14;14;14;14;14;14;14;14;14;14;14;14;14;14;14;14;14;14;14;13;13;13;13;13;13;13;13;11;11;11;11;10;10;10;10;10;6;6;6;5;4;4;3;2;2;1;1;1;1;1;1;1;1;1;1;1;1	1;1;1;1;1;1;1;1;1;1;1;1;1;1;1;1;1;1;1;1;1;1;1;1;1;1;1;1;1;1;1;1;1;1;1;1;1;1;1;1;1;1;1;1;0;0;1;0;0;0;0;0;0;0;0;0;0;0;0;0;0	1;1;1;1;1;1;1;1;1;1;1;1;1;1;1;1;1;1;1;1;1;1;1;1;1;1;1;1;1;1;1;1;1;1;1;1;1;1;1;1;1;1;1;1;0;0;1;0;0;0;0;0;0;0;0;0;0;0;0;0;0	61	14	1	1	44.3	8	8	41.802	375	375;375;375;375;375;375;375;375;375;375;375;375;375;375;375;375;375;375;375;375;375;375;375;340;340;358;358;358;358;358;358;261;290;290;298;249;249;249;249;249;244;244;253;182;149;149;142;71;96;25;42;42;51;51;51;51;51;51;51;53;71	0	18108000	905390	3.90175e-06	0		163;164;165;166		44;47;176;305
>jgi|Lotgi1|233030|estExt_fgenesh2_pg.C_sca_340087;>jgi|Lotgi1|204047|estExt_fgenesh2_kg.C_sca_340011;>jgi|Lotgi1|162490|fgenesh2_pg.C_sca_34000093;>jgi|Lotgi1|150315|fgenesh2_kg.C_sca_34000011	>jgi|Lotgi1|233030|estExt_fgenesh2_pg.C_sca_340087;>jgi|Lotgi1|204047|estExt_fgenesh2_kg.C_sca_340011;>jgi|Lotgi1|162490|fgenesh2_pg.C_sca_34000093;>jgi|Lotgi1|150315|fgenesh2_kg.C_sca_34000011	9;9;9;9	9;9;9;9	9;9;9;9	4	9	9	9	33.5	33.5	33.5	41.731	376	376;376;376;376	1.33e-99	39598000	2084100	8.98136e-06	0		167;168		228;295
>jgi|Lotgi1|163796|fgenesh2_pg.C_sca_42000003;>jgi|Lotgi1|150431|fgenesh2_kg.C_sca_42000001;>jgi|Lotgi1|233618|estExt_fgenesh2_pg.C_sca_420003;>jgi|Lotgi1|217712|estExt_Genewise1Plus.C_sca_420014;>jgi|Lotgi1|204158|estExt_fgenesh2_kg.C_sca_420001;>jgi|Lotgi1|191691|estExt_Genewise1.C_sca_420014;>jgi|Lotgi1|84575|gw1.42.270.1;>jgi|Lotgi1|84573|gw1.42.269.1;>jgi|Lotgi1|83302|gw1.42.258.1;>jgi|Lotgi…	>jgi|Lotgi1|163796|fgenesh2_pg.C_sca_42000003;>jgi|Lotgi1|150431|fgenesh2_kg.C_sca_42000001;>jgi|Lotgi1|233618|estExt_fgenesh2_pg.C_sca_420003;>jgi|Lotgi1|217712|estExt_Genewise1Plus.C_sca_420014;>jgi|Lotgi1|204158|estExt_fgenesh2_kg.C_sca_420001;>jgi|Lotgi1|191691|estExt_Genewise1.C_sca_420014;>jgi|Lotgi1|84575|gw1.42.270.1;>jgi|Lotgi1|84573|gw1.42.269.1;>jgi|Lotgi1|83302|gw1.42.258.1;>jgi|Lotgi…	3;3;3;3;3;3;2;2;2;2;2;2;2;2;2;2	3;3;3;3;3;3;2;2;2;2;2;2;2;2;2;2	3;3;3;3;3;3;2;2;2;2;2;2;2;2;2;2	16	3	3	3	18.4	18.4	18.4	29.847	272	272;272;275;275;275;275;264;264;264;267;267;267;275;275;275;275	2.33e-10	1492000	93249	4.01853e-07	0		169		203
>jgi|Lotgi1|164282|fgenesh2_pg.C_sca_44000124;>jgi|Lotgi1|150524|fgenesh2_kg.C_sca_44000007;>jgi|Lotgi1|164281|fgenesh2_pg.C_sca_44000123;>jgi|Lotgi1|150525|fgenesh2_kg.C_sca_44000008;>jgi|Lotgi1|233849|estExt_fgenesh2_pg.C_sca_440120;>jgi|Lotgi1|233848|estExt_fgenesh2_pg.C_sca_440119;>jgi|Lotgi1|233847|estExt_fgenesh2_pg.C_sca_440118;>jgi|Lotgi1|218045|estExt_Genewise1Plus.C_sca_440259;>jgi|Lotg…	>jgi|Lotgi1|164282|fgenesh2_pg.C_sca_44000124;>jgi|Lotgi1|150524|fgenesh2_kg.C_sca_44000007;>jgi|Lotgi1|164281|fgenesh2_pg.C_sca_44000123;>jgi|Lotgi1|150525|fgenesh2_kg.C_sca_44000008;>jgi|Lotgi1|233849|estExt_fgenesh2_pg.C_sca_440120;>jgi|Lotgi1|233848|estExt_fgenesh2_pg.C_sca_440119;>jgi|Lotgi1|233847|estExt_fgenesh2_pg.C_sca_440118;>jgi|Lotgi1|218045|estExt_Genewise1Plus.C_sca_440259;>jgi|Lotg…	14;14;13;13;13;13;13;13;13;13;13;13;13;13;13;13;13;13;11;11;11;11;11;10;8;7;3;3	14;14;13;13;13;13;13;13;13;13;13;13;13;13;13;13;13;13;11;11;11;11;11;10;8;7;3;3	14;14;13;13;13;13;13;13;13;13;13;13;13;13;13;13;13;13;11;11;11;11;11;10;8;7;3;3	28	14	14	14	54.2	54.2	54.2	27.556	238	238;238;232;232;239;239;239;239;239;239;239;239;239;239;239;239;239;239;167;167;167;168;169;164;84;81;81;127	2.53e-164	589900000	36868000	0.000158881	0		170;171;172		99;135;164
>jgi|Lotgi1|164606|fgenesh2_pg.C_sca_46000083;>jgi|Lotgi1|150563|fgenesh2_kg.C_sca_46000011;>jgi|Lotgi1|234036|estExt_fgenesh2_pg.C_sca_460082;>jgi|Lotgi1|218364|estExt_Genewise1Plus.C_sca_460155;>jgi|Lotgi1|204284|estExt_fgenesh2_kg.C_sca_460011;>jgi|Lotgi1|192433|estExt_Genewise1.C_sca_460155;>jgi|Lotgi1|63248|gw1.46.75.1;>jgi|Lotgi1|124263|e_gw1.46.75.1;>jgi|Lotgi1|101204|gw1.46.356.1;>jgi|Lot…	>jgi|Lotgi1|164606|fgenesh2_pg.C_sca_46000083;>jgi|Lotgi1|150563|fgenesh2_kg.C_sca_46000011;>jgi|Lotgi1|234036|estExt_fgenesh2_pg.C_sca_460082;>jgi|Lotgi1|218364|estExt_Genewise1Plus.C_sca_460155;>jgi|Lotgi1|204284|estExt_fgenesh2_kg.C_sca_460011;>jgi|Lotgi1|192433|estExt_Genewise1.C_sca_460155;>jgi|Lotgi1|63248|gw1.46.75.1;>jgi|Lotgi1|124263|e_gw1.46.75.1;>jgi|Lotgi1|101204|gw1.46.356.1;>jgi|Lot…	4;4;4;4;4;4;3;3;2;2	4;4;4;4;4;4;3;3;2;2	4;4;4;4;4;4;3;3;2;2	10	4	4	4	6.6	6.6	6.6	76.365	678	678;678;715;715;715;715;573;635;462;500	3.94e-15	19492000	672140	2.89656e-06	0		173		137
>jgi|Lotgi1|234865|estExt_fgenesh2_pg.C_sca_560073;>jgi|Lotgi1|204448|estExt_fgenesh2_kg.C_sca_560008;>jgi|Lotgi1|166160|fgenesh2_pg.C_sca_56000073;>jgi|Lotgi1|150741|fgenesh2_kg.C_sca_56000008;>jgi|Lotgi1|62692|gw1.56.42.1;>jgi|Lotgi1|62758|gw1.56.43.1;>jgi|Lotgi1|92503|gw1.56.199.1	>jgi|Lotgi1|234865|estExt_fgenesh2_pg.C_sca_560073;>jgi|Lotgi1|204448|estExt_fgenesh2_kg.C_sca_560008;>jgi|Lotgi1|166160|fgenesh2_pg.C_sca_56000073;>jgi|Lotgi1|150741|fgenesh2_kg.C_sca_56000008;>jgi|Lotgi1|62692|gw1.56.42.1;>jgi|Lotgi1|62758|gw1.56.43.1;>jgi|Lotgi1|92503|gw1.56.199.1	17;17;17;17;16;14;14	17;17;17;17;16;14;14	17;17;17;17;16;14;14	7	17	17	17	26.2	26.2	26.2	81.388	734	734;734;734;734;692;710;732	3.89e-96	294460000	7749000	3.3394e-05	0		174;175;176;177;178		109;288;319;492;500
>jgi|Lotgi1|179405|fgenesh2_pm.C_sca_64000027;>jgi|Lotgi1|167268|fgenesh2_pg.C_sca_64000140;>jgi|Lotgi1|167267|fgenesh2_pg.C_sca_64000139;>jgi|Lotgi1|150854|fgenesh2_kg.C_sca_64000028;>jgi|Lotgi1|235475|estExt_fgenesh2_pg.C_sca_640138;>jgi|Lotgi1|235474|estExt_fgenesh2_pg.C_sca_640137;>jgi|Lotgi1|220757|estExt_Genewise1Plus.C_sca_640301;>jgi|Lotgi1|220756|estExt_Genewise1Plus.C_sca_640300;>jgi|Lo…	>jgi|Lotgi1|179405|fgenesh2_pm.C_sca_64000027;>jgi|Lotgi1|167268|fgenesh2_pg.C_sca_64000140;>jgi|Lotgi1|167267|fgenesh2_pg.C_sca_64000139;>jgi|Lotgi1|150854|fgenesh2_kg.C_sca_64000028;>jgi|Lotgi1|235475|estExt_fgenesh2_pg.C_sca_640138;>jgi|Lotgi1|235474|estExt_fgenesh2_pg.C_sca_640137;>jgi|Lotgi1|220757|estExt_Genewise1Plus.C_sca_640301;>jgi|Lotgi1|220756|estExt_Genewise1Plus.C_sca_640300;>jgi|Lo…	3;3;3;3;3;3;3;3;3;3;3;3;3;3;3;3;3;3;3;3;3;3;2;2;2;2;2;2;1;1;1;1;1;1;1	3;3;3;3;3;3;3;3;3;3;3;3;3;3;3;3;3;3;3;3;3;3;2;2;2;2;2;2;1;1;1;1;1;1;1	3;3;3;3;3;3;3;3;3;3;3;3;3;3;3;3;3;3;3;3;3;3;2;2;2;2;2;2;1;1;1;1;1;1;1	35	3	3	3	10	10	10	42.169	371	371;371;411;411;414;414;414;414;414;414;414;414;414;414;414;414;414;414;414;414;414;414;125;142;159;163;199;244;92;92;182;313;313;313;313	1.73e-18	2239900	101810	4.38747e-07	0
>jgi|Lotgi1|235753|estExt_fgenesh2_pg.C_sca_690067;>jgi|Lotgi1|221240|estExt_Genewise1Plus.C_sca_690138;>jgi|Lotgi1|221239|estExt_Genewise1Plus.C_sca_690137;>jgi|Lotgi1|204603|estExt_fgenesh2_kg.C_sca_690016;>jgi|Lotgi1|195729|estExt_Genewise1.C_sca_690138;>jgi|Lotgi1|195728|estExt_Genewise1.C_sca_690137;>jgi|Lotgi1|167769|fgenesh2_pg.C_sca_69000069;>jgi|Lotgi1|150903|fgenesh2_kg.C_sca_69000016;>…	>jgi|Lotgi1|235753|estExt_fgenesh2_pg.C_sca_690067;>jgi|Lotgi1|221240|estExt_Genewise1Plus.C_sca_690138;>jgi|Lotgi1|221239|estExt_Genewise1Plus.C_sca_690137;>jgi|Lotgi1|204603|estExt_fgenesh2_kg.C_sca_690016;>jgi|Lotgi1|195729|estExt_Genewise1.C_sca_690138;>jgi|Lotgi1|195728|estExt_Genewise1.C_sca_690137;>jgi|Lotgi1|167769|fgenesh2_pg.C_sca_69000069;>jgi|Lotgi1|150903|fgenesh2_kg.C_sca_69000016	4;4;4;4;4;4;4;4;1;1;1;1	4;4;4;4;4;4;4;4;1;1;1;1	4;4;4;4;4;4;4;4;1;1;1;1	12	4	4	4	8.3	8.3	8.3	68.891	616	616;616;616;616;616;616;616;616;213;226;227;235	3.41e-12	32111000	1107300	4.77187e-06	0
>jgi|Lotgi1|236343|estExt_fgenesh2_pg.C_sca_790109;>jgi|Lotgi1|204747|estExt_fgenesh2_kg.C_sca_790016;>jgi|Lotgi1|168844|fgenesh2_pg.C_sca_79000112;>jgi|Lotgi1|151052|fgenesh2_kg.C_sca_79000016	>jgi|Lotgi1|236343|estExt_fgenesh2_pg.C_sca_790109;>jgi|Lotgi1|204747|estExt_fgenesh2_kg.C_sca_790016;>jgi|Lotgi1|168844|fgenesh2_pg.C_sca_79000112;>jgi|Lotgi1|151052|fgenesh2_kg.C_sca_79000016	8;8;8;8	8;8;8;8	8;8;8;8	4	8	8	8	54.8	54.8	54.8	15.552	146	146;146;146;146	3.91e-83	137310000	17164000	7.39677e-05	0		179		112
>jgi|Lotgi1|236520|estExt_fgenesh2_pg.C_sca_820110;>jgi|Lotgi1|222548|estExt_Genewise1Plus.C_sca_820198;>jgi|Lotgi1|222547|estExt_Genewise1Plus.C_sca_820197;>jgi|Lotgi1|222546|estExt_Genewise1Plus.C_sca_820196;>jgi|Lotgi1|222545|estExt_Genewise1Plus.C_sca_820195;>jgi|Lotgi1|222544|estExt_Genewise1Plus.C_sca_820194;>jgi|Lotgi1|222543|estExt_Genewise1Plus.C_sca_820193;>jgi|Lotgi1|222542|estExt_Gene…	>jgi|Lotgi1|236520|estExt_fgenesh2_pg.C_sca_820110;>jgi|Lotgi1|222548|estExt_Genewise1Plus.C_sca_820198;>jgi|Lotgi1|222547|estExt_Genewise1Plus.C_sca_820197;>jgi|Lotgi1|222546|estExt_Genewise1Plus.C_sca_820196;>jgi|Lotgi1|222545|estExt_Genewise1Plus.C_sca_820195;>jgi|Lotgi1|222544|estExt_Genewise1Plus.C_sca_820194;>jgi|Lotgi1|222543|estExt_Genewise1Plus.C_sca_820193;>jgi|Lotgi1|222542|estExt_Gene…	9;9;9;9;9;9;9;9;9;9;9;9;9;9;9;9;9;9;9;9;9;9;9;9;9;9;6;6;6;6;5;4;2;2;2;2;1;1;1	9;9;9;9;9;9;9;9;9;9;9;9;9;9;9;9;9;9;9;9;9;9;9;9;9;9;6;6;6;6;5;4;2;2;2;2;1;1;1	9;9;9;9;9;9;9;9;9;9;9;9;9;9;9;9;9;9;9;9;9;9;9;9;9;9;6;6;6;6;5;4;2;2;2;2;1;1;1	39	9	9	9	32.5	32.5	32.5	35.67	332	332;332;332;332;332;332;332;332;332;332;332;332;332;332;332;332;332;332;332;332;332;332;332;332;332;332;159;160;161;191;124;122;135;141;209;209;94;94;94	8.48e-129	56677000	2983000	1.28551e-05	0		180;181;182		128;131;329
>jgi|Lotgi1|169679|fgenesh2_pg.C_sca_88000030;>jgi|Lotgi1|151176|fgenesh2_kg.C_sca_88000005;>jgi|Lotgi1|134071|e_gw1.88.59.1;>jgi|Lotgi1|67515|gw1.88.87.1;>jgi|Lotgi1|67513|gw1.88.86.1;>jgi|Lotgi1|134095|e_gw1.88.86.1;>jgi|Lotgi1|133971|e_gw1.88.87.1;B3A0R0;>jgi|Lotgi1|236834|estExt_fgenesh2_pg.C_sca_880028;>jgi|Lotgi1|236833|estExt_fgenesh2_pg.C_sca_880027;>jgi|Lotgi1|236832|estExt_fgenesh2_pg.C…	>jgi|Lotgi1|169679|fgenesh2_pg.C_sca_88000030;>jgi|Lotgi1|151176|fgenesh2_kg.C_sca_88000005;>jgi|Lotgi1|134071|e_gw1.88.59.1;>jgi|Lotgi1|67515|gw1.88.87.1;>jgi|Lotgi1|67513|gw1.88.86.1;>jgi|Lotgi1|134095|e_gw1.88.86.1;>jgi|Lotgi1|133971|e_gw1.88.87.1;B3A0R0;>jgi|Lotgi1|236834|estExt_fgenesh2_pg.C_sca_880028;>jgi|Lotgi1|236833|estExt_fgenesh2_pg.C_sca_880027;>jgi|Lotgi1|236832|estExt_fgenesh2_pg.C…	11;11;7;7;7;7;7;7;7;7;7;7;7;7;7;7;7;7;7;7;7;7;7;7;7;7;7;7;7;7;6;4;4;2;2	11;11;7;7;7;7;7;7;7;7;7;7;7;7;7;7;7;7;7;7;7;7;7;7;7;7;7;7;7;7;6;4;4;2;2	7;7;3;3;3;3;3;3;3;3;3;3;3;3;3;3;3;3;3;3;3;3;3;3;3;3;3;3;3;3;3;4;4;2;2	35	11	11	7	75.8	75.8	52.2	19.4	178	178;178;128;174;174;184;184;206;206;206;206;206;206;206;206;206;206;206;206;206;206;206;206;206;206;206;206;206;206;206;71;115;115;104;104	0	5614200000	561420000	0.00241942	0		183;184;185;186		25;64;103;139
>jgi|Lotgi1|226984|estExt_Genewise1Plus.C_sca_2180074;>jgi|Lotgi1|226982|estExt_Genewise1Plus.C_sca_2180072;>jgi|Lotgi1|202079|estExt_Genewise1.C_sca_2180074;>jgi|Lotgi1|202077|estExt_Genewise1.C_sca_2180072;>jgi|Lotgi1|180618|fgenesh2_pm.C_sca_218000006;>jgi|Lotgi1|174796|fgenesh2_pg.C_sca_218000023;>jgi|Lotgi1|174795|fgenesh2_pg.C_sca_218000022;>jgi|Lotgi1|151714|fgenesh2_kg.C_sca_218000011;>jg…
e1.C_sca_50203;>jgi|Lotgi1|182885|estExt_Genewise1.C_sca_50202;>jgi|Lotgi1|182884|estExt_Genewise1.C_sca_50201;>jgi|Lotgi1|182883|estExt_Genewise1.C_sca_50200;>jgi|Lotgi1|182882|estExt_Genewise1.C_sca_50199;>jgi|Lotgi1|180491|fgenesh2_pm.C_sca_175000004;>jgi|Lotgi1|179511|fgenesh2_pm.C_sca_71000010;>jgi|Lotgi1|179509|fgenesh2_pm.C_sca_71000008;>jgi|Lotgi1|178830|fgenesh2_pm.C_sca_42000010;>jgi|Lo…
;>jgi|Lotgi1|57555|gw1.88.40.1;>jgi|Lotgi1|57545|gw1.46.37.1;>jgi|Lotgi1|57537|gw1.63.38.1;>jgi|Lotgi1|57527|gw1.88.39.1;>jgi|Lotgi1|57473|gw1.88.37.1;>jgi|Lotgi1|128877|e_gw1.63.293.1;>jgi|Lotgi1|215078|estExt_Genewise1Plus.C_sca_250285;>jgi|Lotgi1|188716|estExt_Genewise1.C_sca_250282;>jgi|Lotgi1|239744|estExt_fgenesh2_pg.C_sca_17300003;>jgi|Lotgi1|239743|estExt_fgenesh2_pg.C_sca_17300002;>jgi|L…
1;>jgi|Lotgi1|128968|e_gw1.63.63.1;>jgi|Lotgi1|104538|e_gw1.3.107.1;>jgi|Lotgi1|134067|e_gw1.88.67.1;>jgi|Lotgi1|124280|e_gw1.46.46.1;>jgi|Lotgi1|142119|e_gw1.175.108.1;>jgi|Lotgi1|142093|e_gw1.175.109.1;>jgi|Lotgi1|89248|gw1.285.26.1;>jgi|Lotgi1|119748|e_gw1.32.36.1;>jgi|Lotgi1|125261|e_gw1.49.285.1;>jgi|Lotgi1|125207|e_gw1.49.284.1;>jgi|Lotgi1|113212|e_gw1.16.605.1;>jgi|Lotgi1|112761|e_gw1.16.6…	>jgi|Lotgi1|226984|estExt_Genewise1Plus.C_sca_2180074;>jgi|Lotgi1|226982|estExt_Genewise1Plus.C_sca_2180072;>jgi|Lotgi1|202079|estExt_Genewise1.C_sca_2180074;>jgi|Lotgi1|202077|estExt_Genewise1.C_sca_2180072;>jgi|Lotgi1|180618|fgenesh2_pm.C_sca_218000006;>jgi|Lotgi1|174796|fgenesh2_pg.C_sca_218000023;>jgi|Lotgi1|174795|fgenesh2_pg.C_sca_218000022;>jgi|Lotgi1|151714|fgenesh2_kg.C_sca_218000011;>jg…
e1.C_sca_50203;>jgi|Lotgi1|182885|estExt_Genewise1.C_sca_50202;>jgi|Lotgi1|182884|estExt_Genewise1.C_sca_50201;>jgi|Lotgi1|182883|estExt_Genewise1.C_sca_50200;>jgi|Lotgi1|182882|estExt_Genewise1.C_sca_50199;>jgi|Lotgi1|180491|fgenesh2_pm.C_sca_175000004;>jgi|Lotgi1|179511|fgenesh2_pm.C_sca_71000010;>jgi|Lotgi1|179509|fgenesh2_pm.C_sca_71000008;>jgi|Lotgi1|178830|fgenesh2_pm.C_sca_42000010;>jgi|Lo…
;>jgi|Lotgi1|57555|gw1.88.40.1;>jgi|Lotgi1|57545|gw1.46.37.1;>jgi|Lotgi1|57537|gw1.63.38.1;>jgi|Lotgi1|57527|gw1.88.39.1;>jgi|Lotgi1|57473|gw1.88.37.1;>jgi|Lotgi1|128877|e_gw1.63.293.1;>jgi|Lotgi1|215078|estExt_Genewise1Plus.C_sca_250285;>jgi|Lotgi1|188716|estExt_Genewise1.C_sca_250282;>jgi|Lotgi1|239744|estExt_fgenesh2_pg.C_sca_17300003;>jgi|Lotgi1|239743|estExt_fgenesh2_pg.C_sca_17300002;>jgi|L…	14;14;14;14;14;14;14;14;14;14;14;14;14;14;14;14;14;14;14;14;14;14;14;14;14;14;14;14;14;14;14;14;14;14;14;14;14;14;14;14;14;14;14;14;14;14;14;14;14;14;14;14;14;14;14;14;14;14;14;14;14;14;14;14;13;13;13;13;13;13;13;13;13;13;13;13;13;13;13;13;13;13;13;13;13;13;13;13;13;13;13;13;13;13;13;13;13;13;13;13;13;13;12;12;12;12;12;12;12;12;12;12;12;12;12;12;12;12;12;12;12;12;12;12;12;12;12;12;12;12;12;12;12;…	14;14;14;14;14;14;14;14;14;14;14;14;14;14;14;14;14;14;14;14;14;14;14;14;14;14;14;14;14;14;14;14;14;14;14;14;14;14;14;14;14;14;14;14;14;14;14;14;14;14;14;14;14;14;14;14;14;14;14;14;14;14;14;14;13;13;13;13;13;13;13;13;13;13;13;13;13;13;13;13;13;13;13;13;13;13;13;13;13;13;13;13;13;13;13;13;13;13;13;13;13;13;12;12;12;12;12;12;12;12;12;12;12;12;12;12;12;12;12;12;12;12;12;12;12;12;12;12;12;12;12;12;12;…	6;6;6;6;6;6;6;6;6;6;6;6;6;6;6;6;6;6;6;6;6;6;6;6;6;6;6;6;6;6;6;6;6;6;6;6;6;6;6;6;6;6;6;6;6;6;6;6;6;6;6;6;6;6;6;6;6;6;6;6;6;6;6;6;5;5;5;5;6;6;5;5;6;6;6;6;6;6;6;6;6;6;6;6;6;6;6;6;6;6;6;6;6;6;6;6;6;6;6;6;6;6;5;5;5;5;5;5;5;5;5;5;5;5;5;5;5;5;5;5;5;5;5;5;5;5;5;5;5;5;5;5;5;5;5;5;5;5;5;5;5;5;5;5;5;5;5;5;5;5;5;5;5;5;5;5;5;5;5;5;5;5;5;5;5;5;5;5;5;5;5;5;5;5;5;5;5;5;5;5;5;5;5;5;5;5;5;5;5;5;5;5;5;5;5;5;5;5;5;5…	>jgi|Lotgi1|226984|estExt_Genewise1Plus.C_sca_2180074;>jgi|Lotgi1|226982|estExt_Genewise1Plus.C_sca_2180072;>jgi|Lotgi1|202079|estExt_Genewise1.C_sca_2180074;>jgi|Lotgi1|202077|estExt_Genewise1.C_sca_2180072;>jgi|Lotgi1|180618|fgenesh2_pm.C_sca_218000006;>	14	14	6	43.8	43.8	23.1	49.94	445	445;445;445;445;445;445;445;445;446;446;446;446;446;446;446;446;446;446;446;446;446;446;446;446;446;446;446;446;446;446;446;446;446;446;446;446;446;446;446;446;446;446;446;446;446;446;446;446;446;446;446;446;446;446;446;446;446;446;446;446;446;446;446;446;439;439;441;441;442;442;444;444;446;446;446;446;446;446;446;446;446;446;446;446;446;446;446;446;446;446;446;446;446;446;446;446;446;446;446;446…	1.47e-129	131970000	6598500	6598500	2.8436e-05	0			7;73;164;257;267;293;316;330;388
>jgi|Lotgi1|237104|estExt_fgenesh2_pg.C_sca_950038;>jgi|Lotgi1|204915|estExt_fgenesh2_kg.C_sca_950004;>jgi|Lotgi1|170243|fgenesh2_pg.C_sca_95000039;>jgi|Lotgi1|151226|fgenesh2_kg.C_sca_95000004	>jgi|Lotgi1|237104|estExt_fgenesh2_pg.C_sca_950038;>jgi|Lotgi1|204915|estExt_fgenesh2_kg.C_sca_950004;>jgi|Lotgi1|170243|fgenesh2_pg.C_sca_95000039;>jgi|Lotgi1|151226|fgenesh2_kg.C_sca_95000004	5;5;5;5	5;5;5;5	5;5;5;5	4	5	5	5	53	53	53	16.528	149	149;149;149;149	4.36e-25	5715700	816530	3.51881e-06	0		196		49
>jgi|Lotgi1|237161|estExt_fgenesh2_pg.C_sca_970042;>jgi|Lotgi1|204929|estExt_fgenesh2_kg.C_sca_970003;>jgi|Lotgi1|179933|fgenesh2_pm.C_sca_97000005;>jgi|Lotgi1|170360|fgenesh2_pg.C_sca_97000043;>jgi|Lotgi1|170359|fgenesh2_pg.C_sca_97000042;>jgi|Lotgi1|151240|fgenesh2_kg.C_sca_97000003	>jgi|Lotgi1|237161|estExt_fgenesh2_pg.C_sca_970042;>jgi|Lotgi1|204929|estExt_fgenesh2_kg.C_sca_970003;>jgi|Lotgi1|179933|fgenesh2_pm.C_sca_97000005;>jgi|Lotgi1|170360|fgenesh2_pg.C_sca_97000043;>jgi|Lotgi1|170359|fgenesh2_pg.C_sca_97000042;>jgi|Lotgi1|151240|fgenesh2_kg.C_sca_97000003	9;9;9;9;9;9	3;3;3;3;3;3	2;2;2;2;2;2	6	9	3	2	28.4	7.6	4.2	50.108	450	450;450;450;450;450;450	1.83e-103	2978500	135390	5.83458e-07	0
>jgi|Lotgi1|170528|fgenesh2_pg.C_sca_100000023;>jgi|Lotgi1|151258|fgenesh2_kg.C_sca_100000003;>jgi|Lotgi1|237252|estExt_fgenesh2_pg.C_sca_1000023;>jgi|Lotgi1|204945|estExt_fgenesh2_kg.C_sca_1000003;>jgi|Lotgi1|98668|gw1.100.127.1;>jgi|Lotgi1|69861|gw1.100.39.1;>jgi|Lotgi1|57895|gw1.100.20.1;>jgi|Lotgi1|198459|estExt_Genewise1.C_sca_1000029;>jgi|Lotgi1|198460|estExt_Genewise1.C_sca_1000030;>jgi|Lo…	>jgi|Lotgi1|170528|fgenesh2_pg.C_sca_100000023;>jgi|Lotgi1|151258|fgenesh2_kg.C_sca_100000003;>jgi|Lotgi1|237252|estExt_fgenesh2_pg.C_sca_1000023;>jgi|Lotgi1|204945|estExt_fgenesh2_kg.C_sca_1000003;>jgi|Lotgi1|98668|gw1.100.127.1;>jgi|Lotgi1|69861|gw1.100.39.1;>jgi|Lotgi1|57895|gw1.100.20.1;>jgi|Lotgi1|198459|estExt_Genewise1.C_sca_1000029;>jgi|Lotgi1|198460|estExt_Genewise1.C_sca_1000030;>jgi|Lo…	2;2;2;2;1;1;1;1;1;1;1;1;1;1;1;1	2;2;2;2;1;1;1;1;1;1;1;1;1;1;1;1	2;2;2;2;1;1;1;1;1;1;1;1;1;1;1;1	16	2	2	2	8	8	8	44.723	399	399;399;401;401;88;88;94;96;97;101;111;145;145;145;152;152	9.56e-11	730400	34781	1.49887e-07	0
>jgi|Lotgi1|237594|estExt_fgenesh2_pg.C_sca_1120007;>jgi|Lotgi1|205030|estExt_fgenesh2_kg.C_sca_1120002;>jgi|Lotgi1|171233|fgenesh2_pg.C_sca_112000007;>jgi|Lotgi1|151343|fgenesh2_kg.C_sca_112000002	>jgi|Lotgi1|237594|estExt_fgenesh2_pg.C_sca_1120007;>jgi|Lotgi1|205030|estExt_fgenesh2_kg.C_sca_1120002;>jgi|Lotgi1|171233|fgenesh2_pg.C_sca_112000007;>jgi|Lotgi1|151343|fgenesh2_kg.C_sca_112000002	7;7;7;7	7;7;7;7	7;7;7;7	4	7	7	7	33.2	33.2	33.2	23.611	205	205;205;205;205	3.83e-60	2280000000	228000000	0.000982558	0		197		112
>jgi|Lotgi1|172187|fgenesh2_pg.C_sca_128000042;>jgi|Lotgi1|172185|fgenesh2_pg.C_sca_128000040;>jgi|Lotgi1|151427|fgenesh2_kg.C_sca_128000006;>jgi|Lotgi1|238034|estExt_fgenesh2_pg.C_sca_1280040;>jgi|Lotgi1|238033|estExt_fgenesh2_pg.C_sca_1280039;>jgi|Lotgi1|238032|estExt_fgenesh2_pg.C_sca_1280038;>jgi|Lotgi1|224944|estExt_Genewise1Plus.C_sca_1280084;>jgi|Lotgi1|224943|estExt_Genewise1Plus.C_sca_12…	>jgi|Lotgi1|172187|fgenesh2_pg.C_sca_128000042;>jgi|Lotgi1|172185|fgenesh2_pg.C_sca_128000040;>jgi|Lotgi1|151427|fgenesh2_kg.C_sca_128000006;>jgi|Lotgi1|238034|estExt_fgenesh2_pg.C_sca_1280040;>jgi|Lotgi1|238033|estExt_fgenesh2_pg.C_sca_1280039;>jgi|Lotgi1|238032|estExt_fgenesh2_pg.C_sca_1280038;>jgi|Lotgi1|224944|estExt_Genewise1Plus.C_sca_1280084;>jgi|Lotgi1|224943|estExt_Genewise1Plus.C_sca_12…	3;3;3;3;3;3;3;3;3;3;3;3;3;3	3;3;3;3;3;3;3;3;3;3;3;3;3;3	3;3;3;3;3;3;3;3;3;3;3;3;3;3	14	3	3	3	16.7	16.7	16.7	25.632	233	233;550;550;555;555;555;555;555;555;555;555;555;555;555	5.29e-29	18073000	1643000	7.08045e-06	0
>jgi|Lotgi1|173629|fgenesh2_pg.C_sca_166000030;>jgi|Lotgi1|151568|fgenesh2_kg.C_sca_166000003;>jgi|Lotgi1|238762|estExt_fgenesh2_pg.C_sca_1660030;>jgi|Lotgi1|226176|estExt_Genewise1Plus.C_sca_1660041;>jgi|Lotgi1|226175|estExt_Genewise1Plus.C_sca_1660040;>jgi|Lotgi1|226174|estExt_Genewise1Plus.C_sca_1660039;>jgi|Lotgi1|205245|estExt_fgenesh2_kg.C_sca_1660003;>jgi|Lotgi1|201190|estExt_Genewise1.C_s…	>jgi|Lotgi1|173629|fgenesh2_pg.C_sca_166000030;>jgi|Lotgi1|151568|fgenesh2_kg.C_sca_166000003;>jgi|Lotgi1|238762|estExt_fgenesh2_pg.C_sca_1660030;>jgi|Lotgi1|226176|estExt_Genewise1Plus.C_sca_1660041;>jgi|Lotgi1|226175|estExt_Genewise1Plus.C_sca_1660040;>jgi|Lotgi1|226174|estExt_Genewise1Plus.C_sca_1660039;>jgi|Lotgi1|205245|estExt_fgenesh2_kg.C_sca_1660003;>jgi|Lotgi1|201190|estExt_Genewise1.C_s…	3;3;3;3;3;3;3;3;3;3;2;2;2;2;2;2	3;3;3;3;3;3;3;3;3;3;2;2;2;2;2;2	3;3;3;3;3;3;3;3;3;3;2;2;2;2;2;2	16	3	3	3	21.2	21.2	21.2	17.061	156	156;156;158;158;158;158;158;158;158;158;79;79;86;86;91;94	4.78e-11	28876000	2887600	1.2444e-05	0
>jgi|Lotgi1|239189|estExt_fgenesh2_pg.C_sca_2050009;>jgi|Lotgi1|205370|estExt_fgenesh2_kg.C_sca_2050001;>jgi|Lotgi1|174603|fgenesh2_pg.C_sca_205000009;>jgi|Lotgi1|151695|fgenesh2_kg.C_sca_205000001;>jgi|Lotgi1|56605|gw1.205.21.1;>jgi|Lotgi1|56604|gw1.205.20.1;>jgi|Lotgi1|56577|gw1.205.18.1;>jgi|Lotgi1|56559|gw1.205.11.1;>jgi|Lotgi1|56561|gw1.205.12.1;>jgi|Lotgi1|143482|e_gw1.205.21.1;>jgi|Lotgi1|…	>jgi|Lotgi1|239189|estExt_fgenesh2_pg.C_sca_2050009;>jgi|Lotgi1|205370|estExt_fgenesh2_kg.C_sca_2050001;>jgi|Lotgi1|174603|fgenesh2_pg.C_sca_205000009;>jgi|Lotgi1|151695|fgenesh2_kg.C_sca_205000001	8;8;8;8;2;2;2;2;2;2;2;2;2;2;2	8;8;8;8;2;2;2;2;2;2;2;2;2;2;2	8;8;8;8;2;2;2;2;2;2;2;2;2;2;2	15	8	8	8	38.6	38.6	38.6	30.674	272	272;272;272;272;255;255;255;255;261;263;263;263;263;271;294	5.5e-95	116620000	9718600	4.1882e-05	0
>jgi|Lotgi1|176034|fgenesh2_pg.C_sca_664000001;>jgi|Lotgi1|151785|fgenesh2_kg.C_sca_664000001	>jgi|Lotgi1|176034|fgenesh2_pg.C_sca_664000001;>jgi|Lotgi1|151785|fgenesh2_kg.C_sca_664000001	1;1	1;1	1;1	2	1	1	1	26.7	26.7	26.7	5.3468	45	45;45	1.31e-06	3891100	1297000	5.58938e-06	0
>jgi|Lotgi1|239714|estExt_fgenesh2_pg.C_sca_8540007;>jgi|Lotgi1|239713|estExt_fgenesh2_pg.C_sca_8540006;>jgi|Lotgi1|239708|estExt_fgenesh2_pg.C_sca_8540001;>jgi|Lotgi1|227668|estExt_Genewise1Plus.C_sca_8540040;>jgi|Lotgi1|227667|estExt_Genewise1Plus.C_sca_8540039;>jgi|Lotgi1|227666|estExt_Genewise1Plus.C_sca_8540038;>jgi|Lotgi1|227665|estExt_Genewise1Plus.C_sca_8540037;>jgi|Lotgi1|227664|estExt_G…	>jgi|Lotgi1|239714|estExt_fgenesh2_pg.C_sca_8540007;>jgi|Lotgi1|239713|estExt_fgenesh2_pg.C_sca_8540006;>jgi|Lotgi1|239708|estExt_fgenesh2_pg.C_sca_8540001;>jgi|Lotgi1|227668|estExt_Genewise1Plus.C_sca_8540040;>jgi|Lotgi1|227667|estExt_Genewise1Plus.C_sca_8540039;>jgi|Lotgi1|227666|estExt_Genewise1Plus.C_sca_8540038;>jgi|Lotgi1|227665|estExt_Genewise1Plus.C_sca_8540037;>jgi|Lotgi1|227664|estExt_G…	16;16;16;16;16;16;16;16;16;16;16;16;16;16;16;16;16;16;16;16;16;16;16;16;16;16;16;16;16;16;16;16;16;16;16;16;16;16;16;16;16;16;16;16;16;16;15;15;15;15;15;15;15;15;15;15;15;15;15;15;15;15;15;15;15;15;15;15;12;12;11;11;8;8;7;7;7;7;7;7;7;6;5;5;5;5;5;5;5;5;5;5;5;5;5;5;5;5;5;5;5;5;5;5;5;5;5;5;5;5;5;5;5;5;5;5;5;5;5;5;5;5;5;5;5;5;5;5;5;5;5;5;5;5;5;5;5;5;4;3;3;2;2	16;16;16;16;16;16;16;16;16;16;16;16;16;16;16;16;16;16;16;16;16;16;16;16;16;16;16;16;16;16;16;16;16;16;16;16;16;16;16;16;16;16;16;16;16;16;15;15;15;15;15;15;15;15;15;15;15;15;15;15;15;15;15;15;15;15;15;15;12;12;11;11;8;8;7;7;7;7;7;7;7;6;5;5;5;5;5;5;5;5;5;5;5;5;5;5;5;5;5;5;5;5;5;5;5;5;5;5;5;5;5;5;5;5;5;5;5;5;5;5;5;5;5;5;5;5;5;5;5;5;5;5;5;5;5;5;5;5;4;3;3;2;2	1;1;1;1;1;1;1;1;1;1;1;1;1;1;1;1;1;1;1;1;1;1;1;1;1;1;1;1;1;1;1;1;1;1;1;1;1;1;1;1;1;1;1;1;1;1;1;1;1;1;1;1;1;1;1;1;1;1;1;1;1;1;1;1;1;1;1;1;1;1;1;1;1;1;0;0;1;1;1;1;1;0;0;0;0;0;0;0;0;0;0;0;0;0;0;0;0;0;0;0;0;0;0;0;0;0;0;0;0;0;0;0;0;0;0;0;0;0;0;0;0;0;0;0;0;0;0;0;0;0;0;0;0;0;0;0;0;0;0;1;1;1;1	143	16	16	1	54.7	54.7	8	41.761	375	375;375;375;375;375;375;375;375;375;375;375;375;375;375;375;375;375;375;375;375;375;375;375;375;375;375;375;375;375;375;375;375;375;375;375;375;375;375;375;375;375;375;375;375;375;375;367;367;375;375;375;375;375;375;375;375;375;375;375;375;375;375;375;375;375;375;375;375;334;334;334;334;244;253;186;223;244;244;244;253;253;149;70;72;72;72;73;73;75;75;75;75;75;75;75;75;80;81;81;82;82;82;82;82;82;82…	0	1802800000	90141000	0.000388459	0		164;165;198;199;200;201;202;203		44;47;153;261;269;283;305;325
>jgi|Lotgi1|176246|fgenesh2_pg.C_sca_854000003;>jgi|Lotgi1|151855|fgenesh2_kg.C_sca_854000004;>jgi|Lotgi1|239712|estExt_fgenesh2_pg.C_sca_8540005;>jgi|Lotgi1|239711|estExt_fgenesh2_pg.C_sca_8540004;>jgi|Lotgi1|239710|estExt_fgenesh2_pg.C_sca_8540003;>jgi|Lotgi1|239709|estExt_fgenesh2_pg.C_sca_8540002;>jgi|Lotgi1|227649|estExt_Genewise1Plus.C_sca_8540021;>jgi|Lotgi1|227648|estExt_Genewise1Plus.C_s…	>jgi|Lotgi1|176246|fgenesh2_pg.C_sca_854000003;>jgi|Lotgi1|151855|fgenesh2_kg.C_sca_854000004;>jgi|Lotgi1|239712|estExt_fgenesh2_pg.C_sca_8540005;>jgi|Lotgi1|239711|estExt_fgenesh2_pg.C_sca_8540004;>jgi|Lotgi1|239710|estExt_fgenesh2_pg.C_sca_8540003;>jgi|Lotgi1|239709|estExt_fgenesh2_pg.C_sca_8540002;>jgi|Lotgi1|227649|estExt_Genewise1Plus.C_sca_8540021;>jgi|Lotgi1|227648|estExt_Genewise1Plus.C_s…	15;15;15;15;15;15;15;15;15;15;15;15;15;15;15;15;15;15;15;15;15;15;15;15;15;15;15;15;15;15;15;15;15;15;15;15;15;15;15;15;15;15;15;15;15;15;15;15;15;15;15;15;12;12;12;12;12;12;12;12;12;12;12;12;12;12;12;12;12;12;12;12;12;12;12;12;12;12;12;12;12;12;12;12;11;11;11;11;11;11;11;11;11;11;11;11;8;8;8;8;7;7;6;6;6;6;6;6;6;6;6;6;5;5;5;5;5;5;5;5;5;5;5;5;5;5;5;5;5;5;4;4;4;4;4;4;4;4;4;4;4;4;4;4;4;4;4;4;4;4;4;4…	1;1;1;1;1;1;1;1;1;1;1;1;1;1;1;1;1;1;1;1;1;1;1;1;1;1;1;1;1;1;1;1;1;1;1;1;1;1;1;1;1;1;1;1;1;1;1;1;1;1;1;1;0;0;0;0;0;0;0;0;0;0;0;0;0;0;0;0;0;0;0;0;0;0;0;0;0;0;0;0;0;0;0;0;0;0;0;0;0;0;0;0;0;0;0;0;0;0;0;0;1;1;0;0;0;0;0;0;0;0;0;0;0;0;0;0;0;0;0;0;0;0;0;0;0;0;0;0;0;1;0;0;0;0;0;0;0;0;0;0;0;0;0;0;0;0;0;0;0;0;0;0;0;0;0;0;0;0;0;0;0;0;0;0;0;0;0;0;0;0;0;0;0;0;0;0;0;0;0;0;0;0;0;0;0;0;0;0;0;0;0;0;0;0;0;0;0;0;0;0…	1;1;1;1;1;1;1;1;1;1;1;1;1;1;1;1;1;1;1;1;1;1;1;1;1;1;1;1;1;1;1;1;1;1;1;1;1;1;1;1;1;1;1;1;1;1;1;1;1;1;1;1;0;0;0;0;0;0;0;0;0;0;0;0;0;0;0;0;0;0;0;0;0;0;0;0;0;0;0;0;0;0;0;0;0;0;0;0;0;0;0;0;0;0;0;0;0;0;0;0;1;1;0;0;0;0;0;0;0;0;0;0;0;0;0;0;0;0;0;0;0;0;0;0;0;0;0;0;0;1;0;0;0;0;0;0;0;0;0;0;0;0;0;0;0;0;0;0;0;0;0;0;0;0;0;0;0;0;0;0;0;0;0;0;0;0;0;0;0;0;0;0;0;0;0;0;0;0;0;0;0;0;0;0;0;0;0;0;0;0;0;0;0;0;0;0;0;0;0;0…	342	15	1	1	47.8	8.1	8.1	41.208	370	370;370;375;375;375;375;375;375;375;375;375;375;375;375;375;375;375;375;375;375;375;375;375;375;375;375;375;375;375;375;375;375;375;375;375;375;375;375;375;375;375;375;375;375;375;375;375;375;375;375;375;375;375;375;375;375;375;375;375;375;375;375;375;375;375;375;375;375;375;375;375;375;375;375;375;375;375;375;375;375;375;375;375;375;401;401;401;401;401;401;401;401;401;401;401;401;120;135;135;138…	0	23261000	1163100	5.01234e-06	0		164;165;201;202;204;205		39;42;148;171;300;320
>jgi|Lotgi1|227783|estExt_fgenesh2_pg.C_sca_10013;>jgi|Lotgi1|151875|fgenesh2_pg.C_sca_1000013	>jgi|Lotgi1|227783|estExt_fgenesh2_pg.C_sca_10013;>jgi|Lotgi1|151875|fgenesh2_pg.C_sca_1000013	5;5	5;5	5;5	2	5	5	5	31	31	31	15.556	142	142;142	4.75e-54	642980000	107160000	0.000461802	0		206		94
>jgi|Lotgi1|227996|estExt_fgenesh2_pg.C_sca_10362;>jgi|Lotgi1|152228|fgenesh2_pg.C_sca_1000366	>jgi|Lotgi1|227996|estExt_fgenesh2_pg.C_sca_10362;>jgi|Lotgi1|152228|fgenesh2_pg.C_sca_1000366	1;1	1;1	1;1	2	1	1	1	2.9	2.9	2.9	53.253	482	482;482	9.46e-06	4916200	491620	2.11862e-06	0
>jgi|Lotgi1|228005|estExt_fgenesh2_pg.C_sca_10389;>jgi|Lotgi1|152254|fgenesh2_pg.C_sca_1000392;>jgi|Lotgi1|66198|gw1.1.378.1;>jgi|Lotgi1|95226|gw1.1.1170.1;>jgi|Lotgi1|95222|gw1.1.1169.1;>jgi|Lotgi1|94420|gw1.1.1133.1;>jgi|Lotgi1|94410|gw1.1.1132.1;>jgi|Lotgi1|65852|gw1.1.368.1;>jgi|Lotgi1|208426|estExt_Genewise1Plus.C_sca_10726;>jgi|Lotgi1|181242|estExt_Genewise1.C_sca_10726;>jgi|Lotgi1|102646|e…	>jgi|Lotgi1|228005|estExt_fgenesh2_pg.C_sca_10389;>jgi|Lotgi1|152254|fgenesh2_pg.C_sca_1000392	13;13;5;5;5;5;5;5;5;5;5;5;5;5;5;5;5;5;5;5;5;5;5;5;5;5	13;13;5;5;5;5;5;5;5;5;5;5;5;5;5;5;5;5;5;5;5;5;5;5;5;5	13;13;5;5;5;5;5;5;5;5;5;5;5;5;5;5;5;5;5;5;5;5;5;5;5;5	26	13	13	13	16.1	16.1	16.1	104.67	906	906;906;273;303;303;303;303;311;327;327;327;329;329;329;329;329;329;329;329;329;330;330;330;330;330;330	7.52e-138	199840000	3505900	1.51086e-05	0		207;208		107;424
>jgi|Lotgi1|228122|estExt_fgenesh2_pg.C_sca_10606;>jgi|Lotgi1|208606|estExt_Genewise1Plus.C_sca_11142;>jgi|Lotgi1|208605|estExt_Genewise1Plus.C_sca_11141;>jgi|Lotgi1|208604|estExt_Genewise1Plus.C_sca_11140;>jgi|Lotgi1|181413|estExt_Genewise1.C_sca_11142;>jgi|Lotgi1|181412|estExt_Genewise1.C_sca_11141;>jgi|Lotgi1|181411|estExt_Genewise1.C_sca_11140;>jgi|Lotgi1|152479|fgenesh2_pg.C_sca_1000617;>jgi…	>jgi|Lotgi1|228122|estExt_fgenesh2_pg.C_sca_10606;>jgi|Lotgi1|208606|estExt_Genewise1Plus.C_sca_11142;>jgi|Lotgi1|208605|estExt_Genewise1Plus.C_sca_11141;>jgi|Lotgi1|208604|estExt_Genewise1Plus.C_sca_11140;>jgi|Lotgi1|181413|estExt_Genewise1.C_sca_11142;>jgi|Lotgi1|181412|estExt_Genewise1.C_sca_11141;>jgi|Lotgi1|181411|estExt_Genewise1.C_sca_11140;>jgi|Lotgi1|152479|fgenesh2_pg.C_sca_1000617;>jgi…	7;7;7;7;7;7;7;7;4;4;4;4;4;4	7;7;7;7;7;7;7;7;4;4;4;4;4;4	7;7;7;7;7;7;7;7;4;4;4;4;4;4	14	7	7	7	35.9	35.9	35.9	36.344	334	334;334;334;334;334;334;334;334;202;202;230;230;254;291	4.6e-101	153760000	10251000	4.41763e-05	0
>jgi|Lotgi1|152687|fgenesh2_pg.C_sca_2000107;>jgi|Lotgi1|228233|estExt_fgenesh2_pg.C_sca_20105;>jgi|Lotgi1|152688|fgenesh2_pg.C_sca_2000108	>jgi|Lotgi1|152687|fgenesh2_pg.C_sca_2000107;>jgi|Lotgi1|228233|estExt_fgenesh2_pg.C_sca_20105;>jgi|Lotgi1|152688|fgenesh2_pg.C_sca_2000108	2;2;2	2;2;2	2;2;2	3	2	2	2	28.2	28.2	28.2	12.588	124	124;127;137	2.77e-24	26017000	6504300	2.80301e-05	0		209		45
>jgi|Lotgi1|152699|fgenesh2_pg.C_sca_2000119	>jgi|Lotgi1|152699|fgenesh2_pg.C_sca_2000119	3	3	3	1	3	3	3	14.2	14.2	14.2	27.643	253	253	1.33e-27	23813000	2645900	1.14024e-05	0
>jgi|Lotgi1|228264|estExt_fgenesh2_pg.C_sca_20144;>jgi|Lotgi1|152726|fgenesh2_pg.C_sca_2000146	>jgi|Lotgi1|228264|estExt_fgenesh2_pg.C_sca_20144;>jgi|Lotgi1|152726|fgenesh2_pg.C_sca_2000146	26;26	26;26	26;26	2	26	26	26	59.2	59.2	59.2	64.752	606	606;606	0	9629800000	356660000	0.00153701	0		210;211;212		126;129;257
>jgi|Lotgi1|152799|fgenesh2_pg.C_sca_2000219	>jgi|Lotgi1|152799|fgenesh2_pg.C_sca_2000219	23	23	23	1	23	23	23	53.7	53.7	53.7	41.883	380	380	0	382810000	22518000	9.70405e-05	0		213;214		116;149
>jgi|Lotgi1|152812|fgenesh2_pg.C_sca_2000232;>jgi|Lotgi1|152810|fgenesh2_pg.C_sca_2000230	>jgi|Lotgi1|152812|fgenesh2_pg.C_sca_2000232;>jgi|Lotgi1|152810|fgenesh2_pg.C_sca_2000230	2;1	2;1	1;1	2	2	2	1	8.2	8.2	3.7	33.141	294	294;276	2.01e-07	833830	55589	2.39559e-07	0		215		213
>jgi|Lotgi1|228385|estExt_fgenesh2_pg.C_sca_20360;>jgi|Lotgi1|152944|fgenesh2_pg.C_sca_2000364	>jgi|Lotgi1|228385|estExt_fgenesh2_pg.C_sca_20360;>jgi|Lotgi1|152944|fgenesh2_pg.C_sca_2000364	3;3	3;3	3;3	2	3	3	3	25.6	25.6	25.6	18.54	160	160;160	8.93e-27	8650800	1081300	4.65982e-06	0
>jgi|Lotgi1|152975|fgenesh2_pg.C_sca_2000395	>jgi|Lotgi1|152975|fgenesh2_pg.C_sca_2000395	1	1	1	1	1	1	1	2.3	2.3	2.3	103.36	939	939	0.00025888	1506400	38627	1.66462e-07	0
>jgi|Lotgi1|153114|fgenesh2_pg.C_sca_3000017	>jgi|Lotgi1|153114|fgenesh2_pg.C_sca_3000017	1	1	1	1	1	1	1	2.6	2.6	2.6	69.943	618	618	0.00033774	892400	35696	1.53831e-07	0
>jgi|Lotgi1|209264|estExt_Genewise1Plus.C_sca_30140;>jgi|Lotgi1|209263|estExt_Genewise1Plus.C_sca_30139;>jgi|Lotgi1|209262|estExt_Genewise1Plus.C_sca_30138;>jgi|Lotgi1|209261|estExt_Genewise1Plus.C_sca_30137;>jgi|Lotgi1|209260|estExt_Genewise1Plus.C_sca_30136;>jgi|Lotgi1|209259|estExt_Genewise1Plus.C_sca_30135;>jgi|Lotgi1|182140|estExt_Genewise1.C_sca_30140;>jgi|Lotgi1|182139|estExt_Genewise1.C_s…	>jgi|Lotgi1|209264|estExt_Genewise1Plus.C_sca_30140;>jgi|Lotgi1|209263|estExt_Genewise1Plus.C_sca_30139;>jgi|Lotgi1|209262|estExt_Genewise1Plus.C_sca_30138;>jgi|Lotgi1|209261|estExt_Genewise1Plus.C_sca_30137;>jgi|Lotgi1|209260|estExt_Genewise1Plus.C_sca_30136;>jgi|Lotgi1|209259|estExt_Genewise1Plus.C_sca_30135;>jgi|Lotgi1|182140|estExt_Genewise1.C_sca_30140;>jgi|Lotgi1|182139|estExt_Genewise1.C_s…	44;44;44;44;44;44;44;44;44;44;44;44;44;44;39;39;6;6;6;6;2;2;2;2;2;2;2	44;44;44;44;44;44;44;44;44;44;44;44;44;44;39;39;6;6;6;6;2;2;2;2;2;2;2	44;44;44;44;44;44;44;44;44;44;44;44;44;44;39;39;6;6;6;6;2;2;2;2;2;2;2	27	44	44	44	39.2	39.2	39.2	168.36	1513	1513;1513;1513;1513;1513;1513;1513;1513;1513;1513;1513;1513;1523;1540;1369;1401;137;150;289;343;89;94;101;104;104;124;136	0	2918700000	39983000	0.000172305	0		216;217;218;219;220;221		59;201;406;548;811;929
>jgi|Lotgi1|153653|fgenesh2_pg.C_sca_4000112	>jgi|Lotgi1|153653|fgenesh2_pg.C_sca_4000112	2	2	2	1	2	2	2	13.1	13.1	13.1	22.292	198	198	1.52e-61	13096000	1007400	4.34135e-06	0		222		130
>jgi|Lotgi1|228882|estExt_fgenesh2_pg.C_sca_50013;>jgi|Lotgi1|153973|fgenesh2_pg.C_sca_5000013	>jgi|Lotgi1|228882|estExt_fgenesh2_pg.C_sca_50013;>jgi|Lotgi1|153973|fgenesh2_pg.C_sca_5000013	29;29	29;29	29;29	2	29	29	29	63.2	63.2	63.2	62.948	562	562;562	0	6003900000	193670000	0.000834614	0		223;224;225;226;227;228;229;230		238;262;385;411;482;487;552;556
>jgi|Lotgi1|228883|estExt_fgenesh2_pg.C_sca_50014;>jgi|Lotgi1|209823|estExt_Genewise1Plus.C_sca_50026;>jgi|Lotgi1|182779|estExt_Genewise1.C_sca_50026;>jgi|Lotgi1|153974|fgenesh2_pg.C_sca_5000014	>jgi|Lotgi1|228883|estExt_fgenesh2_pg.C_sca_50014;>jgi|Lotgi1|209823|estExt_Genewise1Plus.C_sca_50026;>jgi|Lotgi1|182779|estExt_Genewise1.C_sca_50026;>jgi|Lotgi1|153974|fgenesh2_pg.C_sca_5000014	2;2;2;2	2;2;2;2	2;2;2;2	4	2	2	2	21	21	21	25.994	238	238;238;238;238	1.1e-188	5491200	422400	1.82032e-06	0
>jgi|Lotgi1|154020|fgenesh2_pg.C_sca_5000060	>jgi|Lotgi1|154020|fgenesh2_pg.C_sca_5000060	27	27	27	1	27	27	27	56.2	56.2	56.2	72.768	669	669	0	7459600000	226050000	0.000974155	0		231;232;233;234;235;236	9;10;11;12;13	134;147;190;225;560;653	111;187;191;222;643
>jgi|Lotgi1|229125|estExt_fgenesh2_pg.C_sca_50355;>jgi|Lotgi1|154324|fgenesh2_pg.C_sca_5000364;>jgi|Lotgi1|229126|estExt_fgenesh2_pg.C_sca_50356;>jgi|Lotgi1|154325|fgenesh2_pg.C_sca_5000365;>jgi|Lotgi1|106548|e_gw1.5.688.1	>jgi|Lotgi1|229125|estExt_fgenesh2_pg.C_sca_50355;>jgi|Lotgi1|154324|fgenesh2_pg.C_sca_5000364	71;71;2;2;1	71;71;2;2;1	71;71;2;2;1	5	71	71	71	10.6	10.6	10.6	1042.3	9465	9465;9465;717;717;381	0	171110000	388880	1.67586e-06	0		237		9168
>jgi|Lotgi1|229175|estExt_fgenesh2_pg.C_sca_50437;>jgi|Lotgi1|154407|fgenesh2_pg.C_sca_5000447	>jgi|Lotgi1|229175|estExt_fgenesh2_pg.C_sca_50437;>jgi|Lotgi1|154407|fgenesh2_pg.C_sca_5000447	19;19	19;19	19;19	2	19	19	19	40.8	40.8	40.8	56.685	497	497;497	0	2248200000	72524000	0.00031254	0		238;239;240		79;269;331
>jgi|Lotgi1|154423|fgenesh2_pg.C_sca_5000463	>jgi|Lotgi1|154423|fgenesh2_pg.C_sca_5000463	3	3	3	1	3	3	3	22.4	22.4	22.4	24.173	214	214	2.65e-39	16237000	1804200	7.77514e-06	0		241		188
>jgi|Lotgi1|154424|fgenesh2_pg.C_sca_5000464	>jgi|Lotgi1|154424|fgenesh2_pg.C_sca_5000464	3	3	3	1	3	3	3	15.2	15.2	15.2	26.319	224	224	5.79e-18	21831000	1984700	8.55299e-06	0
>jgi|Lotgi1|229193|estExt_fgenesh2_pg.C_sca_50469;>jgi|Lotgi1|154442|fgenesh2_pg.C_sca_5000482	>jgi|Lotgi1|229193|estExt_fgenesh2_pg.C_sca_50469;>jgi|Lotgi1|154442|fgenesh2_pg.C_sca_5000482	1;1	1;1	1;1	2	1	1	1	4.6	4.6	4.6	26.844	240	240;240	6.37e-07	6759000	965570	4.16109e-06	0
>jgi|Lotgi1|154545|fgenesh2_pg.C_sca_6000048;>jgi|Lotgi1|229248|estExt_fgenesh2_pg.C_sca_60046	>jgi|Lotgi1|154545|fgenesh2_pg.C_sca_6000048;>jgi|Lotgi1|229248|estExt_fgenesh2_pg.C_sca_60046	5;5	5;5	5;5	2	5	5	5	3.6	3.6	3.6	204.74	1838	1838;1844	5.44e-53	2566300	27895	1.20213e-07	0
>jgi|Lotgi1|154576|fgenesh2_pg.C_sca_6000079	>jgi|Lotgi1|154576|fgenesh2_pg.C_sca_6000079	1	1	1	1	1	1	1	1.1	1.1	1.1	152.02	1452	1452	8.54e-31	376310	5226.6	2.25238e-08	0
>jgi|Lotgi1|154590|fgenesh2_pg.C_sca_6000093	>jgi|Lotgi1|154590|fgenesh2_pg.C_sca_6000093	11	11	11	1	11	11	11	35.5	35.5	35.5	33.197	293	293	6.16e-61	128750000	8046600	3.46765e-05	0		242		197
>jgi|Lotgi1|154713|fgenesh2_pg.C_sca_6000216	>jgi|Lotgi1|154713|fgenesh2_pg.C_sca_6000216	2	2	2	1	2	2	2	9.9	9.9	9.9	25.634	223	223	3.1e-10	49334000	8222300	3.54337e-05	0
>jgi|Lotgi1|229371|estExt_fgenesh2_pg.C_sca_60263;>jgi|Lotgi1|154769|fgenesh2_pg.C_sca_6000272	>jgi|Lotgi1|229371|estExt_fgenesh2_pg.C_sca_60263;>jgi|Lotgi1|154769|fgenesh2_pg.C_sca_6000272	5;5	5;5	5;5	2	5	5	5	2.1	2.1	2.1	385.86	3456	3456;3456	5.51e-16	4231000	28396	1.22372e-07	0
>jgi|Lotgi1|229427|estExt_fgenesh2_pg.C_sca_70053;>jgi|Lotgi1|154904|fgenesh2_pg.C_sca_7000053	>jgi|Lotgi1|229427|estExt_fgenesh2_pg.C_sca_70053;>jgi|Lotgi1|154904|fgenesh2_pg.C_sca_7000053	6;6	6;6	6;6	2	6	6	6	14.7	14.7	14.7	66.188	605	605;605	9.23e-51	18426000	767750	3.30859e-06	0
>jgi|Lotgi1|155034|fgenesh2_pg.C_sca_7000183	>jgi|Lotgi1|155034|fgenesh2_pg.C_sca_7000183	1	1	1	1	1	1	1	15.2	15.2	15.2	18.937	164	164	0.00014914	982190	98219	4.23271e-07	0			14;78;79;94		94;105;106;110
>jgi|Lotgi1|229482|estExt_fgenesh2_pg.C_sca_70303;>jgi|Lotgi1|155162|fgenesh2_pg.C_sca_7000311	>jgi|Lotgi1|229482|estExt_fgenesh2_pg.C_sca_70303;>jgi|Lotgi1|155162|fgenesh2_pg.C_sca_7000311	3;3	3;3	3;3	2	3	3	3	21.3	21.3	21.3	23.771	207	207;207	1.67e-50	28736000	2052600	8.84561e-06	0
>jgi|Lotgi1|229513|estExt_fgenesh2_pg.C_sca_80023;>jgi|Lotgi1|155235|fgenesh2_pg.C_sca_8000023	>jgi|Lotgi1|229513|estExt_fgenesh2_pg.C_sca_80023;>jgi|Lotgi1|155235|fgenesh2_pg.C_sca_8000023	3;3	3;3	3;3	2	3	3	3	14.3	14.3	14.3	35.706	314	314;314	9.72e-19	2818300	281830	1.21454e-06	0
>jgi|Lotgi1|229818|estExt_fgenesh2_pg.C_sca_90208;>jgi|Lotgi1|155831|fgenesh2_pg.C_sca_9000215	>jgi|Lotgi1|229818|estExt_fgenesh2_pg.C_sca_90208;>jgi|Lotgi1|155831|fgenesh2_pg.C_sca_9000215	10;10	10;10	10;10	2	10	10	10	17.9	17.9	17.9	82.386	749	749;749	2.56e-67	77968000	2362700	1.0182e-05	0
>jgi|Lotgi1|156157|fgenesh2_pg.C_sca_10000190;>jgi|Lotgi1|229991|estExt_fgenesh2_pg.C_sca_100186;>jgi|Lotgi1|211717|estExt_Genewise1Plus.C_sca_100310;>jgi|Lotgi1|184892|estExt_Genewise1.C_sca_100312;>jgi|Lotgi1|211718|estExt_Genewise1Plus.C_sca_100312;>jgi|Lotgi1|184891|estExt_Genewise1.C_sca_100310;>jgi|Lotgi1|109426|e_gw1.10.553.1;>jgi|Lotgi1|98403|gw1.10.602.1;>jgi|Lotgi1|229990|estExt_fgenesh…	>jgi|Lotgi1|156157|fgenesh2_pg.C_sca_10000190;>jgi|Lotgi1|229991|estExt_fgenesh2_pg.C_sca_100186;>jgi|Lotgi1|211717|estExt_Genewise1Plus.C_sca_100310;>jgi|Lotgi1|184892|estExt_Genewise1.C_sca_100312;>jgi|Lotgi1|211718|estExt_Genewise1Plus.C_sca_100312	5;5;5;4;4;2;2;1;1;1;1;1;1;1;1	5;5;5;4;4;2;2;1;1;1;1;1;1;1;1	5;5;5;4;4;2;2;1;1;1;1;1;1;1;1	15	5	5	5	15.4	15.4	15.4	35.823	324	324;358;358;283;310;184;237;95;114;114;123;149;179;183;405	1.65e-43	61795000	3862200	1.6644e-05	0		244		40
>jgi|Lotgi1|230017|estExt_fgenesh2_pg.C_sca_100228;>jgi|Lotgi1|156199|fgenesh2_pg.C_sca_10000232;>jgi|Lotgi1|109405|e_gw1.10.595.1;>jgi|Lotgi1|109362|e_gw1.10.308.1;>jgi|Lotgi1|184937|estExt_Genewise1.C_sca_100401;>jgi|Lotgi1|184936|estExt_Genewise1.C_sca_100400;>jgi|Lotgi1|98299|gw1.10.595.1;>jgi|Lotgi1|75426|gw1.10.308.1	>jgi|Lotgi1|230017|estExt_fgenesh2_pg.C_sca_100228;>jgi|Lotgi1|156199|fgenesh2_pg.C_sca_10000232;>jgi|Lotgi1|109405|e_gw1.10.595.1;>jgi|Lotgi1|109362|e_gw1.10.308.1;>jgi|Lotgi1|184937|estExt_Genewise1.C_sca_100401;>jgi|Lotgi1|184936|estExt_Genewise1.C_sca_100400	9;9;6;5;5;5;4;3	9;9;6;5;5;5;4;3	9;9;6;5;5;5;4;3	8	9	9	9	23.4	23.4	23.4	58.41	530	530;530;240;231;240;240;153;142	5.75e-112	145950000	6081100	2.62063e-05	0		245;246		248;489
>jgi|Lotgi1|156200|fgenesh2_pg.C_sca_10000233;>jgi|Lotgi1|156201|fgenesh2_pg.C_sca_10000234;>jgi|Lotgi1|98323|gw1.10.598.1;>jgi|Lotgi1|98300|gw1.10.596.1;>jgi|Lotgi1|109586|e_gw1.10.598.1;>jgi|Lotgi1|109464|e_gw1.10.596.1;>jgi|Lotgi1|109774|e_gw1.10.232.1;>jgi|Lotgi1|70742|gw1.10.232.1;>jgi|Lotgi1|70058|gw1.10.228.1;>jgi|Lotgi1|70035|gw1.10.227.1;>jgi|Lotgi1|109404|e_gw1.10.228.1;>jgi|Lotgi1|1093…	>jgi|Lotgi1|156200|fgenesh2_pg.C_sca_10000233;>jgi|Lotgi1|156201|fgenesh2_pg.C_sca_10000234;>jgi|Lotgi1|98323|gw1.10.598.1;>jgi|Lotgi1|98300|gw1.10.596.1;>jgi|Lotgi1|109586|e_gw1.10.598.1;>jgi|Lotgi1|109464|e_gw1.10.596.1	10;9;6;6;6;6;4;3;3;3;3;3	10;9;6;6;6;6;4;3;3;3;3;3	10;9;6;6;6;6;4;3;3;3;3;3	12	10	10	10	16.2	16.2	16.2	83.327	783	783;954;143;147;155;156;87;61;71;75;87;88	1.38e-115	208870000	7202300	3.10381e-05	0		247;248		108;110
>jgi|Lotgi1|156257|fgenesh2_pg.C_sca_10000290	>jgi|Lotgi1|156257|fgenesh2_pg.C_sca_10000290	1	1	1	1	1	1	1	3.9	3.9	3.9	27.274	228	228	0.00014795	505630000	42136000	0.000181584	0
>jgi|Lotgi1|230068|estExt_fgenesh2_pg.C_sca_100317;>jgi|Lotgi1|156289|fgenesh2_pg.C_sca_10000322	>jgi|Lotgi1|230068|estExt_fgenesh2_pg.C_sca_100317;>jgi|Lotgi1|156289|fgenesh2_pg.C_sca_10000322	13;13	13;13	13;13	2	13	13	13	52.9	52.9	52.9	33.176	289	289;289	4.07e-228	85241000	6088600	2.62386e-05	0
>jgi|Lotgi1|176992|fgenesh2_pg.C_sca_10047000001;>jgi|Lotgi1|230107|estExt_fgenesh2_pg.C_sca_110025;>jgi|Lotgi1|156340|fgenesh2_pg.C_sca_11000026	>jgi|Lotgi1|176992|fgenesh2_pg.C_sca_10047000001;>jgi|Lotgi1|230107|estExt_fgenesh2_pg.C_sca_110025;>jgi|Lotgi1|156340|fgenesh2_pg.C_sca_11000026	2;2;2	2;2;2	2;2;2	3	2	2	2	14.6	14.6	14.6	16.005	164	164;182;182	1.72e-09	23074000	7691200	3.3145e-05	0
>jgi|Lotgi1|230170|estExt_fgenesh2_pg.C_sca_110106;>jgi|Lotgi1|156423|fgenesh2_pg.C_sca_11000109	>jgi|Lotgi1|230170|estExt_fgenesh2_pg.C_sca_110106;>jgi|Lotgi1|156423|fgenesh2_pg.C_sca_11000109	3;3	3;3	3;3	2	3	3	3	4.4	4.4	4.4	56.868	505	505;505	2.59e-17	4493000	213950	9.2201e-07	0		249		303
>jgi|Lotgi1|156525|fgenesh2_pg.C_sca_11000211	>jgi|Lotgi1|156525|fgenesh2_pg.C_sca_11000211	3	3	3	1	3	3	3	3.4	3.4	3.4	114.99	1027	1027	2.76e-13	6322800	185970	8.01431e-07	0
>jgi|Lotgi1|230225|estExt_fgenesh2_pg.C_sca_110207;>jgi|Lotgi1|156528|fgenesh2_pg.C_sca_11000214;>jgi|Lotgi1|212099|estExt_Genewise1Plus.C_sca_110441;>jgi|Lotgi1|212098|estExt_Genewise1Plus.C_sca_110440;>jgi|Lotgi1|212100|estExt_Genewise1Plus.C_sca_110442;>jgi|Lotgi1|185304|estExt_Genewise1.C_sca_110442;>jgi|Lotgi1|64606|gw1.11.155.1;>jgi|Lotgi1|110570|e_gw1.11.155.1	>jgi|Lotgi1|230225|estExt_fgenesh2_pg.C_sca_110207;>jgi|Lotgi1|156528|fgenesh2_pg.C_sca_11000214	13;13;3;3;3;3;1;1	13;13;3;3;3;3;1;1	13;13;3;3;3;3;1;1	8	13	13	13	8.4	8.4	8.4	264.2	2429	2429;2429;530;530;589;589;194;256	2.56e-143	11221000	97576	4.205e-07	0		250;251;252		968;1046;2099
>jgi|Lotgi1|156601|fgenesh2_pg.C_sca_11000287	>jgi|Lotgi1|156601|fgenesh2_pg.C_sca_11000287	3	3	3	1	3	3	3	17.5	17.5	17.5	23.776	206	206	1.19e-31	44509000	4945400	2.1312e-05	0		253;254;255		87;107;130
>jgi|Lotgi1|230322|estExt_fgenesh2_pg.C_sca_120010;>jgi|Lotgi1|156699|fgenesh2_pg.C_sca_12000010;>jgi|Lotgi1|212285|estExt_Genewise1Plus.C_sca_120017;>jgi|Lotgi1|212284|estExt_Genewise1Plus.C_sca_120016;>jgi|Lotgi1|212283|estExt_Genewise1Plus.C_sca_120015;>jgi|Lotgi1|185501|estExt_Genewise1.C_sca_120017;>jgi|Lotgi1|185500|estExt_Genewise1.C_sca_120016;>jgi|Lotgi1|185499|estExt_Genewise1.C_sca_120…	>jgi|Lotgi1|230322|estExt_fgenesh2_pg.C_sca_120010;>jgi|Lotgi1|156699|fgenesh2_pg.C_sca_12000010;>jgi|Lotgi1|212285|estExt_Genewise1Plus.C_sca_120017;>jgi|Lotgi1|212284|estExt_Genewise1Plus.C_sca_120016;>jgi|Lotgi1|212283|estExt_Genewise1Plus.C_sca_120015;>jgi|Lotgi1|185501|estExt_Genewise1.C_sca_120017;>jgi|Lotgi1|185500|estExt_Genewise1.C_sca_120016;>jgi|Lotgi1|185499|estExt_Genewise1.C_sca_120…	9;9;9;9;9;9;9;9;9;9;9;9;8;6;6;6;6;6;6;6;6;6;6	9;9;9;9;9;9;9;9;9;9;9;9;8;6;6;6;6;6;6;6;6;6;6	9;9;9;9;9;9;9;9;9;9;9;9;8;6;6;6;6;6;6;6;6;6;6	23	9	9	9	44.2	44.2	44.2	28.03	249	249;249;261;261;261;261;261;261;261;261;279;279;242;86;86;86;111;111;111;127;127;203;203	0	103880000	7420200	3.19771e-05	0
B3A0Q5;>jgi|Lotgi1|230492|estExt_fgenesh2_pg.C_sca_120331;>jgi|Lotgi1|157030|fgenesh2_pg.C_sca_12000341	B3A0Q5;>jgi|Lotgi1|230492|estExt_fgenesh2_pg.C_sca_120331;>jgi|Lotgi1|157030|fgenesh2_pg.C_sca_12000341	10;10;10	10;10;10	10;10;10	3	10	10	10	66.5	66.5	66.5	25.132	224	224;224;224	0	1009800000	112200000	0.000483522	0		259;260;261		96;121;149
>jgi|Lotgi1|230493|estExt_fgenesh2_pg.C_sca_120332;>jgi|Lotgi1|157031|fgenesh2_pg.C_sca_12000342	>jgi|Lotgi1|230493|estExt_fgenesh2_pg.C_sca_120332;>jgi|Lotgi1|157031|fgenesh2_pg.C_sca_12000342	4;4	4;4	4;4	2	4	4	4	33.2	33.2	33.2	23.21	208	208;208	1.26e-19	904010	113000	4.8697e-07	0		262;263		87;146
B3A0R8;>jgi|Lotgi1|230510|estExt_fgenesh2_pg.C_sca_120364;>jgi|Lotgi1|157064|fgenesh2_pg.C_sca_12000375	B3A0R8;>jgi|Lotgi1|230510|estExt_fgenesh2_pg.C_sca_120364;>jgi|Lotgi1|157064|fgenesh2_pg.C_sca_12000375	10;10;10	10;10;10	10;10;10	3	10	10	10	35.4	35.4	35.4	18.634	164	164;207;207	2.19e-124	30963000000	3870400000	0.0166794	0		264;265;266	15;16	37;61;91	30;31
>jgi|Lotgi1|157133|fgenesh2_pg.C_sca_13000067	>jgi|Lotgi1|157133|fgenesh2_pg.C_sca_13000067	1	1	1	1	1	1	1	8.8	8.8	8.8	19.014	170	170	2.09e-18	5684100	473670	2.04126e-06	0
>jgi|Lotgi1|157305|fgenesh2_pg.C_sca_13000239	>jgi|Lotgi1|157305|fgenesh2_pg.C_sca_13000239	3	3	3	1	3	3	3	20	20	20	15.634	140	140	2.18e-47	133430000	16679000	7.18776e-05	0
>jgi|Lotgi1|230619|estExt_fgenesh2_pg.C_sca_140041;>jgi|Lotgi1|157418|fgenesh2_pg.C_sca_14000041	>jgi|Lotgi1|230619|estExt_fgenesh2_pg.C_sca_140041;>jgi|Lotgi1|157418|fgenesh2_pg.C_sca_14000041	1;1	1;1	1;1	2	1	1	1	9	9	9	13.569	134	134;151	2.64e-06	564780	51344	2.21265e-07	0
>jgi|Lotgi1|230689|estExt_fgenesh2_pg.C_sca_140208;>jgi|Lotgi1|157587|fgenesh2_pg.C_sca_14000210	>jgi|Lotgi1|230689|estExt_fgenesh2_pg.C_sca_140208;>jgi|Lotgi1|157587|fgenesh2_pg.C_sca_14000210	6;6	6;6	6;6	2	6	6	6	7.6	7.6	7.6	104.13	957	957;957	3.3e-21	7231800	168180	7.24766e-07	0
>jgi|Lotgi1|157680|fgenesh2_pg.C_sca_15000018	>jgi|Lotgi1|157680|fgenesh2_pg.C_sca_15000018	2	1	1	1	2	1	1	16.7	8.3	8.3	16.035	144	144	3e-61	5065000	633130	2.72845e-06	0
>jgi|Lotgi1|157683|fgenesh2_pg.C_sca_15000021;>jgi|Lotgi1|157681|fgenesh2_pg.C_sca_15000019;>jgi|Lotgi1|228710|estExt_fgenesh2_pg.C_sca_40053;>jgi|Lotgi1|205672|estExt_fgenesh2_pm.C_sca_40003	>jgi|Lotgi1|157683|fgenesh2_pg.C_sca_15000021;>jgi|Lotgi1|157681|fgenesh2_pg.C_sca_15000019;>jgi|Lotgi1|228710|estExt_fgenesh2_pg.C_sca_40053;>jgi|Lotgi1|205672|estExt_fgenesh2_pm.C_sca_40003	1;1;1;1	1;1;1;1	1;1;1;1	4	1	1	1	15.2	15.2	15.2	13.81	125	125;125;796;796	5.66e-91	182000000	91002000	0.00039217	0
>jgi|Lotgi1|230731|estExt_fgenesh2_pg.C_sca_150022;>jgi|Lotgi1|157684|fgenesh2_pg.C_sca_15000022	>jgi|Lotgi1|230731|estExt_fgenesh2_pg.C_sca_150022;>jgi|Lotgi1|157684|fgenesh2_pg.C_sca_15000022	2;2	2;2	2;2	2	2	2	2	25.9	25.9	25.9	15.171	135	135;135	9.55e-129	20614000	3435700	1.4806e-05	0
>jgi|Lotgi1|157689|fgenesh2_pg.C_sca_15000027;>jgi|Lotgi1|230733|estExt_fgenesh2_pg.C_sca_150031;>jgi|Lotgi1|157693|fgenesh2_pg.C_sca_15000031	>jgi|Lotgi1|157689|fgenesh2_pg.C_sca_15000027;>jgi|Lotgi1|230733|estExt_fgenesh2_pg.C_sca_150031;>jgi|Lotgi1|157693|fgenesh2_pg.C_sca_15000031	3;2;2	3;2;2	3;2;2	3	3	3	3	31	31	31	12.701	113	113;148;148	7.59e-114	527850000	105570000	0.00045495	0
>jgi|Lotgi1|157690|fgenesh2_pg.C_sca_15000028;>jgi|Lotgi1|157678|fgenesh2_pg.C_sca_15000016;>jgi|Lotgi1|157688|fgenesh2_pg.C_sca_15000026	>jgi|Lotgi1|157690|fgenesh2_pg.C_sca_15000028;>jgi|Lotgi1|157678|fgenesh2_pg.C_sca_15000016	4;2;1	4;2;1	4;2;1	3	4	4	4	36.7	36.7	36.7	17.564	150	150;157;143	3.25e-140	300610000	42944000	0.000185066	0
>jgi|Lotgi1|230732|estExt_fgenesh2_pg.C_sca_150029;>jgi|Lotgi1|157691|fgenesh2_pg.C_sca_15000029	>jgi|Lotgi1|230732|estExt_fgenesh2_pg.C_sca_150029;>jgi|Lotgi1|157691|fgenesh2_pg.C_sca_15000029	4;4	4;4	4;4	2	4	4	4	50.4	50.4	50.4	13.025	121	121;121	5.43e-86	31441000	4491500	1.9356e-05	0
>jgi|Lotgi1|157695|fgenesh2_pg.C_sca_15000033	>jgi|Lotgi1|157695|fgenesh2_pg.C_sca_15000033	1	1	1	1	1	1	1	13.6	13.6	13.6	11.505	103	103	3.71e-10	15923000	5307700	2.28733e-05	0
>jgi|Lotgi1|157827|fgenesh2_pg.C_sca_15000165	>jgi|Lotgi1|157827|fgenesh2_pg.C_sca_15000165	6	6	5	1	6	6	5	37.1	37.1	29.9	18.525	167	167	5.09e-183	457180000	50798000	0.000218912	0
>jgi|Lotgi1|230854|estExt_fgenesh2_pg.C_sca_160031;>jgi|Lotgi1|158063|fgenesh2_pg.C_sca_16000031;>jgi|Lotgi1|146938|e_gw1.1465.1.1	>jgi|Lotgi1|230854|estExt_fgenesh2_pg.C_sca_160031;>jgi|Lotgi1|158063|fgenesh2_pg.C_sca_16000031	5;5;2	5;5;2	2;2;0	3	5	5	2	36.9	36.9	27.5	16.486	149	149;149;124	2.43e-264	3225700000	537610000	0.00231681	0
>jgi|Lotgi1|158113|fgenesh2_pg.C_sca_16000081	>jgi|Lotgi1|158113|fgenesh2_pg.C_sca_16000081	15	15	15	1	15	15	15	74	74	74	29.11	258	258	0	24790000000	2754500000	0.0118704	0		267;268;269;270;271;272;273;274;275;276;277;278;279;280		39;62;77;86;89;94;118;120;123;127;129;179;190;198
>jgi|Lotgi1|230881|estExt_fgenesh2_pg.C_sca_160086;>jgi|Lotgi1|158119|fgenesh2_pg.C_sca_16000087	>jgi|Lotgi1|230881|estExt_fgenesh2_pg.C_sca_160086;>jgi|Lotgi1|158119|fgenesh2_pg.C_sca_16000087	12;12	12;12	12;12	2	12	12	12	37.7	37.7	37.7	43.964	390	390;390	3.12e-152	165170000	8258500	3.55897e-05	0		281;282;283;284		220;267;273;329
>jgi|Lotgi1|158316|fgenesh2_pg.C_sca_16000284;>jgi|Lotgi1|176424|fgenesh2_pg.C_sca_1280000001	>jgi|Lotgi1|158316|fgenesh2_pg.C_sca_16000284;>jgi|Lotgi1|176424|fgenesh2_pg.C_sca_1280000001	53;42	53;42	53;42	2	53	53	53	58.7	58.7	58.7	111.58	1011	1011;730	0	13132000000	234490000	0.00101053	0		285;286;287;288;289;290;291;292;293;294;295;296		89;123;214;315;350;542;571;582;630;656;700;725
>jgi|Lotgi1|231009|estExt_fgenesh2_pg.C_sca_160281;>jgi|Lotgi1|158317|fgenesh2_pg.C_sca_16000285	>jgi|Lotgi1|231009|estExt_fgenesh2_pg.C_sca_160281;>jgi|Lotgi1|158317|fgenesh2_pg.C_sca_16000285	6;6	6;6	6;6	2	6	6	6	46.7	46.7	46.7	15.224	137	137;137	5.7e-81	12129000000	2021500000	0.00871158	0		297;298;299;300		59;83;98;109
>jgi|Lotgi1|231010|estExt_fgenesh2_pg.C_sca_160282;>jgi|Lotgi1|158318|fgenesh2_pg.C_sca_16000286	>jgi|Lotgi1|231010|estExt_fgenesh2_pg.C_sca_160282;>jgi|Lotgi1|158318|fgenesh2_pg.C_sca_16000286	12;12	12;12	12;12	2	12	12	12	35.9	35.9	35.9	53.13	499	499;499	5.82e-236	267970000	14104000	6.07807e-05	0		301;302;303;304;305;306;307;308;309		208;321;335;339;381;394;403;469;488
B3A0R5;>jgi|Lotgi1|231046|estExt_fgenesh2_pg.C_sca_170090;>jgi|Lotgi1|158439|fgenesh2_pg.C_sca_17000090	B3A0R5;>jgi|Lotgi1|231046|estExt_fgenesh2_pg.C_sca_170090;>jgi|Lotgi1|158439|fgenesh2_pg.C_sca_17000090	10;10;10	10;10;10	10;10;10	3	10	10	10	50.5	50.5	50.5	25	214	214;214;214	0	37341000000	4667600000	0.0201149	0		310		196
>jgi|Lotgi1|231186|estExt_fgenesh2_pg.C_sca_180106;>jgi|Lotgi1|158757|fgenesh2_pg.C_sca_18000107	>jgi|Lotgi1|231186|estExt_fgenesh2_pg.C_sca_180106;>jgi|Lotgi1|158757|fgenesh2_pg.C_sca_18000107	8;8	8;8	8;8	2	8	8	8	30.4	30.4	30.4	46.882	481	481;481	0	649070000	72118000	0.00031079	0		311;312;313		214;234;389
>jgi|Lotgi1|231231|estExt_fgenesh2_pg.C_sca_180186;>jgi|Lotgi1|158837|fgenesh2_pg.C_sca_18000187;>jgi|Lotgi1|89537|gw1.18.444.1;>jgi|Lotgi1|113877|e_gw1.18.444.1	>jgi|Lotgi1|231231|estExt_fgenesh2_pg.C_sca_180186;>jgi|Lotgi1|158837|fgenesh2_pg.C_sca_18000187	18;18;1;1	18;18;1;1	18;18;1;1	4	18	18	18	39.1	39.1	39.1	76.981	670	670;670;95;122	0	1220300000	34866000	0.000150254	0		314;315;316;317;318;319;320;321		63;64;180;315;375;377;464;560
>jgi|Lotgi1|231310|estExt_fgenesh2_pg.C_sca_190001;>jgi|Lotgi1|158964|fgenesh2_pg.C_sca_19000001	>jgi|Lotgi1|231310|estExt_fgenesh2_pg.C_sca_190001;>jgi|Lotgi1|158964|fgenesh2_pg.C_sca_19000001	4;4	1;1	1;1	2	4	1	1	4.9	1.9	1.9	77.797	697	697;697	9.27e-31	5297400	160530	6.91798e-07	0
B3A0P5;>jgi|Lotgi1|231311|estExt_fgenesh2_pg.C_sca_190003;>jgi|Lotgi1|158966|fgenesh2_pg.C_sca_19000003;>jgi|Lotgi1|67475|gw1.19.150.1;>jgi|Lotgi1|67973|gw1.19.158.1;>jgi|Lotgi1|114561|e_gw1.19.150.1;>jgi|Lotgi1|86465|gw1.19.342.1	B3A0P5;>jgi|Lotgi1|231311|estExt_fgenesh2_pg.C_sca_190003;>jgi|Lotgi1|158966|fgenesh2_pg.C_sca_19000003;>jgi|Lotgi1|67475|gw1.19.150.1;>jgi|Lotgi1|67973|gw1.19.158.1;>jgi|Lotgi1|114561|e_gw1.19.150.1;>jgi|Lotgi1|86465|gw1.19.342.1	35;35;35;21;21;21;18	35;35;35;21;21;21;18	3;3;3;0;0;0;0	7	35	35	3	74.2	74.2	6	45.187	419	419;419;419;175;176;184;158	0	60492000000	3360700000	0.0144828	0		322;323;324;325;326;327;328	17;18;19;20	30;34;145;185;321;360;393	33;78;128;129
>jgi|Lotgi1|231368|estExt_fgenesh2_pg.C_sca_190110;>jgi|Lotgi1|159076|fgenesh2_pg.C_sca_19000113	>jgi|Lotgi1|231368|estExt_fgenesh2_pg.C_sca_190110;>jgi|Lotgi1|159076|fgenesh2_pg.C_sca_19000113	1;1	1;1	1;1	2	1	1	1	2	2	2	80.395	750	750;750	1.23e-05	153990	6159.6	2.65446e-08	0
>jgi|Lotgi1|231395|estExt_fgenesh2_pg.C_sca_190155;>jgi|Lotgi1|159121|fgenesh2_pg.C_sca_19000158	>jgi|Lotgi1|231395|estExt_fgenesh2_pg.C_sca_190155;>jgi|Lotgi1|159121|fgenesh2_pg.C_sca_19000158	6;6	6;6	6;6	2	6	6	6	20.5	20.5	20.5	44.028	405	405;405	4.63e-125	198310000	14165000	6.10436e-05	0		329		171
>jgi|Lotgi1|231426|estExt_fgenesh2_pg.C_sca_190203;>jgi|Lotgi1|159170|fgenesh2_pg.C_sca_19000207	>jgi|Lotgi1|231426|estExt_fgenesh2_pg.C_sca_190203;>jgi|Lotgi1|159170|fgenesh2_pg.C_sca_19000207	4;4	4;4	2;2	2	4	4	2	31.2	31.2	15	18.178	160	160;160	1.17e-43	110080000	13760000	5.92982e-05	0
B3A0R9;>jgi|Lotgi1|231427|estExt_fgenesh2_pg.C_sca_190205;>jgi|Lotgi1|159172|fgenesh2_pg.C_sca_19000209	B3A0R9;>jgi|Lotgi1|231427|estExt_fgenesh2_pg.C_sca_190205;>jgi|Lotgi1|159172|fgenesh2_pg.C_sca_19000209	4;4;4	2;2;2	2;2;2	3	4	2	2	45.4	23.5	23.5	13.305	119	119;119;119	1.51e-37	1880200	313370	1.35046e-06	0
>jgi|Lotgi1|176428|fgenesh2_pg.C_sca_1317000001;>jgi|Lotgi1|159173|fgenesh2_pg.C_sca_19000210;>jgi|Lotgi1|159171|fgenesh2_pg.C_sca_19000208	>jgi|Lotgi1|176428|fgenesh2_pg.C_sca_1317000001;>jgi|Lotgi1|159173|fgenesh2_pg.C_sca_19000210;>jgi|Lotgi1|159171|fgenesh2_pg.C_sca_19000208	5;5;3	5;5;3	5;5;3	3	5	5	5	35.7	35.7	35.7	18.87	168	168;274;305	3.25e-48	1121100000	101910000	0.000439178	0		330		115
>jgi|Lotgi1|159264|fgenesh2_pg.C_sca_20000004	>jgi|Lotgi1|159264|fgenesh2_pg.C_sca_20000004	18	18	18	1	18	18	18	33.9	33.9	33.9	72.26	637	637	5.32e-162	1970200000	63556000	0.000273892	0		331;332;333;334;335		262;265;387;451;538
>jgi|Lotgi1|159314|fgenesh2_pg.C_sca_20000054	>jgi|Lotgi1|159314|fgenesh2_pg.C_sca_20000054	3	3	3	1	3	3	3	47.7	47.7	47.7	35.211	327	327	2.46e-14	22708000	1195100	5.15024e-06	0
>jgi|Lotgi1|159329|fgenesh2_pg.C_sca_20000069;>jgi|Lotgi1|115147|e_gw1.20.479.1;>jgi|Lotgi1|96048|gw1.20.479.1	>jgi|Lotgi1|159329|fgenesh2_pg.C_sca_20000069	140;9;4	140;9;4	140;9;4	3	140	140	140	50.4	50.4	50.4	430.73	3868	3868;319;128	0	4169000000	19573000	8.43492e-05	0		336;337;338;339;340;341;342;343;344;345;346;347;348;349;350;351;352;353;354;355		550;729;1094;1105;1817;1909;2175;2274;2287;2293;2329;2332;2948;3128;3261;3292;3323;3354;3571;3768
>jgi|Lotgi1|159330|fgenesh2_pg.C_sca_20000070;>jgi|Lotgi1|231509|estExt_fgenesh2_pg.C_sca_200067	>jgi|Lotgi1|159330|fgenesh2_pg.C_sca_20000070;>jgi|Lotgi1|231509|estExt_fgenesh2_pg.C_sca_200067	3;3	3;3	3;3	2	3	3	3	24.7	24.7	24.7	23.826	223	223;230	1.82e-86	22355000	3725900	1.60566e-05	0		356		204
>jgi|Lotgi1|159331|fgenesh2_pg.C_sca_20000071	>jgi|Lotgi1|159331|fgenesh2_pg.C_sca_20000071	2	2	2	1	2	2	2	10.1	10.1	10.1	39.608	348	348	1.9e-116	2523400000	504680000	0.0021749	0
>jgi|Lotgi1|159383|fgenesh2_pg.C_sca_20000123;>jgi|Lotgi1|231549|estExt_fgenesh2_pg.C_sca_200118	>jgi|Lotgi1|159383|fgenesh2_pg.C_sca_20000123;>jgi|Lotgi1|231549|estExt_fgenesh2_pg.C_sca_200118	6;6	6;6	6;6	2	6	6	6	11.3	11.3	11.3	63.334	556	556;618	1.45e-22	42449000	1516000	6.53315e-06	0		357		147
>jgi|Lotgi1|159694|fgenesh2_pg.C_sca_21000164	>jgi|Lotgi1|159694|fgenesh2_pg.C_sca_21000164	7	7	7	1	7	7	7	3.7	3.7	3.7	342.66	3061	3061	1.35e-100	4022300	28938	1.24707e-07	0		358;359		996;1605
>jgi|Lotgi1|159735|fgenesh2_pg.C_sca_21000205	>jgi|Lotgi1|159735|fgenesh2_pg.C_sca_21000205	2	2	2	1	2	2	2	15.8	15.8	15.8	21.708	183	183	4.05e-07	609000	50750	2.18705e-07	0		360		3
>jgi|Lotgi1|159783|fgenesh2_pg.C_sca_21000253	>jgi|Lotgi1|159783|fgenesh2_pg.C_sca_21000253	14	2	2	1	14	2	2	66.4	11.3	11.3	35.632	318	318	0	83685000	5230300	2.25398e-05	0		54;60;61;62;361		28;94;123;164;195
>jgi|Lotgi1|231862|estExt_fgenesh2_pg.C_sca_230174;>jgi|Lotgi1|160160|fgenesh2_pg.C_sca_23000178	>jgi|Lotgi1|231862|estExt_fgenesh2_pg.C_sca_230174;>jgi|Lotgi1|160160|fgenesh2_pg.C_sca_23000178	3;3	3;3	3;3	2	3	3	3	2.5	2.5	2.5	131.58	1271	1271;1271	1.56e-13	8610200	574010	2.47368e-06	0
>jgi|Lotgi1|160165|fgenesh2_pg.C_sca_23000183;>jgi|Lotgi1|231865|estExt_fgenesh2_pg.C_sca_230179	>jgi|Lotgi1|160165|fgenesh2_pg.C_sca_23000183;>jgi|Lotgi1|231865|estExt_fgenesh2_pg.C_sca_230179	2;2	2;2	2;2	2	2	2	2	11.2	11.2	11.2	30.23	269	269;306	2.05e-08	13809000	1380900	5.95094e-06	0		362		124
>jgi|Lotgi1|231869|estExt_fgenesh2_pg.C_sca_230185;>jgi|Lotgi1|160171|fgenesh2_pg.C_sca_23000189	>jgi|Lotgi1|231869|estExt_fgenesh2_pg.C_sca_230185;>jgi|Lotgi1|160171|fgenesh2_pg.C_sca_23000189	49;49	49;49	49;49	2	49	49	49	54.1	54.1	54.1	119.22	1061	1061;1061	0	2553300000	44795000	0.000193042	0		363;364;365;366;367;368;369;370;371;372		177;190;251;346;364;450;715;726;749;880
>jgi|Lotgi1|160173|fgenesh2_pg.C_sca_23000191	>jgi|Lotgi1|160173|fgenesh2_pg.C_sca_23000191	11	11	11	1	11	11	11	45.2	45.2	45.2	28.252	250	250	0	1000900000	83406000	0.000359435	0		373		153
>jgi|Lotgi1|231884|estExt_fgenesh2_pg.C_sca_240012;>jgi|Lotgi1|160198|fgenesh2_pg.C_sca_24000012	>jgi|Lotgi1|231884|estExt_fgenesh2_pg.C_sca_240012;>jgi|Lotgi1|160198|fgenesh2_pg.C_sca_24000012	1;1	1;1	1;1	2	1	1	1	8	8	8	17.768	163	163;163	0.00029286	161180	26863	1.15765e-07	0
>jgi|Lotgi1|160273|fgenesh2_pg.C_sca_24000087	>jgi|Lotgi1|160273|fgenesh2_pg.C_sca_24000087	1	1	1	1	1	1	1	7.3	7.3	7.3	22.473	206	206	0.00044427	1109000	110900	4.7792e-07	0
>jgi|Lotgi1|160356|fgenesh2_pg.C_sca_24000170	>jgi|Lotgi1|160356|fgenesh2_pg.C_sca_24000170	5	5	5	1	5	5	5	20.7	20.7	20.7	44.609	426	426	9.06e-159	817730000	62902000	0.000271074	0		374		337
>jgi|Lotgi1|160396|fgenesh2_pg.C_sca_25000001	>jgi|Lotgi1|160396|fgenesh2_pg.C_sca_25000001	1	1	1	1	1	1	1	3.6	3.6	3.6	37.121	335	335	3.71e-05	1314200	65712	2.83184e-07	0
>jgi|Lotgi1|160410|fgenesh2_pg.C_sca_25000015;>jgi|Lotgi1|232002|estExt_fgenesh2_pg.C_sca_250015	>jgi|Lotgi1|160410|fgenesh2_pg.C_sca_25000015;>jgi|Lotgi1|232002|estExt_fgenesh2_pg.C_sca_250015	1;1	1;1	1;1	2	1	1	1	3.3	3.3	3.3	33.298	302	302;310	0.00026281	4138900	459880	1.98184e-06	0
>jgi|Lotgi1|232022|estExt_fgenesh2_pg.C_sca_250045;>jgi|Lotgi1|160440|fgenesh2_pg.C_sca_25000045	>jgi|Lotgi1|232022|estExt_fgenesh2_pg.C_sca_250045;>jgi|Lotgi1|160440|fgenesh2_pg.C_sca_25000045	2;2	2;2	2;2	2	2	2	2	4.8	4.8	4.8	66.392	604	604;604	1.11e-06	13219000	426410	1.8376e-06	0
>jgi|Lotgi1|160611|fgenesh2_pg.C_sca_25000216	>jgi|Lotgi1|160611|fgenesh2_pg.C_sca_25000216	1	1	1	1	1	1	1	4.9	4.9	4.9	26.512	244	244	3.4e-05	257510	23410	1.00885e-07	0
>jgi|Lotgi1|160701|fgenesh2_pg.C_sca_25000306;>jgi|Lotgi1|97454|gw1.25.477.1;>jgi|Lotgi1|116847|e_gw1.25.477.1	>jgi|Lotgi1|160701|fgenesh2_pg.C_sca_25000306;>jgi|Lotgi1|97454|gw1.25.477.1;>jgi|Lotgi1|116847|e_gw1.25.477.1	2;1;1	2;1;1	2;1;1	3	2	2	2	10	10	10	27.472	240	240;158;222	2.79e-09	2807200	467860	2.01623e-06	0
>jgi|Lotgi1|232714|estExt_fgenesh2_pg.C_sca_310076;>jgi|Lotgi1|161835|fgenesh2_pg.C_sca_31000077	>jgi|Lotgi1|232714|estExt_fgenesh2_pg.C_sca_310076;>jgi|Lotgi1|161835|fgenesh2_pg.C_sca_31000077	17;17	17;17	17;17	2	17	17	17	19.9	19.9	19.9	123.88	1104	1104;1104	0	906170000	16182000	6.97358e-05	0		375;376	21	518;568	442
>jgi|Lotgi1|162078|fgenesh2_pg.C_sca_32000094;B3A0P1;>jgi|Lotgi1|232815|estExt_fgenesh2_pg.C_sca_320094;>jgi|Lotgi1|119855|e_gw1.32.140.1	>jgi|Lotgi1|162078|fgenesh2_pg.C_sca_32000094;B3A0P1	127;64;22;18	127;64;22;18	109;64;22;0	4	127	127	109	56.1	56.1	46.6	193.79	1905	1905;977;776;258	0	2209600000000	38765000000	0.167056	0
8;36409;36410;36411;36412;36631;36632;36633;36634;36635;36636;36637;36638;36639;36640;36641;36642;36643;36644;36645;36646;36647;36648;36649;36650;36651;36652;36653;36654;36655;36656;36657;36658;36659;36660;36661;36662;36663;36664;36665;36666;36667;36668;36669;36670;36671;36672;36673;36674;36675;36676;36677;36678;36679;36680;36681;36682;36683;36684;36685;36686;36687;36688;36689;36690;36691;36692;3…
0;80931;80932;80933;80934;80935;80936;80937;80938;80939;80940;80941;80942;80943;80944;80945;80946;80947;80948;80949;80950;80951;80952;80953;80954;80955;80956;80957;80958;80959;80960;80961;80962;80963;80964;80965;80966;80967;80968;80969;80970;80971;80972;80973;80974;80975;80976;80977;80978;80979;80980;80981;80982;80983;80984;80985;80986;80987;80988;80989;80990;80991;80992;80993;80994;80995;80996;8…	536;537;538;539;540;541;542;543;544;545;546;547;548;549;550;551;552;553;554;555;556;557;558;559;560;561;562;563;564;565;566;567;568;569;570;571;572;573;574;575;576;577;578;579;580;581;582;583;584;585;586;587;588;589;590;591;592;593;594;595;596;597;598;599;600;601;602;603;604;605;606;607;608;609;610;611;612;613;614;615;616;617;618;619;620;621;622;623;624;625;626;2356;2357;4106;4107;4108;4109;4110;…
38862;38863;38864;38865;38866;38867;38868;38869;38870;38871;38872;38873;38874;38875;38876;38877;38878;38879;38880;38881;38882;38883;38884;38885;38886;38887;38888;38889;38890;38891;38892;38893;38894;38895;38896;38897;38898;38899;38900;38901;38902;38903;38904;38905;38906;38907;38908;38909;38910;38911;38912;38913;38914;38915;38916;38917;38918;38919;38920;38921;38922;38923;38924;38925;38926;38927;389…
59119;59120;61682;61683;61684;61685;61686;61687;61688;61689;61690;61779;61780;61781;61782;61783;61784;70329;70330;70331;70332;70333;70334;70335;70336;70337;70338;70339;70340;70341;70342;70343;70344;70345;70346;70347;70348;70349;70350;70351;70352;70353;70354;70355;70356;70357;70358;70359;70360;70361;70362;70363;70364;70365;70366;70367;70368;70369;70370;72562;72563;72564;72565;72566;72567;72568;725…
7129;107130;107131;107132;107133;107134;107135;107136;107137;107138;107139;107140;107141;107142;107143;107144;107145;107146;107147;107148;107149;107150;107151;107152;107153;107154;107155;107156;107157;107158;107159;107160;107161;107162;107163;107164;107165;107166;107167;107168;107169;107170;107171;107172;107173;107174;107175;107176;107177;107178;107179;107180;107181;107182;107183;107184;107185;10…	603;2357;4257;4366;5292;6366;6737;7249;7302;7842;8158;8221;8297;9390;9414;9845;10386;12351;13287;13778;14559;17556;17722;17731;18550;21822;21880;23888;23924;25680;25754;28767;28792;29498;29999;31118;31383;31459;31849;33304;33700;33978;39606;40183;41157;41977;43551;43784;44528;45666;46740;47026;48046;49036;49705;50072;50142;50326;56848;57780;59066;61682;61780;70330;70347;72562;72590;72617;72640;72…	76;377;378;379;380;381;382;383;384	22;23;24;25;26	28;30;31;360;367;515;584;660;1624
>jgi|Lotgi1|232817|estExt_fgenesh2_pg.C_sca_320097;>jgi|Lotgi1|162082|fgenesh2_pg.C_sca_32000098;>jgi|Lotgi1|216300|estExt_Genewise1Plus.C_sca_320081;>jgi|Lotgi1|190123|estExt_Genewise1.C_sca_320081;>jgi|Lotgi1|86542|gw1.32.210.1;>jgi|Lotgi1|77105|gw1.32.154.1;>jgi|Lotgi1|77079|gw1.32.153.1;>jgi|Lotgi1|77013|gw1.32.152.1	>jgi|Lotgi1|232817|estExt_fgenesh2_pg.C_sca_320097;>jgi|Lotgi1|162082|fgenesh2_pg.C_sca_32000098	96;96;28;28;15;7;7;7	96;96;28;28;15;7;7;7	33;33;1;1;15;0;0;0	8	96	96	33	61.7	61.7	20	160.7	1492	1492;1492;562;562;166;173;173;173	0	877610000000	15131000000	0.0652065	0
;82639;82640;82641;82642;82643;82644;82645;82646;82647;82648;82649;82650;82651;82652;82653;82654;82655;82656;82657;82658;82659;82660;82661;82662;82663;82664;82665;82666;82667;82668;82669;82670;82671;82672;82673;82674;82675;82676;82677;82678;82679;82680;82681;82682;82683;82684;82685;82686;82687;82688;82689;82690;82691;82692;82693;82694;83122;83123;83124;83125;83126;83127;83128;83129;83130;83131;83…	2358;2359;2360;2361;2362;2363;2364;2365;2366;2367;2368;2369;2370;2371;2372;2373;2374;2375;2376;2377;2378;2379;2380;2381;2382;2383;2384;2385;2386;2387;2388;2389;2390;2391;2392;2393;2394;2395;2396;2397;2398;2399;2400;2401;2402;2403;2404;2405;2406;2407;2408;2409;2410;2411;2412;3453;3454;3455;3456;3457;3458;3459;3460;3461;3462;3463;3464;3465;3466;3467;3468;3469;3470;3471;3472;3473;3474;3475;3476;3477…
9;80820;80821;80822;80823;80824;80825;80826;80827;80828;80829;80830;80831;80832;80833;80834;80835;80836;80837;80838;80839;80840;80841;80842;80843;80844;80845;80846;80847;80848;80849;80850;80851;80852;80853;80854;80855;80856;80857;80858;80859;80860;80861;80862;80863;80864;80865;80866;80867;80868;80869;80870;80871;80872;80873;80874;80875;80876;80877;80878;80879;80880;80881;80882;80883;80884;80885;8…	2364;2398;3710;4785;4894;11761;13010;13818;15467;15848;15865;15999;18661;18841;19251;20301;20859;22891;23099;23125;23754;26942;27483;27510;27677;28406;31922;32073;32079;33231;46082;47300;47501;47522;49546;49570;49574;53839;59655;59706;59998;60072;61341;65801;70498;70508;72630;73018;73036;73362;73370;73609;73615;74319;74396;74409;75525;77351;79768;80928;84018;84050;85268;85424;85803;86153;86569;88…	74;75;80;385;386;387;388;389;390;391;392;393;394;395;396;397;398;399;400;401;402	27	86;276;450;641;643;695;739;748;776;794;838;931;943;1033;1092;1103;1121;1156;1169;1285;1355
>jgi|Lotgi1|232818|estExt_fgenesh2_pg.C_sca_320099;>jgi|Lotgi1|162084|fgenesh2_pg.C_sca_32000100;B3A0Q8;>jgi|Lotgi1|216303|estExt_Genewise1Plus.C_sca_320088;>jgi|Lotgi1|216302|estExt_Genewise1Plus.C_sca_320087;>jgi|Lotgi1|216301|estExt_Genewise1Plus.C_sca_320086;>jgi|Lotgi1|190126|estExt_Genewise1.C_sca_320088;>jgi|Lotgi1|190125|estExt_Genewise1.C_sca_320087;>jgi|Lotgi1|190124|estExt_Genewise1.C_…	>jgi|Lotgi1|232818|estExt_fgenesh2_pg.C_sca_320099;>jgi|Lotgi1|162084|fgenesh2_pg.C_sca_32000100	26;26;12;9;9;9;9;9;9;5;5;5;5;4;3	26;26;12;9;9;9;9;9;9;5;5;5;5;4;3	26;26;12;9;9;9;9;9;9;5;5;5;5;4;3	15	26	26	26	31.6	31.6	31.6	119.59	1084	1084;1084;294;211;211;211;211;211;211;113;129;165;165;106;92	0	17399000000	599970000	0.00258555	0		403;404;405;406;407;408;409;410;411;412		467;565;699;727;728;894;895;902;958;1063
>jgi|Lotgi1|232880|estExt_fgenesh2_pg.C_sca_330023;>jgi|Lotgi1|162212|fgenesh2_pg.C_sca_33000024	>jgi|Lotgi1|232880|estExt_fgenesh2_pg.C_sca_330023;>jgi|Lotgi1|162212|fgenesh2_pg.C_sca_33000024	21;21	21;21	21;21	2	21	21	21	12.1	12.1	12.1	249.51	2198	2198;2198	0	149730000	1512400	6.51763e-06	0		413;414;415;416		1285;1286;1318;1750
>jgi|Lotgi1|162562|fgenesh2_pg.C_sca_34000165	>jgi|Lotgi1|162562|fgenesh2_pg.C_sca_34000165	3	3	3	1	3	3	3	34	34	34	11.593	103	103	5.17e-39	23500000	5875100	2.53185e-05	0
>jgi|Lotgi1|233199|estExt_fgenesh2_pg.C_sca_350161;>jgi|Lotgi1|162766|fgenesh2_pg.C_sca_35000167	>jgi|Lotgi1|233199|estExt_fgenesh2_pg.C_sca_350161;>jgi|Lotgi1|162766|fgenesh2_pg.C_sca_35000167	24;24	3;3	3;3	2	24	3	3	76.6	4.5	4.5	38.976	355	355;355	0	74145000	4119200	1.77515e-05	0		417;418;419;420;421;422;423;424;425;426;427		68;69;89;91;114;121;158;194;242;287;323
B3A0P8;>jgi|Lotgi1|233200|estExt_fgenesh2_pg.C_sca_350163;>jgi|Lotgi1|162768|fgenesh2_pg.C_sca_35000169	B3A0P8;>jgi|Lotgi1|233200|estExt_fgenesh2_pg.C_sca_350163;>jgi|Lotgi1|162768|fgenesh2_pg.C_sca_35000169	36;36;36	36;36;36	36;36;36	3	36	36	36	74.8	74.8	74.8	35.354	318	318;318;318	0	40447000000	2247100000	0.0096838	0		428;429;430;431;432;433;434		68;73;74;172;205;265;268
>jgi|Lotgi1|233201|estExt_fgenesh2_pg.C_sca_350164;>jgi|Lotgi1|162769|fgenesh2_pg.C_sca_35000170	>jgi|Lotgi1|233201|estExt_fgenesh2_pg.C_sca_350164;>jgi|Lotgi1|162769|fgenesh2_pg.C_sca_35000170	5;5	5;5	5;5	2	5	5	5	13.2	13.2	13.2	64.718	574	574;574	1.86e-37	12363000	457880	1.97322e-06	0		435;436;437		146;208;238
>jgi|Lotgi1|162861|fgenesh2_pg.C_sca_36000089	>jgi|Lotgi1|162861|fgenesh2_pg.C_sca_36000089	15	15	15	1	15	15	15	20.1	20.1	20.1	74.909	676	676	3.08e-220	620000000	18235000	7.85831e-05	0		438;439		71;177
>jgi|Lotgi1|162872|fgenesh2_pg.C_sca_36000100;>jgi|Lotgi1|217043|estExt_Genewise1Plus.C_sca_360157;>jgi|Lotgi1|217042|estExt_Genewise1Plus.C_sca_360156;>jgi|Lotgi1|217041|estExt_Genewise1Plus.C_sca_360155;>jgi|Lotgi1|190954|estExt_Genewise1.C_sca_360157;>jgi|Lotgi1|190953|estExt_Genewise1.C_sca_360156;>jgi|Lotgi1|190952|estExt_Genewise1.C_sca_360155;>jgi|Lotgi1|92266|gw1.36.265.1;>jgi|Lotgi1|1211…	>jgi|Lotgi1|162872|fgenesh2_pg.C_sca_36000100	54;24;24;24;24;24;24;14;14;11;11;11;11	54;24;24;24;24;24;24;14;14;11;11;11;11	44;24;24;24;24;24;24;14;14;11;11;11;11	13	54	54	44	47.1	47.1	39.7	154.69	1385	1385;841;841;841;841;841;841;528;584;491;491;515;515	0	4389800000	57010000	0.000245683	0		440;441;442;443;444;445;446;447;448		68;457;473;561;563;857;1091;1187;1282
>jgi|Lotgi1|233299|estExt_fgenesh2_pg.C_sca_370105;>jgi|Lotgi1|217188|estExt_Genewise1Plus.C_sca_370206;>jgi|Lotgi1|217187|estExt_Genewise1Plus.C_sca_370205;>jgi|Lotgi1|217186|estExt_Genewise1Plus.C_sca_370204;>jgi|Lotgi1|217185|estExt_Genewise1Plus.C_sca_370203;>jgi|Lotgi1|217184|estExt_Genewise1Plus.C_sca_370202;>jgi|Lotgi1|217183|estExt_Genewise1Plus.C_sca_370201;>jgi|Lotgi1|217182|estExt_Gene…	>jgi|Lotgi1|233299|estExt_fgenesh2_pg.C_sca_370105;>jgi|Lotgi1|217188|estExt_Genewise1Plus.C_sca_370206;>jgi|Lotgi1|217187|estExt_Genewise1Plus.C_sca_370205;>jgi|Lotgi1|217186|estExt_Genewise1Plus.C_sca_370204;>jgi|Lotgi1|217185|estExt_Genewise1Plus.C_sca_370203;>jgi|Lotgi1|217184|estExt_Genewise1Plus.C_sca_370202;>jgi|Lotgi1|217183|estExt_Genewise1Plus.C_sca_370201;>jgi|Lotgi1|217182|estExt_Gene…	11;11;11;11;11;11;11;11;11;11;11;11;11;11;11;11;11;11;11;11;5;1;1;1;1;1;1;1;1;1;1;1;1;1;1;1;1;1;1	11;11;11;11;11;11;11;11;11;11;11;11;11;11;11;11;11;11;11;11;5;1;1;1;1;1;1;1;1;1;1;1;1;1;1;1;1;1;1	11;11;11;11;11;11;11;11;11;11;11;11;11;11;11;11;11;11;11;11;5;1;1;1;1;1;1;1;1;1;1;1;1;1;1;1;1;1;1	39	11	11	11	24	24	24	79.009	716	716;716;716;716;716;716;716;716;716;716;716;716;716;716;716;716;716;716;716;716;251;92;92;92;92;92;92;92;110;110;110;110;110;110;110;120;124;135;140	2.49e-159	16775000	599100	2.5818e-06	0
>jgi|Lotgi1|233348|estExt_fgenesh2_pg.C_sca_380029;>jgi|Lotgi1|163125|fgenesh2_pg.C_sca_38000030	>jgi|Lotgi1|233348|estExt_fgenesh2_pg.C_sca_380029;>jgi|Lotgi1|163125|fgenesh2_pg.C_sca_38000030	10;10	10;10	10;10	2	10	10	10	20.1	20.1	20.1	65.742	592	592;592	4.91e-169	85488000	2849600	1.22803e-05	0
>jgi|Lotgi1|217304|estExt_Genewise1Plus.C_sca_390050;>jgi|Lotgi1|217303|estExt_Genewise1Plus.C_sca_390049;>jgi|Lotgi1|217302|estExt_Genewise1Plus.C_sca_390048;>jgi|Lotgi1|191242|estExt_Genewise1.C_sca_390050;>jgi|Lotgi1|191241|estExt_Genewise1.C_sca_390049;>jgi|Lotgi1|191240|estExt_Genewise1.C_sca_390048;>jgi|Lotgi1|163284|fgenesh2_pg.C_sca_39000018;>jgi|Lotgi1|233369|estExt_fgenesh2_pg.C_sca_390…	>jgi|Lotgi1|217304|estExt_Genewise1Plus.C_sca_390050;>jgi|Lotgi1|217303|estExt_Genewise1Plus.C_sca_390049;>jgi|Lotgi1|217302|estExt_Genewise1Plus.C_sca_390048;>jgi|Lotgi1|191242|estExt_Genewise1.C_sca_390050;>jgi|Lotgi1|191241|estExt_Genewise1.C_sca_390049;>jgi|Lotgi1|191240|estExt_Genewise1.C_sca_390048;>jgi|Lotgi1|163284|fgenesh2_pg.C_sca_39000018;>jgi|Lotgi1|233369|estExt_fgenesh2_pg.C_sca_390…	21;21;21;21;21;21;21;21;18;15;9;9;4;4	21;21;21;21;21;21;21;21;18;15;9;9;4;4	21;21;21;21;21;21;21;21;18;15;9;9;4;4	14	21	21	21	34.2	34.2	34.2	64.364	553	553;553;553;553;553;553;614;638;304;276;147;188;74;102	0	280150000	14745000	6.35431e-05	0		449;450;451;452;453		138;145;175;288;291
>jgi|Lotgi1|233392|estExt_fgenesh2_pg.C_sca_390059;>jgi|Lotgi1|163326|fgenesh2_pg.C_sca_39000060	>jgi|Lotgi1|233392|estExt_fgenesh2_pg.C_sca_390059;>jgi|Lotgi1|163326|fgenesh2_pg.C_sca_39000060	1;1	1;1	1;1	2	1	1	1	10.2	10.2	10.2	17.907	166	166;166	6.6e-05	736380	105200	4.53356e-07	0		454		43
>jgi|Lotgi1|163339|fgenesh2_pg.C_sca_39000073;>jgi|Lotgi1|233397|estExt_fgenesh2_pg.C_sca_390071	>jgi|Lotgi1|163339|fgenesh2_pg.C_sca_39000073;>jgi|Lotgi1|233397|estExt_fgenesh2_pg.C_sca_390071	11;11	11;11	11;11	2	11	11	11	49.3	49.3	49.3	20.4	203	203;219	0	2793300000	558650000	0.00240748	0		455;456	28;80	73;89	75;76
>jgi|Lotgi1|233408|estExt_fgenesh2_pg.C_sca_390087;>jgi|Lotgi1|163355|fgenesh2_pg.C_sca_39000089	>jgi|Lotgi1|233408|estExt_fgenesh2_pg.C_sca_390087;>jgi|Lotgi1|163355|fgenesh2_pg.C_sca_39000089	5;5	5;5	5;5	2	5	5	5	40.4	40.4	40.4	17.168	151	151;151	9.07e-32	36672000	3333800	1.43669e-05	0		457		113
>jgi|Lotgi1|233451|estExt_fgenesh2_pg.C_sca_390160;>jgi|Lotgi1|163428|fgenesh2_pg.C_sca_39000162	>jgi|Lotgi1|233451|estExt_fgenesh2_pg.C_sca_390160;>jgi|Lotgi1|163428|fgenesh2_pg.C_sca_39000162	2;2	2;2	2;2	2	2	2	2	30.8	30.8	30.8	11.114	107	107;107	4.38e-25	22729000	7576400	3.26502e-05	0
>jgi|Lotgi1|233461|estExt_fgenesh2_pg.C_sca_400001;>jgi|Lotgi1|163447|fgenesh2_pg.C_sca_40000001;>jgi|Lotgi1|213812|estExt_Genewise1Plus.C_sca_190005;>jgi|Lotgi1|187249|estExt_Genewise1.C_sca_190005;>jgi|Lotgi1|89359|gw1.19.364.1;>jgi|Lotgi1|114283|e_gw1.19.364.1;>jgi|Lotgi1|187246|estExt_Genewise1.C_sca_190002;>jgi|Lotgi1|187245|estExt_Genewise1.C_sca_190001;>jgi|Lotgi1|114677|e_gw1.19.481.1;>jg…	>jgi|Lotgi1|233461|estExt_fgenesh2_pg.C_sca_400001;>jgi|Lotgi1|163447|fgenesh2_pg.C_sca_40000001	16;16;3;3;1;1;1;1;1;1;1;1;1	16;16;3;3;1;1;1;1;1;1;1;1;1	13;13;0;0;0;0;0;0;0;0;0;0;0	13	16	16	13	25.8	25.8	22.8	77.649	702	702;702;323;323;94;104;162;162;178;178;201;201;218	0	6135700000	170440000	0.000734505	0		458;459;460;461;462;463;464;465		459;460;465;469;473;539;592;661
>jgi|Lotgi1|163448|fgenesh2_pg.C_sca_40000002	>jgi|Lotgi1|163448|fgenesh2_pg.C_sca_40000002	18	18	18	1	18	18	18	47.8	47.8	47.8	49.693	450	450	8.96e-289	2418500000	115170000	0.000496321	0		466		378
>jgi|Lotgi1|233524|estExt_fgenesh2_pg.C_sca_400105;>jgi|Lotgi1|163553|fgenesh2_pg.C_sca_40000107	>jgi|Lotgi1|233524|estExt_fgenesh2_pg.C_sca_400105;>jgi|Lotgi1|163553|fgenesh2_pg.C_sca_40000107	1;1	1;1	1;1	2	1	1	1	4.9	4.9	4.9	25.034	226	226;226	0.00020507	163830	16383	7.0602e-08	0
>jgi|Lotgi1|233533|estExt_fgenesh2_pg.C_sca_400127;>jgi|Lotgi1|163576|fgenesh2_pg.C_sca_40000130;>jgi|Lotgi1|82558|gw1.40.201.1;>jgi|Lotgi1|63358|gw1.40.42.1;>jgi|Lotgi1|82557|gw1.40.200.1;>jgi|Lotgi1|122531|e_gw1.40.201.1;>jgi|Lotgi1|122466|e_gw1.40.200.1;>jgi|Lotgi1|122269|e_gw1.40.42.1;>jgi|Lotgi1|217585|estExt_Genewise1Plus.C_sca_400201;>jgi|Lotgi1|217584|estExt_Genewise1Plus.C_sca_400200;>jg…	>jgi|Lotgi1|233533|estExt_fgenesh2_pg.C_sca_400127;>jgi|Lotgi1|163576|fgenesh2_pg.C_sca_40000130;>jgi|Lotgi1|82558|gw1.40.201.1;>jgi|Lotgi1|63358|gw1.40.42.1;>jgi|Lotgi1|82557|gw1.40.200.1;>jgi|Lotgi1|122531|e_gw1.40.201.1;>jgi|Lotgi1|122466|e_gw1.40.200.1;>jgi|Lotgi1|122269|e_gw1.40.42.1;>jgi|Lotgi1|217585|estExt_Genewise1Plus.C_sca_400201;>jgi|Lotgi1|217584|estExt_Genewise1Plus.C_sca_400200;>jg…	10;10;9;9;9;9;9;9;9;9;9;9;9;9	10;10;9;9;9;9;9;9;9;9;9;9;9;9	10;10;9;9;9;9;9;9;9;9;9;9;9;9	14	10	10	10	17.6	17.6	17.6	81.109	699	699;699;398;398;399;438;438;438;540;540;540;540;540;540	9.2e-47	64898000	1664100	7.17138e-06	0		468;469;470		307;406;565
>jgi|Lotgi1|178803|fgenesh2_pm.C_sca_40000026;>jgi|Lotgi1|163596|fgenesh2_pg.C_sca_40000150;>jgi|Lotgi1|66677|gw1.40.84.1;>jgi|Lotgi1|122246|e_gw1.40.84.1;>jgi|Lotgi1|89832|gw1.40.252.1;>jgi|Lotgi1|60219|gw1.40.25.1;>jgi|Lotgi1|122539|e_gw1.40.25.1;>jgi|Lotgi1|122241|e_gw1.40.252.1;>jgi|Lotgi1|89891|gw1.40.253.1;>jgi|Lotgi1|122302|e_gw1.40.253.1;>jgi|Lotgi1|55466|gw1.40.11.1;>jgi|Lotgi1|122486|e_…	>jgi|Lotgi1|178803|fgenesh2_pm.C_sca_40000026;>jgi|Lotgi1|163596|fgenesh2_pg.C_sca_40000150;>jgi|Lotgi1|66677|gw1.40.84.1;>jgi|Lotgi1|122246|e_gw1.40.84.1	3;3;2;2;1;1;1;1;1;1;1;1;1;1;1;1;1;1;1;1;1;1;1;1;1;1;1;1;1;1;1;1	3;3;2;2;1;1;1;1;1;1;1;1;1;1;1;1;1;1;1;1;1;1;1;1;1;1;1;1;1;1;1;1	2;2;2;2;0;0;0;0;1;1;0;0;0;0;0;0;0;0;0;0;0;0;0;0;0;0;0;0;0;0;0;0	32	3	3	2	9.1	9.1	6.1	44.258	375	375;375;210;271;67;67;67;67;84;85;167;172;354;354;354;354;354;354;354;354;354;354;354;354;354;354;354;354;354;354;354;354	3.39e-10	2045300	113630	4.89684e-07	0
>jgi|Lotgi1|163637|fgenesh2_pg.C_sca_40000191	>jgi|Lotgi1|163637|fgenesh2_pg.C_sca_40000191	19	19	19	1	19	19	19	40.9	40.9	40.9	69.857	643	643	0	9924600000	583800000	0.00251587	0		471;472;473;474;475;476		132;147;150;442;449;543
>jgi|Lotgi1|233583|estExt_fgenesh2_pg.C_sca_410033;>jgi|Lotgi1|163671|fgenesh2_pg.C_sca_41000033	>jgi|Lotgi1|233583|estExt_fgenesh2_pg.C_sca_410033;>jgi|Lotgi1|163671|fgenesh2_pg.C_sca_41000033	3;3	3;3	3;3	2	3	3	3	17.1	17.1	17.1	27.095	240	240;240	8.76e-35	40156000	3088900	1.33115e-05	0		477		230
>jgi|Lotgi1|233598|estExt_fgenesh2_pg.C_sca_410065;>jgi|Lotgi1|217676|estExt_Genewise1Plus.C_sca_410077;>jgi|Lotgi1|217675|estExt_Genewise1Plus.C_sca_410076;>jgi|Lotgi1|217674|estExt_Genewise1Plus.C_sca_410075;>jgi|Lotgi1|206698|estExt_fgenesh2_pm.C_sca_410003;>jgi|Lotgi1|191642|estExt_Genewise1.C_sca_410077;>jgi|Lotgi1|191641|estExt_Genewise1.C_sca_410076;>jgi|Lotgi1|191640|estExt_Genewise1.C_sc…	>jgi|Lotgi1|233598|estExt_fgenesh2_pg.C_sca_410065;>jgi|Lotgi1|217676|estExt_Genewise1Plus.C_sca_410077;>jgi|Lotgi1|217675|estExt_Genewise1Plus.C_sca_410076;>jgi|Lotgi1|217674|estExt_Genewise1Plus.C_sca_410075;>jgi|Lotgi1|206698|estExt_fgenesh2_pm.C_sca_410003;>jgi|Lotgi1|191642|estExt_Genewise1.C_sca_410077;>jgi|Lotgi1|191641|estExt_Genewise1.C_sca_410076;>jgi|Lotgi1|191640|estExt_Genewise1.C_sc…	1;1;1;1;1;1;1;1;1;1	1;1;1;1;1;1;1;1;1;1	1;1;1;1;1;1;1;1;1;1	10	1	1	1	17.9	17.9	17.9	9.3549	84	84;84;84;84;84;84;84;84;84;84	1.79e-23	2112400	528100	2.27583e-06	0
>jgi|Lotgi1|233815|estExt_fgenesh2_pg.C_sca_440050;>jgi|Lotgi1|164209|fgenesh2_pg.C_sca_44000051	>jgi|Lotgi1|233815|estExt_fgenesh2_pg.C_sca_440050;>jgi|Lotgi1|164209|fgenesh2_pg.C_sca_44000051	1;1	1;1	1;1	2	1	1	1	8.5	8.5	8.5	25.367	223	223;223	1.88e-05	157790	12138	5.23083e-08	0
>jgi|Lotgi1|233820|estExt_fgenesh2_pg.C_sca_440059;>jgi|Lotgi1|164218|fgenesh2_pg.C_sca_44000060	>jgi|Lotgi1|233820|estExt_fgenesh2_pg.C_sca_440059;>jgi|Lotgi1|164218|fgenesh2_pg.C_sca_44000060	3;3	3;3	3;3	2	3	3	3	23.7	23.7	23.7	25.646	224	224;224	4.12e-23	951330	59458	2.56232e-07	0		478		75
>jgi|Lotgi1|218092|estExt_Genewise1Plus.C_sca_450026;>jgi|Lotgi1|218091|estExt_Genewise1Plus.C_sca_450025;>jgi|Lotgi1|218090|estExt_Genewise1Plus.C_sca_450024;>jgi|Lotgi1|192145|estExt_Genewise1.C_sca_450026;>jgi|Lotgi1|192144|estExt_Genewise1.C_sca_450025;>jgi|Lotgi1|192143|estExt_Genewise1.C_sca_450024;>jgi|Lotgi1|164351|fgenesh2_pg.C_sca_45000016;>jgi|Lotgi1|233883|estExt_fgenesh2_pg.C_sca_450…	>jgi|Lotgi1|218092|estExt_Genewise1Plus.C_sca_450026;>jgi|Lotgi1|218091|estExt_Genewise1Plus.C_sca_450025;>jgi|Lotgi1|218090|estExt_Genewise1Plus.C_sca_450024;>jgi|Lotgi1|192145|estExt_Genewise1.C_sca_450026;>jgi|Lotgi1|192144|estExt_Genewise1.C_sca_450025;>jgi|Lotgi1|192143|estExt_Genewise1.C_sca_450024;>jgi|Lotgi1|164351|fgenesh2_pg.C_sca_45000016;>jgi|Lotgi1|233883|estExt_fgenesh2_pg.C_sca_450…	2;2;2;2;2;2;2;2;1;1;1;1;1;1	2;2;2;2;2;2;2;2;1;1;1;1;1;1	2;2;2;2;2;2;2;2;1;1;1;1;1;1	14	2	2	2	12.3	12.3	12.3	26.577	227	227;227;227;227;227;227;366;378;340;340;341;382;382;382	1.38e-05	904730	75395	3.24912e-07	0		479		142
>jgi|Lotgi1|233918|estExt_fgenesh2_pg.C_sca_450085;>jgi|Lotgi1|218163|estExt_Genewise1Plus.C_sca_450159;>jgi|Lotgi1|218162|estExt_Genewise1Plus.C_sca_450158;>jgi|Lotgi1|218161|estExt_Genewise1Plus.C_sca_450157;>jgi|Lotgi1|192219|estExt_Genewise1.C_sca_450159;>jgi|Lotgi1|192218|estExt_Genewise1.C_sca_450158;>jgi|Lotgi1|192217|estExt_Genewise1.C_sca_450157;>jgi|Lotgi1|164421|fgenesh2_pg.C_sca_45000…	>jgi|Lotgi1|233918|estExt_fgenesh2_pg.C_sca_450085;>jgi|Lotgi1|218163|estExt_Genewise1Plus.C_sca_450159;>jgi|Lotgi1|218162|estExt_Genewise1Plus.C_sca_450158;>jgi|Lotgi1|218161|estExt_Genewise1Plus.C_sca_450157;>jgi|Lotgi1|192219|estExt_Genewise1.C_sca_450159;>jgi|Lotgi1|192218|estExt_Genewise1.C_sca_450158;>jgi|Lotgi1|192217|estExt_Genewise1.C_sca_450157;>jgi|Lotgi1|164421|fgenesh2_pg.C_sca_45000…	3;3;3;3;3;3;3;3;1;1;1;1;1;1	3;3;3;3;3;3;3;3;1;1;1;1;1;1	3;3;3;3;3;3;3;3;1;1;1;1;1;1	14	3	3	3	11.9	11.9	11.9	24.643	219	219;219;219;219;219;219;219;219;51;52;55;57;57;61	1.01e-10	2149900	165370	7.12656e-07	0
>jgi|Lotgi1|218166|estExt_Genewise1Plus.C_sca_450162;>jgi|Lotgi1|218165|estExt_Genewise1Plus.C_sca_450161;>jgi|Lotgi1|218164|estExt_Genewise1Plus.C_sca_450160;>jgi|Lotgi1|192222|estExt_Genewise1.C_sca_450162;>jgi|Lotgi1|192221|estExt_Genewise1.C_sca_450161;>jgi|Lotgi1|192220|estExt_Genewise1.C_sca_450160;>jgi|Lotgi1|233919|estExt_fgenesh2_pg.C_sca_450086;>jgi|Lotgi1|164422|fgenesh2_pg.C_sca_45000…	>jgi|Lotgi1|218166|estExt_Genewise1Plus.C_sca_450162;>jgi|Lotgi1|218165|estExt_Genewise1Plus.C_sca_450161;>jgi|Lotgi1|218164|estExt_Genewise1Plus.C_sca_450160;>jgi|Lotgi1|192222|estExt_Genewise1.C_sca_450162;>jgi|Lotgi1|192221|estExt_Genewise1.C_sca_450161;>jgi|Lotgi1|192220|estExt_Genewise1.C_sca_450160;>jgi|Lotgi1|233919|estExt_fgenesh2_pg.C_sca_450086;>jgi|Lotgi1|164422|fgenesh2_pg.C_sca_45000…	4;4;4;4;4;4;4;4;3;3;3	4;4;4;4;4;4;4;4;3;3;3	4;4;4;4;4;4;4;4;3;3;3	11	4	4	4	20.4	20.4	20.4	26.457	235	235;235;235;235;235;235;852;852;201;201;205	8.77e-14	9618500	687040	2.96077e-06	0		480;481		10;183
>jgi|Lotgi1|234010|estExt_fgenesh2_pg.C_sca_460036;>jgi|Lotgi1|164559|fgenesh2_pg.C_sca_46000036;>jgi|Lotgi1|218330|estExt_Genewise1Plus.C_sca_460073;>jgi|Lotgi1|192398|estExt_Genewise1.C_sca_460073	>jgi|Lotgi1|234010|estExt_fgenesh2_pg.C_sca_460036;>jgi|Lotgi1|164559|fgenesh2_pg.C_sca_46000036	15;15;1;1	15;15;1;1	15;15;1;1	4	15	15	15	11.1	11.1	11.1	183.28	1641	1641;1641;420;420	1.89e-88	84146000	1107200	4.77144e-06	0		482;483;484;485;486;487;488;489		95;584;725;839;840;1013;1017;1222
>jgi|Lotgi1|234122|estExt_fgenesh2_pg.C_sca_470026;>jgi|Lotgi1|164741|fgenesh2_pg.C_sca_47000026	>jgi|Lotgi1|234122|estExt_fgenesh2_pg.C_sca_470026;>jgi|Lotgi1|164741|fgenesh2_pg.C_sca_47000026	1;1	1;1	1;1	2	1	1	1	1	1	1	133.12	1154	1154;1154	4.16e-14	536710	7892.8	3.40137e-08	0
>jgi|Lotgi1|164755|fgenesh2_pg.C_sca_47000040	>jgi|Lotgi1|164755|fgenesh2_pg.C_sca_47000040	1	1	1	1	1	1	1	4.9	4.9	4.9	27.118	245	245	5.32e-17	567920	70990	3.05929e-07	0
>jgi|Lotgi1|164956|fgenesh2_pg.C_sca_48000088	>jgi|Lotgi1|164956|fgenesh2_pg.C_sca_48000088	1	1	1	1	1	1	1	3.1	3.1	3.1	45.645	423	423	3.36e-33	120330000	9255900	3.9888e-05	0
>jgi|Lotgi1|234272|estExt_fgenesh2_pg.C_sca_490019;>jgi|Lotgi1|165011|fgenesh2_pg.C_sca_49000020;>jgi|Lotgi1|69892|gw1.49.115.1;>jgi|Lotgi1|69153|gw1.49.104.1;>jgi|Lotgi1|69232|gw1.49.106.1;>jgi|Lotgi1|125118|e_gw1.49.106.1;>jgi|Lotgi1|125292|e_gw1.49.104.1;>jgi|Lotgi1|125169|e_gw1.49.115.1;>jgi|Lotgi1|218807|estExt_Genewise1Plus.C_sca_490034;>jgi|Lotgi1|218806|estExt_Genewise1Plus.C_sca_490033;>…	>jgi|Lotgi1|234272|estExt_fgenesh2_pg.C_sca_490019;>jgi|Lotgi1|165011|fgenesh2_pg.C_sca_49000020	15;15;3;3;3;3;3;3;3;3;3;3;3;3;2;1	15;15;3;3;3;3;3;3;3;3;3;3;3;3;2;1	14;14;3;3;3;3;3;3;3;3;3;3;3;3;2;1	16	15	15	14	24.1	24.1	22.7	93.448	843	843;843;103;108;110;150;151;151;221;221;221;221;221;221;163;115	7.11e-169	335520000	8388000	3.61478e-05	0		490		526
>jgi|Lotgi1|234302|estExt_fgenesh2_pg.C_sca_490062;>jgi|Lotgi1|165054|fgenesh2_pg.C_sca_49000063	>jgi|Lotgi1|234302|estExt_fgenesh2_pg.C_sca_490062;>jgi|Lotgi1|165054|fgenesh2_pg.C_sca_49000063	3;3	3;3	3;3	2	3	3	3	18.1	18.1	18.1	17.069	155	155;155	5.86e-43	5954900	1985000	8.55429e-06	0
>jgi|Lotgi1|234303|estExt_fgenesh2_pg.C_sca_490063;>jgi|Lotgi1|165055|fgenesh2_pg.C_sca_49000064	>jgi|Lotgi1|234303|estExt_fgenesh2_pg.C_sca_490063;>jgi|Lotgi1|165055|fgenesh2_pg.C_sca_49000064	1;1	1;1	1;1	2	1	1	1	9.1	9.1	9.1	13.274	121	121;121	0.00022264	1585700	528560	2.27781e-06	0		491		67
>jgi|Lotgi1|234386|estExt_fgenesh2_pg.C_sca_500041;>jgi|Lotgi1|165201|fgenesh2_pg.C_sca_50000042	>jgi|Lotgi1|234386|estExt_fgenesh2_pg.C_sca_500041;>jgi|Lotgi1|165201|fgenesh2_pg.C_sca_50000042	4;4	4;4	4;4	2	4	4	4	11.4	11.4	11.4	33.297	306	306;306	6.87e-19	724460000	60372000	0.000260171	0		492		195
>jgi|Lotgi1|234387|estExt_fgenesh2_pg.C_sca_500042;>jgi|Lotgi1|165202|fgenesh2_pg.C_sca_50000043	>jgi|Lotgi1|234387|estExt_fgenesh2_pg.C_sca_500042;>jgi|Lotgi1|165202|fgenesh2_pg.C_sca_50000043	12;12	12;12	12;12	2	12	12	12	48.4	48.4	48.4	28.999	254	254;254	2.57e-292	12308000000	879130000	0.00378858	0		493;494;495;496;497;498;499		160;187;189;223;226;236;240
>jgi|Lotgi1|234405|estExt_fgenesh2_pg.C_sca_500078;>jgi|Lotgi1|165239|fgenesh2_pg.C_sca_50000080	>jgi|Lotgi1|234405|estExt_fgenesh2_pg.C_sca_500078;>jgi|Lotgi1|165239|fgenesh2_pg.C_sca_50000080	13;13	13;13	13;13	2	13	13	13	48.2	48.2	48.2	35.003	311	311;311	4.69e-303	213030000	14202000	6.1203e-05	0		500		54
>jgi|Lotgi1|219078|estExt_Genewise1Plus.C_sca_510038;>jgi|Lotgi1|193218|estExt_Genewise1.C_sca_510040;>jgi|Lotgi1|179073|fgenesh2_pm.C_sca_51000004;>jgi|Lotgi1|165336|fgenesh2_pg.C_sca_51000016;>jgi|Lotgi1|219083|estExt_Genewise1Plus.C_sca_510043;>jgi|Lotgi1|219082|estExt_Genewise1Plus.C_sca_510042;>jgi|Lotgi1|219081|estExt_Genewise1Plus.C_sca_510041;>jgi|Lotgi1|219080|estExt_Genewise1Plus.C_sca_…	>jgi|Lotgi1|219078|estExt_Genewise1Plus.C_sca_510038;>jgi|Lotgi1|193218|estExt_Genewise1.C_sca_510040;>jgi|Lotgi1|179073|fgenesh2_pm.C_sca_51000004;>jgi|Lotgi1|165336|fgenesh2_pg.C_sca_51000016;>jgi|Lotgi1|219083|estExt_Genewise1Plus.C_sca_510043;>jgi|Lotgi1|219082|estExt_Genewise1Plus.C_sca_510042;>jgi|Lotgi1|219081|estExt_Genewise1Plus.C_sca_510041;>jgi|Lotgi1|219080|estExt_Genewise1Plus.C_sca_…	13;13;13;13;12;12;12;12;12;12;12;12;12;12;12;12;12;12;12;12;12;12;12;12;12;12;12;12;12;12;12;12;12;12;12;12;5;5;4;4;4;3;3;3;2;2;2;1;1	2;2;2;2;2;2;2;2;2;2;2;2;2;2;2;2;2;2;2;2;2;2;2;2;2;2;2;2;2;2;2;2;2;2;2;2;2;2;1;1;1;1;1;1;1;1;1;1;1	2;2;2;2;2;2;2;2;2;2;2;2;2;2;2;2;2;2;2;2;2;2;2;2;2;2;2;2;2;2;2;2;2;2;2;2;2;2;1;1;1;1;1;1;1;1;1;1;1	49	13	2	2	41.2	10.9	10.9	41.791	376	376;376;376;376;427;427;427;427;427;427;429;429;429;429;429;429;429;429;429;429;429;429;429;429;429;429;429;429;429;429;429;429;429;429;429;429;244;244;123;186;186;115;149;149;63;93;109;66;96	0	15248000	762410	3.28558e-06	0		164;165;501		45;48;326
>jgi|Lotgi1|234472|estExt_fgenesh2_pg.C_sca_510064;>jgi|Lotgi1|165386|fgenesh2_pg.C_sca_51000066;>jgi|Lotgi1|165394|fgenesh2_pg.C_sca_51000074;>jgi|Lotgi1|165459|fgenesh2_pg.C_sca_51000139;>jgi|Lotgi1|234471|estExt_fgenesh2_pg.C_sca_510063;>jgi|Lotgi1|165385|fgenesh2_pg.C_sca_51000065;>jgi|Lotgi1|234474|estExt_fgenesh2_pg.C_sca_510078;>jgi|Lotgi1|165400|fgenesh2_pg.C_sca_51000080;>jgi|Lotgi1|1689…	>jgi|Lotgi1|234472|estExt_fgenesh2_pg.C_sca_510064;>jgi|Lotgi1|165386|fgenesh2_pg.C_sca_51000066;>jgi|Lotgi1|165394|fgenesh2_pg.C_sca_51000074;>jgi|Lotgi1|165459|fgenesh2_pg.C_sca_51000139;>jgi|Lotgi1|234471|estExt_fgenesh2_pg.C_sca_510063;>jgi|Lotgi1|165385|fgenesh2_pg.C_sca_51000065;>jgi|Lotgi1|234474|estExt_fgenesh2_pg.C_sca_510078;>jgi|Lotgi1|165400|fgenesh2_pg.C_sca_51000080;>jgi|Lotgi1|1689…	2;2;1;1;1;1;1;1;1	2;2;1;1;1;1;1;1;1	2;2;1;1;1;1;1;1;1	9	2	2	2	1.3	1.3	1.3	247.38	2189	2189;2189;719;1799;3007;3007;3083;3083;3932	3.98e-06	299460	3364.7	1.45001e-08	0
>jgi|Lotgi1|234488|estExt_fgenesh2_pg.C_sca_520002;>jgi|Lotgi1|165514|fgenesh2_pg.C_sca_52000002	>jgi|Lotgi1|234488|estExt_fgenesh2_pg.C_sca_520002;>jgi|Lotgi1|165514|fgenesh2_pg.C_sca_52000002	6;6	6;6	6;6	2	6	6	6	28.9	28.9	28.9	19.78	190	190;190	8.3e-41	273740000	30415000	0.000131072	0
>jgi|Lotgi1|234489|estExt_fgenesh2_pg.C_sca_520003;>jgi|Lotgi1|165515|fgenesh2_pg.C_sca_52000003	>jgi|Lotgi1|234489|estExt_fgenesh2_pg.C_sca_520003;>jgi|Lotgi1|165515|fgenesh2_pg.C_sca_52000003	5;5	5;5	5;5	2	5	5	5	31.8	31.8	31.8	30.89	274	274;274	5.19e-158	36343000	5191900	2.23743e-05	0
>jgi|Lotgi1|234508|estExt_fgenesh2_pg.C_sca_520053;>jgi|Lotgi1|165566|fgenesh2_pg.C_sca_52000054	>jgi|Lotgi1|234508|estExt_fgenesh2_pg.C_sca_520053;>jgi|Lotgi1|165566|fgenesh2_pg.C_sca_52000054	3;3	3;3	3;3	2	3	3	3	15.9	15.9	15.9	23.266	201	201;201	1.97e-14	475560	47556	2.04941e-07	0
>jgi|Lotgi1|234596|estExt_fgenesh2_pg.C_sca_530038;>jgi|Lotgi1|165697|fgenesh2_pg.C_sca_53000040	>jgi|Lotgi1|234596|estExt_fgenesh2_pg.C_sca_530038;>jgi|Lotgi1|165697|fgenesh2_pg.C_sca_53000040	2;2	2;2	2;2	2	2	2	2	15.3	15.3	15.3	18.569	157	157;157	2.59e-10	8378100	930890	4.01164e-06	0
>jgi|Lotgi1|234845|estExt_fgenesh2_pg.C_sca_560041;>jgi|Lotgi1|166128|fgenesh2_pg.C_sca_56000041	>jgi|Lotgi1|234845|estExt_fgenesh2_pg.C_sca_560041;>jgi|Lotgi1|166128|fgenesh2_pg.C_sca_56000041	3;3	3;3	3;3	2	3	3	3	12.4	12.4	12.4	28	250	250;250	6e-10	11850000	740610	3.19163e-06	0
>jgi|Lotgi1|166129|fgenesh2_pg.C_sca_56000042	>jgi|Lotgi1|166129|fgenesh2_pg.C_sca_56000042	1	1	1	1	1	1	1	4.4	4.4	4.4	30.092	270	270	0.00023934	3966900	233350	1.00561e-06	0
>jgi|Lotgi1|166131|fgenesh2_pg.C_sca_56000044;>jgi|Lotgi1|127155|e_gw1.56.266.1	>jgi|Lotgi1|166131|fgenesh2_pg.C_sca_56000044	38;8	38;8	30;0	2	38	38	30	57.8	57.8	39.4	72.132	658	658;149	0	52072000000	2479600000	0.0106857	0		4;104;105;106;109;110;111;502;503;504;505;506;507;508	30;31;32	239;268;286;291;292;502;510;523;524;537;553;615;648;655	137;138;139
>jgi|Lotgi1|166196|fgenesh2_pg.C_sca_56000109;>jgi|Lotgi1|234880|estExt_fgenesh2_pg.C_sca_560109	>jgi|Lotgi1|166196|fgenesh2_pg.C_sca_56000109;>jgi|Lotgi1|234880|estExt_fgenesh2_pg.C_sca_560109	3;3	3;3	3;3	2	3	3	3	5.1	5.1	5.1	85.19	766	766;807	2.87e-13	5217000	153440	6.61244e-07	0
>jgi|Lotgi1|166202|fgenesh2_pg.C_sca_56000115;>jgi|Lotgi1|234884|estExt_fgenesh2_pg.C_sca_560115	>jgi|Lotgi1|166202|fgenesh2_pg.C_sca_56000115;>jgi|Lotgi1|234884|estExt_fgenesh2_pg.C_sca_560115	14;14	14;14	14;14	2	14	14	14	26.8	26.8	26.8	95.755	903	903;928	0	4253500000	327200000	0.00141006	0		509;510;511;512;513;514		194;417;431;458;459;658
>jgi|Lotgi1|234936|estExt_fgenesh2_pg.C_sca_570044;>jgi|Lotgi1|166269|fgenesh2_pg.C_sca_57000045;B3A0Q7	>jgi|Lotgi1|234936|estExt_fgenesh2_pg.C_sca_570044;>jgi|Lotgi1|166269|fgenesh2_pg.C_sca_57000045;B3A0Q7	6;6;4	6;6;4	6;6;4	3	6	6	6	14.6	14.6	14.6	64.633	630	630;630;302	0	17108000000	1555300000	0.00670251	0		515;516		214;262
>jgi|Lotgi1|166451|fgenesh2_pg.C_sca_58000080	>jgi|Lotgi1|166451|fgenesh2_pg.C_sca_58000080	5	5	5	1	5	5	5	45.2	45.2	45.2	18.921	168	168	4.08e-95	171210000	15565000	6.70768e-05	0		517;518		70;81
B3A0Q1;>jgi|Lotgi1|235497|estExt_fgenesh2_pg.C_sca_650036;>jgi|Lotgi1|167317|fgenesh2_pg.C_sca_65000037	B3A0Q1;>jgi|Lotgi1|235497|estExt_fgenesh2_pg.C_sca_650036;>jgi|Lotgi1|167317|fgenesh2_pg.C_sca_65000037	19;19;19	19;19;19	19;19;19	3	19	19	19	45.8	45.8	45.8	22.216	203	203;247;247	0	199460000000	28494000000	0.122794	0		519;520;521	81	50;148;151	162
B3A0S3;>jgi|Lotgi1|167423|fgenesh2_pg.C_sca_66000067	B3A0S3;>jgi|Lotgi1|167423|fgenesh2_pg.C_sca_66000067	11;11	11;11	10;10	2	11	11	10	28.8	28.8	25.6	52.888	489	489;489	0	5218400000	434860000	0.00187401	0		522;523;524		127;254;475
>jgi|Lotgi1|167426|fgenesh2_pg.C_sca_66000070;>jgi|Lotgi1|235549|estExt_fgenesh2_pg.C_sca_660066	>jgi|Lotgi1|167426|fgenesh2_pg.C_sca_66000070;>jgi|Lotgi1|235549|estExt_fgenesh2_pg.C_sca_660066	17;17	17;17	17;17	2	17	17	17	9	9	9	267.59	2382	2382;2399	0	3268000000	27932000	0.000120372	0		525;526;527;528		116;120;293;308
>jgi|Lotgi1|235566|estExt_fgenesh2_pg.C_sca_670001;>jgi|Lotgi1|167456|fgenesh2_pg.C_sca_67000001	>jgi|Lotgi1|235566|estExt_fgenesh2_pg.C_sca_670001;>jgi|Lotgi1|167456|fgenesh2_pg.C_sca_67000001	3;3	3;3	3;3	2	3	3	3	12.5	12.5	12.5	29.414	257	257;257	2.25e-12	6585300	598660	2.5799e-06	0		529		82
B3A0R4;>jgi|Lotgi1|235609|estExt_fgenesh2_pg.C_sca_670059;>jgi|Lotgi1|167515|fgenesh2_pg.C_sca_67000060	B3A0R4;>jgi|Lotgi1|235609|estExt_fgenesh2_pg.C_sca_670059;>jgi|Lotgi1|167515|fgenesh2_pg.C_sca_67000060	5;5;5	5;5;5	5;5;5	3	5	5	5	20.9	20.9	20.9	39.064	349	349;349;349	5.69e-201	935780000	66841000	0.000288049	0		530	33;34	103	131;135
>jgi|Lotgi1|235610|estExt_fgenesh2_pg.C_sca_670062;>jgi|Lotgi1|167518|fgenesh2_pg.C_sca_67000063	>jgi|Lotgi1|235610|estExt_fgenesh2_pg.C_sca_670062;>jgi|Lotgi1|167518|fgenesh2_pg.C_sca_67000063	13;13	13;13	13;13	2	13	13	13	29.4	29.4	29.4	57.179	557	557;557	0	4728000000	472800000	0.00203751	0		531;532		151;503
>jgi|Lotgi1|235621|estExt_fgenesh2_pg.C_sca_670079;>jgi|Lotgi1|167535|fgenesh2_pg.C_sca_67000080;B3A0Q2	>jgi|Lotgi1|235621|estExt_fgenesh2_pg.C_sca_670079;>jgi|Lotgi1|167535|fgenesh2_pg.C_sca_67000080;B3A0Q2	16;16;15	16;16;15	16;16;15	3	16	16	16	47.9	47.9	47.9	31.106	303	303;303;296	0	14733000000	1637000000	0.00705459	0		533;534;535;536		73;125;151;157
>jgi|Lotgi1|167578|fgenesh2_pg.C_sca_67000123	>jgi|Lotgi1|167578|fgenesh2_pg.C_sca_67000123	22	22	22	1	22	22	22	37.4	37.4	37.4	109.81	1032	1032	0	4278200000	142610000	0.000614573	0		537;538;539;540;541;542;543;544;545;546;547;548;549;550;551		57;60;501;504;540;575;579;618;731;735;738;773;811;822;909
>jgi|Lotgi1|235690|estExt_fgenesh2_pg.C_sca_680060;>jgi|Lotgi1|167676|fgenesh2_pg.C_sca_68000061	>jgi|Lotgi1|235690|estExt_fgenesh2_pg.C_sca_680060;>jgi|Lotgi1|167676|fgenesh2_pg.C_sca_68000061	6;6	6;6	6;6	2	6	6	6	11.1	11.1	11.1	65.663	569	569;569	4.95e-22	6042200	201410	8.67969e-07	0		552		487
>jgi|Lotgi1|235694|estExt_fgenesh2_pg.C_sca_680068;>jgi|Lotgi1|167684|fgenesh2_pg.C_sca_68000069	>jgi|Lotgi1|235694|estExt_fgenesh2_pg.C_sca_680068;>jgi|Lotgi1|167684|fgenesh2_pg.C_sca_68000069	4;4	4;4	4;4	2	4	4	4	39.5	39.5	39.5	19.784	172	172;172	1.03e-187	182050000	20228000	8.71719e-05	0		553;554		146;152
>jgi|Lotgi1|235797|estExt_fgenesh2_pg.C_sca_700030;>jgi|Lotgi1|167864|fgenesh2_pg.C_sca_70000030	>jgi|Lotgi1|235797|estExt_fgenesh2_pg.C_sca_700030;>jgi|Lotgi1|167864|fgenesh2_pg.C_sca_70000030	2;2	2;2	2;2	2	2	2	2	11.5	11.5	11.5	14.84	130	130;130	4.6e-06	33552000	5591900	2.40981e-05	0
>jgi|Lotgi1|235812|estExt_fgenesh2_pg.C_sca_700055;>jgi|Lotgi1|167889|fgenesh2_pg.C_sca_70000055	>jgi|Lotgi1|235812|estExt_fgenesh2_pg.C_sca_700055;>jgi|Lotgi1|167889|fgenesh2_pg.C_sca_70000055	11;11	11;11	11;11	2	11	11	11	29.4	29.4	29.4	82.079	729	729;729	1.63e-159	143740000	6533500	2.81559e-05	0		555		669
>jgi|Lotgi1|235865|estExt_fgenesh2_pg.C_sca_710052;>jgi|Lotgi1|167992|fgenesh2_pg.C_sca_71000054;>jgi|Lotgi1|235863|estExt_fgenesh2_pg.C_sca_710050;>jgi|Lotgi1|167990|fgenesh2_pg.C_sca_71000052	>jgi|Lotgi1|235865|estExt_fgenesh2_pg.C_sca_710052;>jgi|Lotgi1|167992|fgenesh2_pg.C_sca_71000054	4;4;1;1	4;4;1;1	4;4;1;1	4	4	4	4	28.2	28.2	28.2	24.401	220	220;220;235;235	1.26e-215	16147000	1467900	6.32586e-06	0		556		96
>jgi|Lotgi1|235969|estExt_fgenesh2_pg.C_sca_720095;>jgi|Lotgi1|168150|fgenesh2_pg.C_sca_72000096	>jgi|Lotgi1|235969|estExt_fgenesh2_pg.C_sca_720095;>jgi|Lotgi1|168150|fgenesh2_pg.C_sca_72000096	2;2	2;2	2;2	2	2	2	2	24.4	24.4	24.4	13.083	123	123;123	1.84e-14	10584000	2646000	1.14028e-05	0		557		62
>jgi|Lotgi1|235988|estExt_fgenesh2_pg.C_sca_730030;>jgi|Lotgi1|168190|fgenesh2_pg.C_sca_73000030	>jgi|Lotgi1|235988|estExt_fgenesh2_pg.C_sca_730030;>jgi|Lotgi1|168190|fgenesh2_pg.C_sca_73000030	23;23	23;23	23;23	2	23	23	23	28.9	28.9	28.9	107.88	955	955;955	1.43e-127	492720000	9661200	4.16346e-05	0		558;559;560;561		319;528;547;590
>jgi|Lotgi1|236174|estExt_fgenesh2_pg.C_sca_760060;>jgi|Lotgi1|168533|fgenesh2_pg.C_sca_76000060	>jgi|Lotgi1|236174|estExt_fgenesh2_pg.C_sca_760060;>jgi|Lotgi1|168533|fgenesh2_pg.C_sca_76000060	1;1	1;1	1;1	2	1	1	1	2.7	2.7	2.7	63.317	565	565;565	2.97e-05	104640	3375.4	1.45462e-08	0
B3A0P9;>jgi|Lotgi1|236183|estExt_fgenesh2_pg.C_sca_760074;>jgi|Lotgi1|168547|fgenesh2_pg.C_sca_76000074	B3A0P9;>jgi|Lotgi1|236183|estExt_fgenesh2_pg.C_sca_760074;>jgi|Lotgi1|168547|fgenesh2_pg.C_sca_76000074	15;15;15	15;15;15	15;15;15	3	15	15	15	78.9	78.9	78.9	18.679	161	161;161;161	0	17786000000	1778600000	0.00766481	0
>jgi|Lotgi1|236411|estExt_fgenesh2_pg.C_sca_810016;>jgi|Lotgi1|168970|fgenesh2_pg.C_sca_81000016	>jgi|Lotgi1|236411|estExt_fgenesh2_pg.C_sca_810016;>jgi|Lotgi1|168970|fgenesh2_pg.C_sca_81000016	1;1	1;1	1;1	2	1	1	1	1.3	1.3	1.3	114.7	1032	1032;1032	0.00012285	931940	20710	8.9249e-08	0
>jgi|Lotgi1|236424|estExt_fgenesh2_pg.C_sca_810041;>jgi|Lotgi1|168995|fgenesh2_pg.C_sca_81000041;>jgi|Lotgi1|80593|gw1.81.134.1;>jgi|Lotgi1|80552|gw1.81.133.1;>jgi|Lotgi1|60634|gw1.81.66.1;>jgi|Lotgi1|60465|gw1.81.63.1;>jgi|Lotgi1|60597|gw1.81.65.1;>jgi|Lotgi1|60313|gw1.81.61.1;>jgi|Lotgi1|132911|e_gw1.81.134.1;>jgi|Lotgi1|132830|e_gw1.81.133.1;>jgi|Lotgi1|132836|e_gw1.81.65.1;>jgi|Lotgi1|76106|g…	>jgi|Lotgi1|236424|estExt_fgenesh2_pg.C_sca_810041;>jgi|Lotgi1|168995|fgenesh2_pg.C_sca_81000041	61;61;1;1;1;1;1;1;1;1;1;1;1;1;1;1	61;61;1;1;1;1;1;1;1;1;1;1;1;1;1;1	61;61;1;1;1;1;1;1;1;1;1;1;1;1;1;1	16	61	61	61	16.4	16.4	16.4	525.83	4726	4726;4742;51;51;56;56;57;59;70;70;71;91;104;104;104;159	0	452500000	1824600	7.86305e-06	0		562;563;564;565;566;567;568;569;570;571;572;573;574;575;576;577;578;579;580;581;582;583;584		1145;1210;1520;1734;1817;1830;1853;1935;2097;2102;2119;2267;2332;2335;2363;2368;2456;2824;2966;3702;4042;4441;4524
>jgi|Lotgi1|236449|estExt_fgenesh2_pg.C_sca_810085;>jgi|Lotgi1|169040|fgenesh2_pg.C_sca_81000086	>jgi|Lotgi1|236449|estExt_fgenesh2_pg.C_sca_810085;>jgi|Lotgi1|169040|fgenesh2_pg.C_sca_81000086	23;23	23;23	23;23	2	23	23	23	29	29	29	106.5	967	967;967	0	330820000	8068900	3.47726e-05	0		585;586		79;496
>jgi|Lotgi1|236452|estExt_fgenesh2_pg.C_sca_810089;>jgi|Lotgi1|169044|fgenesh2_pg.C_sca_81000090	>jgi|Lotgi1|236452|estExt_fgenesh2_pg.C_sca_810089;>jgi|Lotgi1|169044|fgenesh2_pg.C_sca_81000090	1;1	1;1	1;1	2	1	1	1	12	12	12	12.751	117	117;117	8.26e-05	2664500	380640	1.64035e-06	0
>jgi|Lotgi1|169439|fgenesh2_pg.C_sca_85000102	>jgi|Lotgi1|169439|fgenesh2_pg.C_sca_85000102	1	1	1	1	1	1	1	2.1	2.1	2.1	77.811	725	725	1.44e-06	1721500	81974	3.53264e-07	0
>jgi|Lotgi1|236689|estExt_fgenesh2_pg.C_sca_850101;>jgi|Lotgi1|169440|fgenesh2_pg.C_sca_85000103	>jgi|Lotgi1|236689|estExt_fgenesh2_pg.C_sca_850101;>jgi|Lotgi1|169440|fgenesh2_pg.C_sca_85000103	14;14	14;14	14;14	2	14	14	14	47	47	47	35.077	317	317;317	0	1065300000	62666000	0.000270057	0		587;588		112;125
B3A0S0;>jgi|Lotgi1|236690|estExt_fgenesh2_pg.C_sca_850102;>jgi|Lotgi1|169441|fgenesh2_pg.C_sca_85000104	B3A0S0;>jgi|Lotgi1|236690|estExt_fgenesh2_pg.C_sca_850102;>jgi|Lotgi1|169441|fgenesh2_pg.C_sca_85000104	4;4;4	4;4;4	4;4;4	3	4	4	4	20.5	20.5	20.5	20.987	195	195;440;440	7.1e-151	1557100000	222440000	0.000958597	0
>jgi|Lotgi1|236691|estExt_fgenesh2_pg.C_sca_850103;>jgi|Lotgi1|169442|fgenesh2_pg.C_sca_85000105	>jgi|Lotgi1|236691|estExt_fgenesh2_pg.C_sca_850103;>jgi|Lotgi1|169442|fgenesh2_pg.C_sca_85000105	11;11	11;11	11;11	2	11	11	11	13.7	13.7	13.7	111.32	1035	1035;1035	0	3063100000	218790000	0.000942868	0		589		972
>jgi|Lotgi1|169491|fgenesh2_pg.C_sca_86000024	>jgi|Lotgi1|169491|fgenesh2_pg.C_sca_86000024	2	2	2	1	2	2	2	8.4	8.4	8.4	37.079	321	321	3.17e-27	2620900	201610	8.68831e-07	0
>jgi|Lotgi1|169557|fgenesh2_pg.C_sca_87000027	>jgi|Lotgi1|169557|fgenesh2_pg.C_sca_87000027	16	16	16	1	16	16	16	27.7	27.7	27.7	79.893	716	716	0	415700000	12991000	5.59843e-05	0		590;591;592		68;71;219
>jgi|Lotgi1|236812|estExt_fgenesh2_pg.C_sca_870115;>jgi|Lotgi1|169646|fgenesh2_pg.C_sca_87000116	>jgi|Lotgi1|236812|estExt_fgenesh2_pg.C_sca_870115;>jgi|Lotgi1|169646|fgenesh2_pg.C_sca_87000116	15;15	15;15	15;15	2	15	15	15	20.3	20.3	20.3	107.59	957	957;957	5.24e-145	81060000	1529400	6.5909e-06	0		593;594		370;447
>jgi|Lotgi1|179818|fgenesh2_pm.C_sca_88000007;>jgi|Lotgi1|169678|fgenesh2_pg.C_sca_88000029	>jgi|Lotgi1|179818|fgenesh2_pm.C_sca_88000007;>jgi|Lotgi1|169678|fgenesh2_pg.C_sca_88000029	6;6	2;2	2;2	2	6	2	2	31.7	6.1	6.1	17.942	164	164;164	1.75e-45	5493500	610390	2.63045e-06	0		184;595		1;40
>jgi|Lotgi1|169717|fgenesh2_pg.C_sca_88000068	>jgi|Lotgi1|169717|fgenesh2_pg.C_sca_88000068	1	1	1	1	1	1	1	6.5	6.5	6.5	18.911	168	168	6.46e-05	106990	11888	5.12309e-08	0		596		94
>jgi|Lotgi1|236952|estExt_fgenesh2_pg.C_sca_900076;>jgi|Lotgi1|169917|fgenesh2_pg.C_sca_90000076;>jgi|Lotgi1|239431|estExt_fgenesh2_pg.C_sca_2450003;>jgi|Lotgi1|175136|fgenesh2_pg.C_sca_245000003;>jgi|Lotgi1|173550|fgenesh2_pg.C_sca_164000001;>jgi|Lotgi1|176774|fgenesh2_pg.C_sca_3794000001	>jgi|Lotgi1|236952|estExt_fgenesh2_pg.C_sca_900076;>jgi|Lotgi1|169917|fgenesh2_pg.C_sca_90000076	53;53;5;5;4;1	53;53;5;5;4;1	53;53;5;5;4;1	6	53	53	53	9.5	9.5	9.5	834.33	7473	7473;7473;7370;7370;6176;333	0	205120000	535550	2.30793e-06	0		597;598;599;600;601;602;603;604;605;606		38;201;352;1233;2323;3668;3703;3724;3737;3912
>jgi|Lotgi1|236955|estExt_fgenesh2_pg.C_sca_900081;>jgi|Lotgi1|169922|fgenesh2_pg.C_sca_90000081	>jgi|Lotgi1|236955|estExt_fgenesh2_pg.C_sca_900081;>jgi|Lotgi1|169922|fgenesh2_pg.C_sca_90000081	4;4	4;4	4;4	2	4	4	4	10.5	10.5	10.5	46.73	409	409;409	2.61e-18	23672000	1479500	6.37585e-06	0
>jgi|Lotgi1|169925|fgenesh2_pg.C_sca_91000003	>jgi|Lotgi1|169925|fgenesh2_pg.C_sca_91000003	2	2	2	1	2	2	2	17.1	17.1	17.1	21.793	187	187	1.96e-34	1772300	253180	1.09107e-06	0
>jgi|Lotgi1|237070|estExt_fgenesh2_pg.C_sca_930057;>jgi|Lotgi1|223425|estExt_Genewise1Plus.C_sca_930159;>jgi|Lotgi1|198120|estExt_Genewise1.C_sca_930160;>jgi|Lotgi1|198119|estExt_Genewise1.C_sca_930159;>jgi|Lotgi1|170134|fgenesh2_pg.C_sca_93000057;>jgi|Lotgi1|89005|gw1.93.144.1;>jgi|Lotgi1|134810|e_gw1.93.144.1;>jgi|Lotgi1|66931|gw1.93.88.1;>jgi|Lotgi1|134839|e_gw1.93.88.1	>jgi|Lotgi1|237070|estExt_fgenesh2_pg.C_sca_930057;>jgi|Lotgi1|223425|estExt_Genewise1Plus.C_sca_930159;>jgi|Lotgi1|198120|estExt_Genewise1.C_sca_930160;>jgi|Lotgi1|198119|estExt_Genewise1.C_sca_930159;>jgi|Lotgi1|170134|fgenesh2_pg.C_sca_93000057	5;5;5;5;5;2;2;2;2	5;5;5;5;5;2;2;2;2	1;1;1;1;1;1;1;1;1	9	5	5	1	20.9	20.9	4.2	34.482	306	306;306;306;306;306;117;129;175;175	7.82e-21	1694600	99684	4.29585e-07	0		607		225
>jgi|Lotgi1|237103|estExt_fgenesh2_pg.C_sca_950032;>jgi|Lotgi1|170237|fgenesh2_pg.C_sca_95000033	>jgi|Lotgi1|237103|estExt_fgenesh2_pg.C_sca_950032;>jgi|Lotgi1|170237|fgenesh2_pg.C_sca_95000033	3;3	3;3	3;3	2	3	3	3	28.1	28.1	28.1	23.732	210	210;210	4.82e-63	12898000	1172500	5.05285e-06	0		608;609		124;132
>jgi|Lotgi1|237143|estExt_fgenesh2_pg.C_sca_960048;>jgi|Lotgi1|170310|fgenesh2_pg.C_sca_96000048;>jgi|Lotgi1|237142|estExt_fgenesh2_pg.C_sca_960047;>jgi|Lotgi1|170309|fgenesh2_pg.C_sca_96000047	>jgi|Lotgi1|237143|estExt_fgenesh2_pg.C_sca_960048;>jgi|Lotgi1|170310|fgenesh2_pg.C_sca_96000048	5;5;2;2	5;5;2;2	5;5;2;2	4	5	5	5	25	25	25	17.455	152	152;152;160;160	1.23e-54	175880000	25125000	0.000108275	0
>jgi|Lotgi1|237152|estExt_fgenesh2_pg.C_sca_970022;>jgi|Lotgi1|170339|fgenesh2_pg.C_sca_97000022	>jgi|Lotgi1|237152|estExt_fgenesh2_pg.C_sca_970022;>jgi|Lotgi1|170339|fgenesh2_pg.C_sca_97000022	2;2	2;2	2;2	2	2	2	2	8.4	8.4	8.4	40.27	379	379;379	2.63e-12	7175600	478370	2.06152e-06	0		610		107
>jgi|Lotgi1|223561|estExt_Genewise1Plus.C_sca_970110;>jgi|Lotgi1|223560|estExt_Genewise1Plus.C_sca_970109;>jgi|Lotgi1|223559|estExt_Genewise1Plus.C_sca_970108;>jgi|Lotgi1|223558|estExt_Genewise1Plus.C_sca_970107;>jgi|Lotgi1|223557|estExt_Genewise1Plus.C_sca_970106;>jgi|Lotgi1|223556|estExt_Genewise1Plus.C_sca_970105;>jgi|Lotgi1|223555|estExt_Genewise1Plus.C_sca_970104;>jgi|Lotgi1|223554|estExt_Ge…
>jgi|Lotgi1|237480|estExt_fgenesh2_pg.C_sca_1080038;>jgi|Lotgi1|224058|estExt_Genewise1Plus.C_sca_1080067;>jgi|Lotgi1|224057|estExt_Genewise1Plus.C_sca_1080066;>jgi|Lotgi1|224056|estExt_Genewise1Plus.C_sca_1080065;>jgi|Lotgi1|207549|estExt_fgenesh2_pm.C_sca_1080008;>jgi|Lotgi1|198850|estExt_Genewise1.C_sca_1080067;>jgi|Lotgi1|198849|estExt_Genewise1.C_sca_1080066;>jgi|Lotgi1|198848|estExt_Genewis…	>jgi|Lotgi1|237480|estExt_fgenesh2_pg.C_sca_1080038;>jgi|Lotgi1|224058|estExt_Genewise1Plus.C_sca_1080067;>jgi|Lotgi1|224057|estExt_Genewise1Plus.C_sca_1080066;>jgi|Lotgi1|224056|estExt_Genewise1Plus.C_sca_1080065;>jgi|Lotgi1|207549|estExt_fgenesh2_pm.C_sca_1080008;>jgi|Lotgi1|198850|estExt_Genewise1.C_sca_1080067;>jgi|Lotgi1|198849|estExt_Genewise1.C_sca_1080066;>jgi|Lotgi1|198848|estExt_Genewis…	7;7;7;7;7;7;7;7;7;7;6;6;6;6;6;6	6;6;6;6;6;6;6;6;6;6;5;5;5;5;5;5	6;6;6;6;6;6;6;6;6;6;5;5;5;5;5;5	16	7	6	6	35.1	31.3	31.3	29.172	259	259;259;259;259;259;259;259;259;259;259;239;241;241;241;256;259	4.1e-107	29911000	1869400	8.05611e-06	0		119;611;612;613		32;33;222;236
>jgi|Lotgi1|171084|fgenesh2_pg.C_sca_109000024	>jgi|Lotgi1|171084|fgenesh2_pg.C_sca_109000024	3	3	3	1	3	3	3	8.4	8.4	8.4	39.146	357	357	5.66e-18	1004200000	251050000	0.00108189	0			36;37		232;233
>jgi|Lotgi1|237510|estExt_fgenesh2_pg.C_sca_1090023;>jgi|Lotgi1|171086|fgenesh2_pg.C_sca_109000026	>jgi|Lotgi1|237510|estExt_fgenesh2_pg.C_sca_1090023;>jgi|Lotgi1|171086|fgenesh2_pg.C_sca_109000026	13;13	13;13	13;13	2	13	13	13	70.4	70.4	70.4	23.606	213	213;238	0	4354300000	362860000	0.00156373	0		614;615;616;617;618		1;11;82;89;154
>jgi|Lotgi1|171232|fgenesh2_pg.C_sca_112000006	>jgi|Lotgi1|171232|fgenesh2_pg.C_sca_112000006	1	1	1	1	1	1	1	1.4	1.4	1.4	67.065	567	567	2.57e-05	158450000	5868500	2.52901e-05	0
>jgi|Lotgi1|237754|estExt_fgenesh2_pg.C_sca_1160033;>jgi|Lotgi1|171560|fgenesh2_pg.C_sca_116000034;>jgi|Lotgi1|62594|gw1.116.38.1;>jgi|Lotgi1|62310|gw1.116.37.1;>jgi|Lotgi1|137606|e_gw1.116.38.1;>jgi|Lotgi1|137524|e_gw1.116.37.1;>jgi|Lotgi1|52521|gw1.116.2.1;>jgi|Lotgi1|224520|estExt_Genewise1Plus.C_sca_1160075;>jgi|Lotgi1|224519|estExt_Genewise1Plus.C_sca_1160074;>jgi|Lotgi1|199347|estExt_Genewi…	>jgi|Lotgi1|237754|estExt_fgenesh2_pg.C_sca_1160033;>jgi|Lotgi1|171560|fgenesh2_pg.C_sca_116000034;>jgi|Lotgi1|62594|gw1.116.38.1;>jgi|Lotgi1|62310|gw1.116.37.1;>jgi|Lotgi1|137606|e_gw1.116.38.1;>jgi|Lotgi1|137524|e_gw1.116.37.1;>jgi|Lotgi1|52521|gw1.116.2.1;>jgi|Lotgi1|224520|estExt_Genewise1Plus.C_sca_1160075;>jgi|Lotgi1|224519|estExt_Genewise1Plus.C_sca_1160074;>jgi|Lotgi1|199347|estExt_Genewi…	5;5;4;4;4;4;4;3;3;3;3	5;5;4;4;4;4;4;3;3;3;3	5;5;4;4;4;4;4;3;3;3;3	11	5	5	5	8.3	8.3	8.3	80.864	727	727;928;574;574;575;575;587;553;553;553;553	1.39e-23	11534000	320400	1.38075e-06	0		619		69
>jgi|Lotgi1|171605|fgenesh2_pg.C_sca_117000029	>jgi|Lotgi1|171605|fgenesh2_pg.C_sca_117000029	1	1	1	1	1	1	1	9.7	9.7	9.7	19.066	165	165	5.62e-50	16444000	2349200	1.01238e-05	0
>jgi|Lotgi1|237778|estExt_fgenesh2_pg.C_sca_1170035;>jgi|Lotgi1|171612|fgenesh2_pg.C_sca_117000036	>jgi|Lotgi1|237778|estExt_fgenesh2_pg.C_sca_1170035;>jgi|Lotgi1|171612|fgenesh2_pg.C_sca_117000036	3;3	3;3	3;3	2	3	3	3	20.4	20.4	20.4	20.644	181	181;181	2.04e-10	6596400	659640	2.8427e-06	0
>jgi|Lotgi1|171839|fgenesh2_pg.C_sca_121000029	>jgi|Lotgi1|171839|fgenesh2_pg.C_sca_121000029	10	10	10	1	10	10	10	38.1	38.1	38.1	40.406	352	352	0	584840000	36553000	0.000157524	0		620;621		171;279
>jgi|Lotgi1|172116|fgenesh2_pg.C_sca_127000024;B3A0S4;>jgi|Lotgi1|237996|estExt_fgenesh2_pg.C_sca_1270024	>jgi|Lotgi1|172116|fgenesh2_pg.C_sca_127000024;B3A0S4;>jgi|Lotgi1|237996|estExt_fgenesh2_pg.C_sca_1270024	3;3;3	3;3;3	3;3;3	3	3	3	3	33.7	33.7	33.7	20.568	193	193;195;195	5.38e-128	3178400000	794590000	0.00342426	0		622;623;624		73;97;114
B3A0P2;>jgi|Lotgi1|238082|estExt_fgenesh2_pg.C_sca_1300004;>jgi|Lotgi1|172265|fgenesh2_pg.C_sca_130000004	B3A0P2;>jgi|Lotgi1|238082|estExt_fgenesh2_pg.C_sca_1300004;>jgi|Lotgi1|172265|fgenesh2_pg.C_sca_130000004	38;38;38	38;38;38	37;37;37	3	38	38	37	80	80	71.1	44.717	395	395;395;395	0	42337000000	2228300000	0.00960278	0		625;626		211;385
>jgi|Lotgi1|172287|fgenesh2_pg.C_sca_130000026;>jgi|Lotgi1|238094|estExt_fgenesh2_pg.C_sca_1300025	>jgi|Lotgi1|172287|fgenesh2_pg.C_sca_130000026;>jgi|Lotgi1|238094|estExt_fgenesh2_pg.C_sca_1300025	8;8	8;8	8;8	2	8	8	8	72.8	72.8	72.8	18.181	162	162;170	4.04e-227	641470000	58315000	0.000251306	0		627		58
>jgi|Lotgi1|172307|fgenesh2_pg.C_sca_130000046;>jgi|Lotgi1|138791|e_gw1.130.114.1;>jgi|Lotgi1|84059|gw1.130.114.1	>jgi|Lotgi1|172307|fgenesh2_pg.C_sca_130000046	13;4;1	13;4;1	13;4;1	3	13	13	13	22	22	22	129.22	1186	1186;413;234	2.14e-297	216400000	7213300	3.10855e-05	0		628;629;630;631;632		395;554;646;702;713
>jgi|Lotgi1|238202|estExt_fgenesh2_pg.C_sca_1350007;>jgi|Lotgi1|172499|fgenesh2_pg.C_sca_135000007	>jgi|Lotgi1|238202|estExt_fgenesh2_pg.C_sca_1350007;>jgi|Lotgi1|172499|fgenesh2_pg.C_sca_135000007	7;7	7;7	7;7	2	7	7	7	31.8	31.8	31.8	53.998	484	484;484	6.56e-302	221510000	10069000	4.3392e-05	0		633;634;635;636;637;638		369;370;425;439;443;444
>jgi|Lotgi1|172500|fgenesh2_pg.C_sca_135000008	>jgi|Lotgi1|172500|fgenesh2_pg.C_sca_135000008	11	11	11	1	11	11	11	20.3	20.3	20.3	83.323	757	757	0	461840000	12482000	5.37907e-05	0		639		89
>jgi|Lotgi1|172698|fgenesh2_pg.C_sca_140000010	>jgi|Lotgi1|172698|fgenesh2_pg.C_sca_140000010	14	14	14	1	14	14	14	24.5	24.5	24.5	135.68	1184	1184	0	716120000	23871000	0.000102871	0		640;641;642;643;644;645		884;913;1038;1067;1152;1153
>jgi|Lotgi1|238358|estExt_fgenesh2_pg.C_sca_1420009;>jgi|Lotgi1|172797|fgenesh2_pg.C_sca_142000010;B3A0S2	>jgi|Lotgi1|238358|estExt_fgenesh2_pg.C_sca_1420009;>jgi|Lotgi1|172797|fgenesh2_pg.C_sca_142000010;B3A0S2	11;11;9	11;11;9	11;11;9	3	11	11	11	46.6	46.6	46.6	24.517	232	232;232;230	0	2507100000	313390000	0.00135054	0			38		175
>jgi|Lotgi1|238400|estExt_fgenesh2_pg.C_sca_1440037;>jgi|Lotgi1|172920|fgenesh2_pg.C_sca_144000039	>jgi|Lotgi1|238400|estExt_fgenesh2_pg.C_sca_1440037;>jgi|Lotgi1|172920|fgenesh2_pg.C_sca_144000039	9;9	9;9	9;9	2	9	9	9	42.5	42.5	42.5	32.592	301	301;301	8.21e-244	759720000	58440000	0.000251845	0		646;647;648;649;650;651		110;120;142;175;245;285
>jgi|Lotgi1|238415|estExt_fgenesh2_pg.C_sca_1450008;>jgi|Lotgi1|172938|fgenesh2_pg.C_sca_145000008	>jgi|Lotgi1|238415|estExt_fgenesh2_pg.C_sca_1450008;>jgi|Lotgi1|172938|fgenesh2_pg.C_sca_145000008	4;4	4;4	4;4	2	4	4	4	11.7	11.7	11.7	51.504	460	460;460	3.05e-13	3325300	151150	6.51376e-07	0		652		150
>jgi|Lotgi1|173138|fgenesh2_pg.C_sca_149000038	>jgi|Lotgi1|173138|fgenesh2_pg.C_sca_149000038	10	10	10	1	10	10	10	40.1	40.1	40.1	25.861	232	232	0	22098000000	2008900000	0.00865728	0		653;654;655		26;88;106
>jgi|Lotgi1|173139|fgenesh2_pg.C_sca_149000039;>jgi|Lotgi1|140660|e_gw1.149.31.1;>jgi|Lotgi1|66658|gw1.149.31.1	>jgi|Lotgi1|173139|fgenesh2_pg.C_sca_149000039	20;8;6	20;8;6	20;8;6	3	20	20	20	51.8	51.8	51.8	41.674	380	380;305;250	0	123900000000	6521000000	0.028102	0		656;657;658;659;660;661;662;663;664		90;101;246;248;265;269;301;310;321
>jgi|Lotgi1|238560|estExt_fgenesh2_pg.C_sca_1510007;>jgi|Lotgi1|173196|fgenesh2_pg.C_sca_151000007;>jgi|Lotgi1|225851|estExt_Genewise1Plus.C_sca_1510019;>jgi|Lotgi1|225850|estExt_Genewise1Plus.C_sca_1510018;>jgi|Lotgi1|200834|estExt_Genewise1.C_sca_1510019;>jgi|Lotgi1|200833|estExt_Genewise1.C_sca_1510018;>jgi|Lotgi1|91819|gw1.151.64.1;>jgi|Lotgi1|91805|gw1.151.62.1;>jgi|Lotgi1|140815|e_gw1.151.6…	>jgi|Lotgi1|238560|estExt_fgenesh2_pg.C_sca_1510007;>jgi|Lotgi1|173196|fgenesh2_pg.C_sca_151000007;>jgi|Lotgi1|225851|estExt_Genewise1Plus.C_sca_1510019;>jgi|Lotgi1|225850|estExt_Genewise1Plus.C_sca_1510018;>jgi|Lotgi1|200834|estExt_Genewise1.C_sca_1510019;>jgi|Lotgi1|200833|estExt_Genewise1.C_sca_1510018;>jgi|Lotgi1|91819|gw1.151.64.1;>jgi|Lotgi1|91805|gw1.151.62.1;>jgi|Lotgi1|140815|e_gw1.151.6…	24;24;23;23;23;23;21;21;21;21;21;21;11;11	24;24;23;23;23;23;21;21;21;21;21;21;11;11	24;24;23;23;23;23;21;21;21;21;21;21;11;11	14	24	24	24	28	28	28	112.09	969	969;969;837;837;837;837;801;801;804;804;805;808;288;288	0	4778300000	103880000	0.000447667	0		665;666;667;668;669;670;671;672;673		177;287;447;499;506;669;784;836;868
>jgi|Lotgi1|173200|fgenesh2_pg.C_sca_151000011	>jgi|Lotgi1|173200|fgenesh2_pg.C_sca_151000011	32	32	16	1	32	32	16	46.9	46.9	23.1	61.998	563	563	0	72086000000	2883400000	0.0124259	0		674;675;676;677;678;679;680;681;682;683;684;685;686		182;191;211;278;352;360;364;367;375;376;379;484;529
>jgi|Lotgi1|238704|estExt_fgenesh2_pg.C_sca_1620015;>jgi|Lotgi1|173518|fgenesh2_pg.C_sca_162000015	>jgi|Lotgi1|238704|estExt_fgenesh2_pg.C_sca_1620015;>jgi|Lotgi1|173518|fgenesh2_pg.C_sca_162000015	1;1	1;1	1;1	2	1	1	1	8.7	8.7	8.7	22.297	206	206;206	6.52e-23	1307600	217930	9.39162e-07	0
>jgi|Lotgi1|173756|fgenesh2_pg.C_sca_170000019	>jgi|Lotgi1|173756|fgenesh2_pg.C_sca_170000019	1	1	1	1	1	1	1	0.8	0.8	0.8	125.78	1072	1072	0.00043826	46234000	745700	3.21357e-06	0
B3A0Q0;>jgi|Lotgi1|238831|estExt_fgenesh2_pg.C_sca_1730025;>jgi|Lotgi1|173828|fgenesh2_pg.C_sca_173000025	B3A0Q0;>jgi|Lotgi1|238831|estExt_fgenesh2_pg.C_sca_1730025;>jgi|Lotgi1|173828|fgenesh2_pg.C_sca_173000025	18;18;18	18;18;18	18;18;18	3	18	18	18	50.2	50.2	50.2	24.347	219	219;219;219	3.5e-278	130410000000	11856000000	0.051093	0		687;688		135;168
>jgi|Lotgi1|238844|estExt_fgenesh2_pg.C_sca_1750005;>jgi|Lotgi1|173856|fgenesh2_pg.C_sca_175000005;>jgi|Lotgi1|65302|gw1.175.40.1;>jgi|Lotgi1|142113|e_gw1.175.40.1;>jgi|Lotgi1|201343|estExt_Genewise1.C_sca_1750007;>jgi|Lotgi1|226322|estExt_Genewise1Plus.C_sca_1750007;>jgi|Lotgi1|83739|gw1.175.69.1;>jgi|Lotgi1|201344|estExt_Genewise1.C_sca_1750008;>jgi|Lotgi1|226323|estExt_Genewise1Plus.C_sca_1750…	>jgi|Lotgi1|238844|estExt_fgenesh2_pg.C_sca_1750005;>jgi|Lotgi1|173856|fgenesh2_pg.C_sca_175000005	5;5;2;2;2;2;1;1;1;1	5;5;2;2;2;2;1;1;1;1	5;5;2;2;2;2;1;1;1;1	10	5	5	5	6.7	6.7	6.7	108.71	974	974;974;345;393;398;446;301;322;327;327	2.94e-21	4171700	92704	3.99505e-07	0		689;690		322;528
>jgi|Lotgi1|174003|fgenesh2_pg.C_sca_179000009	>jgi|Lotgi1|174003|fgenesh2_pg.C_sca_179000009	44	44	44	1	44	44	44	63.9	63.9	63.9	96.376	882	882	0	19811000000	507970000	0.00218908	0		691;692;693;694;695;696;697;698;699;700;701;702;703;704;705		333;460;483;494;497;509;516;535;576;603;669;711;715;748;750
B3A0Q9;>jgi|Lotgi1|238970|estExt_fgenesh2_pg.C_sca_1800027;>jgi|Lotgi1|174064|fgenesh2_pg.C_sca_180000028	B3A0Q9;>jgi|Lotgi1|238970|estExt_fgenesh2_pg.C_sca_1800027;>jgi|Lotgi1|174064|fgenesh2_pg.C_sca_180000028	5;5;5	5;5;5	5;5;5	3	5	5	5	52.1	52.1	52.1	13.821	121	121;121;121	1.8e-59	744130000	248040000	0.00106892	0
>jgi|Lotgi1|174065|fgenesh2_pg.C_sca_180000029	>jgi|Lotgi1|174065|fgenesh2_pg.C_sca_180000029	10	10	10	1	10	10	10	65.4	65.4	65.4	12.057	107	107	0	11303000000	1883900000	0.0081186	0		706;707		63;78
>jgi|Lotgi1|239005|estExt_fgenesh2_pg.C_sca_1830012;>jgi|Lotgi1|174133|fgenesh2_pg.C_sca_183000012	>jgi|Lotgi1|239005|estExt_fgenesh2_pg.C_sca_1830012;>jgi|Lotgi1|174133|fgenesh2_pg.C_sca_183000012	4;4	4;4	3;3	2	4	4	3	45.3	45.3	30.4	17.857	161	161;161	4.78e-287	329560000	41195000	0.000177528	0		709;710		63;112
>jgi|Lotgi1|239006|estExt_fgenesh2_pg.C_sca_1830013;>jgi|Lotgi1|174134|fgenesh2_pg.C_sca_183000013	>jgi|Lotgi1|239006|estExt_fgenesh2_pg.C_sca_1830013;>jgi|Lotgi1|174134|fgenesh2_pg.C_sca_183000013	3;3	2;2	2;2	2	3	2	2	36	21.1	21.1	17.635	161	161;161	7.46e-166	7561100	1080200	4.65508e-06	0		710;711		63;112
>jgi|Lotgi1|174203|fgenesh2_pg.C_sca_186000003	>jgi|Lotgi1|174203|fgenesh2_pg.C_sca_186000003	11	11	11	1	11	11	11	19.6	19.6	19.6	111.25	990	990	1.46e-228	53612000	2062000	8.88612e-06	0		712		81
>jgi|Lotgi1|174204|fgenesh2_pg.C_sca_186000004;>jgi|Lotgi1|74618|gw1.186.23.1;>jgi|Lotgi1|142814|e_gw1.186.23.1;>jgi|Lotgi1|74615|gw1.186.22.1;>jgi|Lotgi1|142832|e_gw1.186.22.1;>jgi|Lotgi1|85162|gw1.186.49.1;>jgi|Lotgi1|142790|e_gw1.186.49.1	>jgi|Lotgi1|174204|fgenesh2_pg.C_sca_186000004	31;11;11;9;9;5;5	31;11;11;9;9;5;5	31;11;11;9;9;5;5	7	31	31	31	36.3	36.3	36.3	174.83	1508	1508;322;322;312;312;182;182	0	714820000	12116000	5.22135e-05	0		713		1499
>jgi|Lotgi1|174205|fgenesh2_pg.C_sca_186000005	>jgi|Lotgi1|174205|fgenesh2_pg.C_sca_186000005	35	35	35	1	35	35	35	26.5	26.5	26.5	215.07	1940	1940	0	1740400000	31643000	0.000136364	0		714;715;716;717;718;719;720;721	39	785;947;1220;1324;1328;1352;1368;1379	551
>jgi|Lotgi1|174418|fgenesh2_pg.C_sca_195000007;>jgi|Lotgi1|62539|gw1.195.12.1;>jgi|Lotgi1|143247|e_gw1.195.12.1	>jgi|Lotgi1|174418|fgenesh2_pg.C_sca_195000007;>jgi|Lotgi1|62539|gw1.195.12.1;>jgi|Lotgi1|143247|e_gw1.195.12.1	8;4;4	8;4;4	8;4;4	3	8	8	8	31.1	31.1	31.1	45.336	408	408;233;252	0	1096500000	68532000	0.000295336	0
>jgi|Lotgi1|174421|fgenesh2_pg.C_sca_195000010;>jgi|Lotgi1|201804|estExt_Genewise1.C_sca_1950010;>jgi|Lotgi1|239124|estExt_fgenesh2_pg.C_sca_1950010;>jgi|Lotgi1|226724|estExt_Genewise1Plus.C_sca_1950010;>jgi|Lotgi1|226723|estExt_Genewise1Plus.C_sca_1950008;>jgi|Lotgi1|201803|estExt_Genewise1.C_sca_1950008;>jgi|Lotgi1|176740|fgenesh2_pg.C_sca_3036000001;>jgi|Lotgi1|239761|estExt_fgenesh2_pg.C_sca_…	>jgi|Lotgi1|174421|fgenesh2_pg.C_sca_195000010;>jgi|Lotgi1|201804|estExt_Genewise1.C_sca_1950010;>jgi|Lotgi1|239124|estExt_fgenesh2_pg.C_sca_1950010;>jgi|Lotgi1|226724|estExt_Genewise1Plus.C_sca_1950010;>jgi|Lotgi1|226723|estExt_Genewise1Plus.C_sca_1950008;>jgi|Lotgi1|201803|estExt_Genewise1.C_sca_1950008	10;10;10;10;10;10;4;3;1;1	10;10;10;10;10;10;4;3;1;1	10;10;10;10;10;10;4;3;1;1	10	10	10	10	19.8	19.8	19.8	82.718	779	779;790;841;841;841;841;168;160;258;281	5.78e-131	34227000	877620	3.78207e-06	0		722		298
>jgi|Lotgi1|239125|estExt_fgenesh2_pg.C_sca_1950011;>jgi|Lotgi1|174422|fgenesh2_pg.C_sca_195000011;>jgi|Lotgi1|63861|gw1.195.14.1;>jgi|Lotgi1|143252|e_gw1.195.14.1;>jgi|Lotgi1|143251|e_gw1.195.9.1	>jgi|Lotgi1|239125|estExt_fgenesh2_pg.C_sca_1950011;>jgi|Lotgi1|174422|fgenesh2_pg.C_sca_195000011	71;71;3;3;2	71;71;3;3;2	64;64;2;2;0	5	71	71	64	69	69	62	103.45	953	953;953;177;192;76	0	85667000000	1529800000	0.00659262	0		723;724;725;726		177;407;789;839
>jgi|Lotgi1|239129|estExt_fgenesh2_pg.C_sca_1950017;>jgi|Lotgi1|174428|fgenesh2_pg.C_sca_195000017;>jgi|Lotgi1|226728|estExt_Genewise1Plus.C_sca_1950016;>jgi|Lotgi1|201809|estExt_Genewise1.C_sca_1950016;>jgi|Lotgi1|201808|estExt_Genewise1.C_sca_1950015;>jgi|Lotgi1|201807|estExt_Genewise1.C_sca_1950014;>jgi|Lotgi1|95457|gw1.195.21.1;>jgi|Lotgi1|226727|estExt_Genewise1Plus.C_sca_1950015;>jgi|Lotgi1…	>jgi|Lotgi1|239129|estExt_fgenesh2_pg.C_sca_1950017;>jgi|Lotgi1|174428|fgenesh2_pg.C_sca_195000017	30;30;13;13;13;13;11;11;11;11;8;8;8;8	30;30;13;13;13;13;11;11;11;11;8;8;8;8	30;30;13;13;13;13;11;11;11;11;8;8;8;8	14	30	30	30	40.9	40.9	40.9	92.337	865	865;865;252;252;252;252;237;254;298;298;181;181;201;201	0	10975000000	365830000	0.00157653	0		727;728;729;730;731;732;733;734;735;736;737;738;739;740;741	40	127;347;349;550;551;628;790;792;795;798;801;804;807;825;843	808
>jgi|Lotgi1|239159|estExt_fgenesh2_pg.C_sca_2000011;>jgi|Lotgi1|174503|fgenesh2_pg.C_sca_200000011	>jgi|Lotgi1|239159|estExt_fgenesh2_pg.C_sca_2000011;>jgi|Lotgi1|174503|fgenesh2_pg.C_sca_200000011	7;7	7;7	7;7	2	7	7	7	42.3	42.3	42.3	22.358	201	201;201	3.08e-45	240710000	20059000	8.64436e-05	0		742;743		168;181
B3A0R2;>jgi|Lotgi1|239170|estExt_fgenesh2_pg.C_sca_2010012;>jgi|Lotgi1|174534|fgenesh2_pg.C_sca_201000012	B3A0R2;>jgi|Lotgi1|239170|estExt_fgenesh2_pg.C_sca_2010012;>jgi|Lotgi1|174534|fgenesh2_pg.C_sca_201000012	6;6;6	6;6;6	6;6;6	3	6	6	6	74.5	74.5	74.5	15.12	145	145;145;145	3.82e-256	54888000000	13722000000	0.0591345	0		744;745;746;747;748;749;750;751;752;753;754;755;756;757;758		39;42;72;74;77;90;93;101;112;120;124;128;132;142;145
>jgi|Lotgi1|239171|estExt_fgenesh2_pg.C_sca_2010013;>jgi|Lotgi1|174535|fgenesh2_pg.C_sca_201000013	>jgi|Lotgi1|239171|estExt_fgenesh2_pg.C_sca_2010013;>jgi|Lotgi1|174535|fgenesh2_pg.C_sca_201000013	2;2	2;2	2;2	2	2	2	2	18.2	18.2	18.2	13.925	137	137;137	4.18e-22	3498500	583080	2.51276e-06	0
>jgi|Lotgi1|174537|fgenesh2_pg.C_sca_201000015;>jgi|Lotgi1|239173|estExt_fgenesh2_pg.C_sca_2010015	>jgi|Lotgi1|174537|fgenesh2_pg.C_sca_201000015	3;1	3;1	3;1	2	3	3	3	24.6	24.6	24.6	17.094	171	171;177	9.66e-67	197530000	49383000	0.000212814	0		759;760;761;762		87;90;96;154
B3A0R1;>jgi|Lotgi1|239174|estExt_fgenesh2_pg.C_sca_2010016;>jgi|Lotgi1|174538|fgenesh2_pg.C_sca_201000016	B3A0R1;>jgi|Lotgi1|239174|estExt_fgenesh2_pg.C_sca_2010016;>jgi|Lotgi1|174538|fgenesh2_pg.C_sca_201000016	7;7;7	7;7;7	7;7;7	3	7	7	7	71.5	71.5	71.5	14.856	151	151;186;186	6.22e-249	148450000000	21208000000	0.0913951	0		763;764;765;766;767;768;769;770;771;772;773;774;775;776;777;778;779;780	41;42	44;45;48;50;53;55;61;63;70;75;79;88;99;106;108;116;118;151	124;125
>jgi|Lotgi1|239188|estExt_fgenesh2_pg.C_sca_2050005;>jgi|Lotgi1|174599|fgenesh2_pg.C_sca_205000005	>jgi|Lotgi1|239188|estExt_fgenesh2_pg.C_sca_2050005;>jgi|Lotgi1|174599|fgenesh2_pg.C_sca_205000005	14;14	14;14	9;9	2	14	14	9	32.2	32.2	22.6	71.24	633	633;633	0	37329000000	1964700000	0.00846681	0		781;782;783;784		51;60;77;165
>jgi|Lotgi1|239214|estExt_fgenesh2_pg.C_sca_2070011;>jgi|Lotgi1|174645|fgenesh2_pg.C_sca_207000011;B3A0P6	>jgi|Lotgi1|239214|estExt_fgenesh2_pg.C_sca_2070011;>jgi|Lotgi1|174645|fgenesh2_pg.C_sca_207000011;B3A0P6	22;22;13	22;22;13	22;22;13	3	22	22	22	31.5	31.5	31.5	77.972	778	778;778;262	0	253040000000	15815000000	0.0681542	0		786;787;788;789;790;791;792;793;794	43;44;45;46;47;48;82;83	115;140;304;327;328;332;333;336;349	222;322;323;324;325;326;329;335
>jgi|Lotgi1|174652|fgenesh2_pg.C_sca_207000018	>jgi|Lotgi1|174652|fgenesh2_pg.C_sca_207000018	47	47	47	1	47	47	47	45.2	45.2	45.2	163.65	1512	1512	0	2039400000	30900000	0.000133162	0		795;796;797;798;799;800;801;802;803;804;805;806;807;808		340;369;392;504;506;606;804;922;940;1319;1348;1361;1373;1512
>jgi|Lotgi1|239234|estExt_fgenesh2_pg.C_sca_2130001;>jgi|Lotgi1|174710|fgenesh2_pg.C_sca_213000001;>jgi|Lotgi1|239628|estExt_fgenesh2_pg.C_sca_6100001;>jgi|Lotgi1|175986|fgenesh2_pg.C_sca_610000001;>jgi|Lotgi1|176784|fgenesh2_pg.C_sca_3931000001;>jgi|Lotgi1|237827|estExt_fgenesh2_pg.C_sca_1180076;>jgi|Lotgi1|171712|fgenesh2_pg.C_sca_118000078	>jgi|Lotgi1|239234|estExt_fgenesh2_pg.C_sca_2130001;>jgi|Lotgi1|174710|fgenesh2_pg.C_sca_213000001;>jgi|Lotgi1|239628|estExt_fgenesh2_pg.C_sca_6100001;>jgi|Lotgi1|175986|fgenesh2_pg.C_sca_610000001;>jgi|Lotgi1|176784|fgenesh2_pg.C_sca_3931000001;>jgi|Lotgi1|237827|estExt_fgenesh2_pg.C_sca_1180076;>jgi|Lotgi1|171712|fgenesh2_pg.C_sca_118000078	2;2;2;2;1;1;1	2;2;2;2;1;1;1	2;2;2;2;1;1;1	7	2	2	2	7.1	7.1	7.1	166.42	1578	1578;1578;1693;1826;135;1472;1537	1.4e-07	2485800	42859	1.84699e-07	0
>jgi|Lotgi1|174755|fgenesh2_pg.C_sca_216000004	>jgi|Lotgi1|174755|fgenesh2_pg.C_sca_216000004	1	1	1	1	1	1	1	11.2	11.2	11.2	18.58	160	160	2.96e-07	1932400	386480	1.66552e-06	0
>jgi|Lotgi1|239339|estExt_fgenesh2_pg.C_sca_2240004;>jgi|Lotgi1|174898|fgenesh2_pg.C_sca_224000004	>jgi|Lotgi1|239339|estExt_fgenesh2_pg.C_sca_2240004;>jgi|Lotgi1|174898|fgenesh2_pg.C_sca_224000004	24;24	24;24	24;24	2	24	24	24	59.3	59.3	59.3	66.556	609	609;609	0	741200000	23910000	0.000103039	0		809;810;811;812;813;814;815;816;817	49	26;40;65;74;92;119;157;375;426	66
>jgi|Lotgi1|174920|fgenesh2_pg.C_sca_225000003;>jgi|Lotgi1|233333|estExt_fgenesh2_pg.C_sca_370165;>jgi|Lotgi1|163093|fgenesh2_pg.C_sca_37000170	>jgi|Lotgi1|174920|fgenesh2_pg.C_sca_225000003	25;1;1	25;1;1	25;1;1	3	25	25	25	50	50	50	58.24	516	516;340;340	0	44765000000	1492200000	0.00643058	0		818;819;820;821;822;823;824;825;826;827;828;829	50;51;95	36;39;47;69;71;88;329;348;369;373;449;472	83;93;111
>jgi|Lotgi1|175200|fgenesh2_pg.C_sca_251000015;>jgi|Lotgi1|239447|estExt_fgenesh2_pg.C_sca_2510014	>jgi|Lotgi1|175200|fgenesh2_pg.C_sca_251000015;>jgi|Lotgi1|239447|estExt_fgenesh2_pg.C_sca_2510014	9;8	9;8	9;8	2	9	9	9	40.5	40.5	40.5	27.722	274	274;191	5.86e-169	6505700000	1084300000	0.00467275	0		830;831;832;833		56;229;272;273
>jgi|Lotgi1|239464|estExt_fgenesh2_pg.C_sca_2610003;>jgi|Lotgi1|175264|fgenesh2_pg.C_sca_261000003	>jgi|Lotgi1|239464|estExt_fgenesh2_pg.C_sca_2610003;>jgi|Lotgi1|175264|fgenesh2_pg.C_sca_261000003	1;1	1;1	1;1	2	1	1	1	3.4	3.4	3.4	50.413	442	442;442	4.31e-05	1301400	59153	2.54918e-07	0
>jgi|Lotgi1|176686|fgenesh2_pg.C_sca_2579000001;>jgi|Lotgi1|239480|estExt_fgenesh2_pg.C_sca_2680009;>jgi|Lotgi1|175325|fgenesh2_pg.C_sca_268000009;>jgi|Lotgi1|175476|fgenesh2_pg.C_sca_287000002;>jgi|Lotgi1|175807|fgenesh2_pg.C_sca_415000001;>jgi|Lotgi1|227927|estExt_fgenesh2_pg.C_sca_10253;>jgi|Lotgi1|152119|fgenesh2_pg.C_sca_1000257	>jgi|Lotgi1|176686|fgenesh2_pg.C_sca_2579000001;>jgi|Lotgi1|239480|estExt_fgenesh2_pg.C_sca_2680009;>jgi|Lotgi1|175325|fgenesh2_pg.C_sca_268000009;>jgi|Lotgi1|175476|fgenesh2_pg.C_sca_287000002;>jgi|Lotgi1|175807|fgenesh2_pg.C_sca_415000001	3;3;3;2;2;1;1	3;3;3;2;2;1;1	3;3;3;2;2;1;1	7	3	3	3	33.3	33.3	33.3	10.872	102	102;422;422;139;200;208;208	5.41e-52	33695000	11232000	4.84039e-05	0
>jgi|Lotgi1|180698|fgenesh2_pm.C_sca_276000001;>jgi|Lotgi1|175389|fgenesh2_pg.C_sca_276000001;>jgi|Lotgi1|144973|e_gw1.276.12.1;>jgi|Lotgi1|56414|gw1.276.10.1;>jgi|Lotgi1|56861|gw1.276.11.1;>jgi|Lotgi1|144968|e_gw1.276.10.1;>jgi|Lotgi1|144970|e_gw1.276.11.1;>jgi|Lotgi1|58108|gw1.276.12.1	>jgi|Lotgi1|180698|fgenesh2_pm.C_sca_276000001;>jgi|Lotgi1|175389|fgenesh2_pg.C_sca_276000001;>jgi|Lotgi1|144973|e_gw1.276.12.1;>jgi|Lotgi1|56414|gw1.276.10.1;>jgi|Lotgi1|56861|gw1.276.11.1;>jgi|Lotgi1|144968|e_gw1.276.10.1;>jgi|Lotgi1|144970|e_gw1.276.11.1	4;4;2;2;2;2;2;1	4;4;2;2;2;2;2;1	3;3;2;2;2;2;2;1	8	4	4	3	10.8	10.8	8.6	55.464	489	489;489;125;159;163;184;186;102	1.47e-47	42223000	1759300	7.58164e-06	0
>jgi|Lotgi1|239519|estExt_fgenesh2_pg.C_sca_2830010;>jgi|Lotgi1|175454|fgenesh2_pg.C_sca_283000010;>jgi|Lotgi1|175455|fgenesh2_pg.C_sca_283000011	>jgi|Lotgi1|239519|estExt_fgenesh2_pg.C_sca_2830010;>jgi|Lotgi1|175454|fgenesh2_pg.C_sca_283000010;>jgi|Lotgi1|175455|fgenesh2_pg.C_sca_283000011	1;1;1	1;1;1	1;1;1	3	1	1	1	6	6	6	25.47	215	215;227;507	3.57e-22	17813000	2226700	9.59589e-06	0
>jgi|Lotgi1|239573|estExt_fgenesh2_pg.C_sca_3370004;>jgi|Lotgi1|175668|fgenesh2_pg.C_sca_337000004;>jgi|Lotgi1|176076|fgenesh2_pg.C_sca_716000001;>jgi|Lotgi1|175246|fgenesh2_pg.C_sca_258000011;>jgi|Lotgi1|174561|fgenesh2_pg.C_sca_202000021;>jgi|Lotgi1|175669|fgenesh2_pg.C_sca_337000005;>jgi|Lotgi1|239176|estExt_fgenesh2_pg.C_sca_2020030;>jgi|Lotgi1|174570|fgenesh2_pg.C_sca_202000030;>jgi|Lotgi1|2…	>jgi|Lotgi1|239573|estExt_fgenesh2_pg.C_sca_3370004;>jgi|Lotgi1|175668|fgenesh2_pg.C_sca_337000004;>jgi|Lotgi1|176076|fgenesh2_pg.C_sca_716000001;>jgi|Lotgi1|175246|fgenesh2_pg.C_sca_258000011;>jgi|Lotgi1|174561|fgenesh2_pg.C_sca_202000021;>jgi|Lotgi1|175669|fgenesh2_pg.C_sca_337000005;>jgi|Lotgi1|239176|estExt_fgenesh2_pg.C_sca_2020030;>jgi|Lotgi1|174570|fgenesh2_pg.C_sca_202000030;>jgi|Lotgi1|2…	2;2;1;1;1;1;1;1;1;1;1;1;1;1;1;1;1;1;1	2;2;1;1;1;1;1;1;1;1;1;1;1;1;1;1;1;1;1	2;2;1;1;1;1;1;1;1;1;1;1;1;1;1;1;1;1;1	19	2	2	2	5.4	5.4	5.4	66.754	598	598;598;137;212;278;303;400;414;430;430;447;549;641;776;783;1337;1337;1385;1385	7.91e-24	2537800	87511	3.77126e-07	0
>jgi|Lotgi1|239574|estExt_fgenesh2_pg.C_sca_3420002;>jgi|Lotgi1|175684|fgenesh2_pg.C_sca_342000002	>jgi|Lotgi1|239574|estExt_fgenesh2_pg.C_sca_3420002;>jgi|Lotgi1|175684|fgenesh2_pg.C_sca_342000002	37;37	37;37	37;37	2	37	37	37	50.4	50.4	50.4	82.813	760	760;760	0	9344400000	233610000	0.00100673	0		834;835;836;837;838		461;580;692;740;747
>jgi|Lotgi1|180742|fgenesh2_pm.C_sca_619000001;>jgi|Lotgi1|175997|fgenesh2_pg.C_sca_619000003;>jgi|Lotgi1|180778|fgenesh2_pm.C_sca_2263000001;>jgi|Lotgi1|176620|fgenesh2_pg.C_sca_2263000001;>jgi|Lotgi1|180743|fgenesh2_pm.C_sca_619000002;>jgi|Lotgi1|175998|fgenesh2_pg.C_sca_619000004;>jgi|Lotgi1|68200|gw1.5500.2.1;>jgi|Lotgi1|180800|fgenesh2_pm.C_sca_5500000001;>jgi|Lotgi1|176875|fgenesh2_pg.C_sca…	>jgi|Lotgi1|180742|fgenesh2_pm.C_sca_619000001;>jgi|Lotgi1|175997|fgenesh2_pg.C_sca_619000003;>jgi|Lotgi1|180778|fgenesh2_pm.C_sca_2263000001;>jgi|Lotgi1|176620|fgenesh2_pg.C_sca_2263000001;>jgi|Lotgi1|180743|fgenesh2_pm.C_sca_619000002;>jgi|Lotgi1|175998|fgenesh2_pg.C_sca_619000004;>jgi|Lotgi1|68200|gw1.5500.2.1;>jgi|Lotgi1|180800|fgenesh2_pm.C_sca_5500000001;>jgi|Lotgi1|176875|fgenesh2_pg.C_sca…	7;7;6;6;6;6;5;5;5;4;4;4;4;4;4;4;4;4;4;4;4;4;4;4;4;4;4;4;4;4;4;4;4;4;4;4;4;4;4;4;4;4;4;4;4;4;4;4;4;4;4;4;4;4;4;4;4;4;4;4;4;4;4;4;4;4;4;4;4;4;4;4;4;4;4;4;4;4;4;4;4;4;4;4;4;4;4;4;4;4;4;4;4;4;4;4;4;4;4;4;4;4;4;4;4;4;4;4;4;4;4;4;4;4;4;4;4;4;4;4;4;4;4;4;4;4;4;4;3;3;3;3;3;3;3;3;3;3;3;3;3;3;3;3;3;3;3;3;3;3;3;3;3;3;3;3;3;3;3;3;3;3;3;3;3;3;3;3;3;3;3;3;3;3;3;3;3;3;3;3;3;3;3;3;3;3;3;3;3;3;3;3;3;3;3;3;3;3;3;3…	7;7;6;6;6;6;5;5;5;4;4;4;4;4;4;4;4;4;4;4;4;4;4;4;4;4;4;4;4;4;4;4;4;4;4;4;4;4;4;4;4;4;4;4;4;4;4;4;4;4;4;4;4;4;4;4;4;4;4;4;4;4;4;4;4;4;4;4;4;4;4;4;4;4;4;4;4;4;4;4;4;4;4;4;4;4;4;4;4;4;4;4;4;4;4;4;4;4;4;4;4;4;4;4;4;4;4;4;4;4;4;4;4;4;4;4;4;4;4;4;4;4;4;4;4;4;4;4;3;3;3;3;3;3;3;3;3;3;3;3;3;3;3;3;3;3;3;3;3;3;3;3;3;3;3;3;3;3;3;3;3;3;3;3;3;3;3;3;3;3;3;3;3;3;3;3;3;3;3;3;3;3;3;3;3;3;3;3;3;3;3;3;3;3;3;3;3;3;3;3…	7;7;6;6;6;6;5;5;5;4;4;4;4;4;4;4;4;4;4;4;4;4;4;4;4;4;4;4;4;4;4;4;4;4;4;4;4;4;4;4;4;4;4;4;4;4;4;4;4;4;4;4;4;4;4;4;4;4;4;4;4;4;4;4;4;4;4;4;4;4;4;4;4;4;4;4;4;4;4;4;4;4;4;4;4;4;4;4;4;4;4;4;4;4;4;4;4;4;4;4;4;4;4;4;4;4;4;4;4;4;4;4;4;4;4;4;4;4;4;4;4;4;4;4;4;4;4;4;3;3;3;3;3;3;3;3;3;3;3;3;3;3;3;3;3;3;3;3;3;3;3;3;3;3;3;3;3;3;3;3;3;3;3;3;3;3;3;3;3;3;3;3;3;3;3;3;3;3;3;3;3;3;3;3;3;3;3;3;3;3;3;3;3;3;3;3;3;3;3;3…	442	7	7	7	38.9	38.9	38.9	23.934	216	216;216;213;213;228;228;206;217;217;84;85;89;89;89;89;89;92;92;92;92;101;101;103;103;103;103;103;103;103;103;103;103;103;103;103;103;103;103;103;103;103;103;103;103;103;103;103;103;103;103;103;103;103;103;103;103;103;103;103;103;103;103;103;103;103;103;103;103;103;103;103;103;103;103;103;103;103;103;103;103;103;103;103;103;103;103;103;103;103;103;103;103;103;103;103;103;103;103;103;103;103;103;10…	6.94e-43	106760000	8212600	3.53919e-05	0		839;840;841		85;150;153
>jgi|Lotgi1|239707|estExt_fgenesh2_pg.C_sca_8510001;>jgi|Lotgi1|176243|fgenesh2_pg.C_sca_851000001	>jgi|Lotgi1|239707|estExt_fgenesh2_pg.C_sca_8510001;>jgi|Lotgi1|176243|fgenesh2_pg.C_sca_851000001	1;1	1;1	1;1	2	1	1	1	8.8	8.8	8.8	39.296	363	363;363	0.00012623	365220	20290	8.7439e-08	0
>jgi|Lotgi1|176463|fgenesh2_pg.C_sca_1465000001	>jgi|Lotgi1|176463|fgenesh2_pg.C_sca_1465000001	4	1	1	1	4	1	1	20.2	6.9	6.9	44.783	406	406	0	33239000	1231100	5.30538e-06	0
>jgi|Lotgi1|176496|fgenesh2_pg.C_sca_1638000001	>jgi|Lotgi1|176496|fgenesh2_pg.C_sca_1638000001	3	2	2	1	3	2	2	18.6	12.7	12.7	22.291	204	204	2.55e-23	75960000	8440000	3.63719e-05	0
>jgi|Lotgi1|211451|estExt_Genewise1Plus.C_sca_90345;>jgi|Lotgi1|184604|estExt_Genewise1.C_sca_90345;>jgi|Lotgi1|184603|estExt_Genewise1.C_sca_90344;>jgi|Lotgi1|211452|estExt_Genewise1Plus.C_sca_90346;>jgi|Lotgi1|211450|estExt_Genewise1Plus.C_sca_90344;>jgi|Lotgi1|184605|estExt_Genewise1.C_sca_90346;>jgi|Lotgi1|229817|estExt_fgenesh2_pg.C_sca_90207;>jgi|Lotgi1|155830|fgenesh2_pg.C_sca_9000214	>jgi|Lotgi1|211451|estExt_Genewise1Plus.C_sca_90345;>jgi|Lotgi1|184604|estExt_Genewise1.C_sca_90345;>jgi|Lotgi1|184603|estExt_Genewise1.C_sca_90344;>jgi|Lotgi1|211452|estExt_Genewise1Plus.C_sca_90346;>jgi|Lotgi1|211450|estExt_Genewise1Plus.C_sca_90344;>jgi|Lotgi1|184605|estExt_Genewise1.C_sca_90346;>jgi|Lotgi1|229817|estExt_fgenesh2_pg.C_sca_90207;>jgi|Lotgi1|155830|fgenesh2_pg.C_sca_9000214	2;2;2;2;2;2;1;1	2;2;2;2;2;2;1;1	2;2;2;2;2;2;1;1	8	2	2	2	3.2	3.2	3.2	87.438	788	788;788;788;825;825;825;960;960	1.3e-22	5740900	159470	6.8723e-07	0		842		409
>jgi|Lotgi1|213075|estExt_Genewise1Plus.C_sca_160076;>jgi|Lotgi1|186441|estExt_Genewise1.C_sca_160076;>jgi|Lotgi1|230853|estExt_fgenesh2_pg.C_sca_160028;>jgi|Lotgi1|158060|fgenesh2_pg.C_sca_16000028;>jgi|Lotgi1|83823|gw1.16.367.1;>jgi|Lotgi1|112867|e_gw1.16.367.1	>jgi|Lotgi1|213075|estExt_Genewise1Plus.C_sca_160076;>jgi|Lotgi1|186441|estExt_Genewise1.C_sca_160076;>jgi|Lotgi1|230853|estExt_fgenesh2_pg.C_sca_160028;>jgi|Lotgi1|158060|fgenesh2_pg.C_sca_16000028	11;11;9;9;4;4	11;11;9;9;4;4	11;11;9;9;4;4	6	11	11	11	42.7	42.7	42.7	34.838	307	307;307;264;264;251;278	4.81e-248	102500000	5394800	2.32487e-05	0		843;844		241;280
>jgi|Lotgi1|213813|estExt_Genewise1Plus.C_sca_190009;>jgi|Lotgi1|187250|estExt_Genewise1.C_sca_190009	>jgi|Lotgi1|213813|estExt_Genewise1Plus.C_sca_190009;>jgi|Lotgi1|187250|estExt_Genewise1.C_sca_190009	34;34	2;2	2;2	2	34	2	2	78.2	4.9	4.9	41.837	390	390;390	0	57508000	3382800	1.45781e-05	0		322;323;324;327;328;845;846	18;19;20	1;5;116;156;292;331;364	49;99;100
>jgi|Lotgi1|237912|estExt_fgenesh2_pg.C_sca_1220036;>jgi|Lotgi1|224747|estExt_Genewise1Plus.C_sca_1220077;>jgi|Lotgi1|199620|estExt_Genewise1.C_sca_1220077;>jgi|Lotgi1|171918|fgenesh2_pg.C_sca_122000036;>jgi|Lotgi1|67306|gw1.122.53.1;>jgi|Lotgi1|138125|e_gw1.122.53.1	>jgi|Lotgi1|237912|estExt_fgenesh2_pg.C_sca_1220036;>jgi|Lotgi1|224747|estExt_Genewise1Plus.C_sca_1220077;>jgi|Lotgi1|199620|estExt_Genewise1.C_sca_1220077;>jgi|Lotgi1|171918|fgenesh2_pg.C_sca_122000036	8;8;8;6;2;2	8;8;8;6;2;2	8;8;8;6;2;2	6	8	8	8	39.9	39.9	39.9	32.214	296	296;296;296;264;154;155	1.62e-224	50431000	3151900	1.3583e-05	0		847		167
>jgi|Lotgi1|225855|estExt_Genewise1Plus.C_sca_1510023;>jgi|Lotgi1|225854|estExt_Genewise1Plus.C_sca_1510022;>jgi|Lotgi1|225853|estExt_Genewise1Plus.C_sca_1510021;>jgi|Lotgi1|200838|estExt_Genewise1.C_sca_1510023;>jgi|Lotgi1|200837|estExt_Genewise1.C_sca_1510022;>jgi|Lotgi1|200836|estExt_Genewise1.C_sca_1510021;>jgi|Lotgi1|238561|estExt_fgenesh2_pg.C_sca_1510008;>jgi|Lotgi1|173197|fgenesh2_pg.C_sc…	>jgi|Lotgi1|225855|estExt_Genewise1Plus.C_sca_1510023;>jgi|Lotgi1|225854|estExt_Genewise1Plus.C_sca_1510022;>jgi|Lotgi1|225853|estExt_Genewise1Plus.C_sca_1510021;>jgi|Lotgi1|200838|estExt_Genewise1.C_sca_1510023;>jgi|Lotgi1|200837|estExt_Genewise1.C_sca_1510022;>jgi|Lotgi1|200836|estExt_Genewise1.C_sca_1510021;>jgi|Lotgi1|238561|estExt_fgenesh2_pg.C_sca_1510008;>jgi|Lotgi1|173197|fgenesh2_pg.C_sc…	51;51;51;51;51;51;49;49;48;48;47;47;46;45	51;51;51;51;51;51;49;49;48;48;47;47;46;45	51;51;51;51;51;51;49;49;48;48;47;47;46;45	14	51	51	51	64.2	64.2	64.2	107.58	927	927;927;927;927;927;927;1010;1010;875;875;874;874;875;859	0	76812000000	1422400000	0.00612978	0		848;849;850;851;852;853;854;855;856;857;858;859;860;861;862;863;864;865		48;61;136;178;285;304;315;391;440;445;492;505;589;634;641;644;738;743
>jgi|Lotgi1|201802|estExt_Genewise1.C_sca_1950007;>jgi|Lotgi1|201800|estExt_Genewise1.C_sca_1950005	>jgi|Lotgi1|201802|estExt_Genewise1.C_sca_1950007;>jgi|Lotgi1|201800|estExt_Genewise1.C_sca_1950005	15;15	4;4	4;4	2	15	4	4	94.9	25.4	25.4	14.953	138	138;258	0	70236000	6385100	2.75164e-05	0
>jgi|Lotgi1|226725|estExt_Genewise1Plus.C_sca_1950012;>jgi|Lotgi1|201805|estExt_Genewise1.C_sca_1950012	>jgi|Lotgi1|226725|estExt_Genewise1Plus.C_sca_1950012;>jgi|Lotgi1|201805|estExt_Genewise1.C_sca_1950012	10;10	3;3	3;3	2	10	3	3	67.1	21.2	21.2	16.06	146	146;146	0	1063200000	132900000	0.000572728	0		866		1
>jgi|Lotgi1|233094|estExt_fgenesh2_pg.C_sca_340180;>jgi|Lotgi1|204057|estExt_fgenesh2_kg.C_sca_340021	>jgi|Lotgi1|233094|estExt_fgenesh2_pg.C_sca_340180;>jgi|Lotgi1|204057|estExt_fgenesh2_kg.C_sca_340021	5;5	2;2	2;2	2	5	2	2	16.5	9.2	9.2	33.032	284	284;284	2.43e-16	664430	39084	1.68431e-07	0		867		278
B3A0Q4;>jgi|Lotgi1|228268|estExt_fgenesh2_pg.C_sca_20156;>jgi|Lotgi1|152738|fgenesh2_pg.C_sca_2000158	B3A0Q4;>jgi|Lotgi1|228268|estExt_fgenesh2_pg.C_sca_20156;>jgi|Lotgi1|152738|fgenesh2_pg.C_sca_2000158	15;15;9	15;15;9	15;15;9	3	15	15	15	72.4	72.4	72.4	21.265	185	185;185;119	8.21e-249	36816000000	2832000000	0.0122044	0		868;869;870;871;872;873;874	52;84	106;145;147;156;157;160;162	176;183
>jgi|Lotgi1|229978|estExt_fgenesh2_pg.C_sca_100167;>jgi|Lotgi1|156138|fgenesh2_pg.C_sca_10000171	>jgi|Lotgi1|229978|estExt_fgenesh2_pg.C_sca_100167;>jgi|Lotgi1|156138|fgenesh2_pg.C_sca_10000171	3;2	3;2	3;2	2	3	3	3	2.2	2.2	2.2	189.69	1628	1628;1631	1.21e-11	12109000	212440	9.15503e-07	0		875		1595
>jgi|Lotgi1|231268|estExt_fgenesh2_pg.C_sca_180254;>jgi|Lotgi1|158905|fgenesh2_pg.C_sca_18000255	>jgi|Lotgi1|231268|estExt_fgenesh2_pg.C_sca_180254;>jgi|Lotgi1|158905|fgenesh2_pg.C_sca_18000255	14;13	14;13	14;13	2	14	14	14	64.2	64.2	64.2	42.824	386	386;368	0	598270000	37392000	0.00016114	0		876;877;878		41;46;238
>jgi|Lotgi1|232718|estExt_fgenesh2_pg.C_sca_310081;>jgi|Lotgi1|161840|fgenesh2_pg.C_sca_31000082	>jgi|Lotgi1|232718|estExt_fgenesh2_pg.C_sca_310081;>jgi|Lotgi1|161840|fgenesh2_pg.C_sca_31000082	9;7	9;7	9;7	2	9	9	9	16.5	16.5	16.5	89.122	805	805;713	7.71e-37	43002000	1303100	5.61566e-06	0		879;880;881;882;883;884		254;260;262;450;525;697
>jgi|Lotgi1|233231|estExt_fgenesh2_pg.C_sca_360099	>jgi|Lotgi1|233231|estExt_fgenesh2_pg.C_sca_360099	12	2	2	1	12	2	2	45.5	10.3	10.3	32.77	290	290	2.18e-177	153920000	7329500	3.15862e-05	0		445		125
B3A0R3;>jgi|Lotgi1|234885|estExt_fgenesh2_pg.C_sca_560116;>jgi|Lotgi1|166203|fgenesh2_pg.C_sca_56000116	B3A0R3;>jgi|Lotgi1|234885|estExt_fgenesh2_pg.C_sca_560116;>jgi|Lotgi1|166203|fgenesh2_pg.C_sca_56000116	8;8;7	8;8;7	8;8;7	3	8	8	8	33.7	33.7	33.7	28.214	264	264;291;312	0	24715000000	4943100000	0.0213021	0		885;886;887		69;131;158
>jgi|Lotgi1|235120|estExt_fgenesh2_pg.C_sca_590106;>jgi|Lotgi1|166619|fgenesh2_pg.C_sca_59000106	>jgi|Lotgi1|235120|estExt_fgenesh2_pg.C_sca_590106;>jgi|Lotgi1|166619|fgenesh2_pg.C_sca_59000106	42;39	42;39	42;39	2	42	42	42	49.1	49.1	49.1	126.37	1144	1144;1089	0	3618700000	86159000	0.000371299	0		888;889;890;891;892;893;894;895;896;897;898;899;900;901;902;903		242;249;265;418;430;431;474;597;690;697;711;715;920;931;940;942
B3A0R6;>jgi|Lotgi1|235548|estExt_fgenesh2_pg.C_sca_660065;>jgi|Lotgi1|167425|fgenesh2_pg.C_sca_66000069	B3A0R6;>jgi|Lotgi1|235548|estExt_fgenesh2_pg.C_sca_660065;>jgi|Lotgi1|167425|fgenesh2_pg.C_sca_66000069	10;10;9	9;9;8	9;9;8	3	10	9	9	35.1	32	32	55.792	513	513;682;684	0	8277600000	636740000	0.00274401	0		524;904;905;906		95;97;126;253
>jgi|Lotgi1|236770|estExt_fgenesh2_pg.C_sca_870051;>jgi|Lotgi1|169581|fgenesh2_pg.C_sca_87000051	>jgi|Lotgi1|236770|estExt_fgenesh2_pg.C_sca_870051;>jgi|Lotgi1|169581|fgenesh2_pg.C_sca_87000051	35;32	35;32	35;32	2	35	35	35	50	50	50	83.895	756	756;727	0	6881200000	163840000	0.000706063	0		907;908;909;910;911;912		120;141;274;338;359;428
>jgi|Lotgi1|238526|estExt_fgenesh2_pg.C_sca_1490037;>jgi|Lotgi1|173137|fgenesh2_pg.C_sca_149000037;B3A0P4	>jgi|Lotgi1|238526|estExt_fgenesh2_pg.C_sca_1490037;>jgi|Lotgi1|173137|fgenesh2_pg.C_sca_149000037	53;52;15	53;52;15	53;52;15	3	53	53	53	57.2	57.2	57.2	108	1042	1042;1061;173	0	148690000000	3304200000	0.0142393	0		913;914;915;916;917;918;919;920;921;922;923;924	53;54;55;85	410;548;576;662;711;736;743;770;796;982;1008;1033	452;456;667;668
>jgi|Lotgi1|238562|estExt_fgenesh2_pg.C_sca_1510010;>jgi|Lotgi1|173199|fgenesh2_pg.C_sca_151000010	>jgi|Lotgi1|238562|estExt_fgenesh2_pg.C_sca_1510010	4;1	4;1	4;1	2	4	4	4	7.8	7.8	7.8	69.771	651	651;613	7.66e-40	25153000	1572100	6.77491e-06	0
>jgi|Lotgi1|239121|estExt_fgenesh2_pg.C_sca_1950006;>jgi|Lotgi1|174417|fgenesh2_pg.C_sca_195000006;>jgi|Lotgi1|59507|gw1.195.8.1;>jgi|Lotgi1|54512|gw1.195.4.1;>jgi|Lotgi1|143240|e_gw1.195.4.1;>jgi|Lotgi1|64287|gw1.195.17.1;>jgi|Lotgi1|143236|e_gw1.195.17.1;B3A0S1	>jgi|Lotgi1|239121|estExt_fgenesh2_pg.C_sca_1950006;>jgi|Lotgi1|174417|fgenesh2_pg.C_sca_195000006	20;17;8;8;8;8;8;4	20;17;8;8;8;8;8;4	9;6;0;0;0;0;0;4	8	20	20	9	51.6	51.6	28.1	45.133	409	409;310;80;148;161;279;303;225	0	18823000000	896360000	0.00386283	0		925;926;927;928		32;154;246;281
>jgi|Lotgi1|78136|gw1.10.339.1;>jgi|Lotgi1|58388|gw1.10.76.1;>jgi|Lotgi1|78234|gw1.10.344.1	>jgi|Lotgi1|78136|gw1.10.339.1;>jgi|Lotgi1|58388|gw1.10.76.1;>jgi|Lotgi1|78234|gw1.10.344.1	4;4;4	4;4;4	4;4;4	3	4	4	4	35.3	35.3	35.3	14.788	133	133;134;139	1.36e-43	18067000	1806700	7.78591e-06	0
>jgi|Lotgi1|65548|gw1.15.138.1;>jgi|Lotgi1|230808|estExt_fgenesh2_pg.C_sca_150129;>jgi|Lotgi1|206139|estExt_fgenesh2_pm.C_sca_150007;>jgi|Lotgi1|177960|fgenesh2_pm.C_sca_15000008;>jgi|Lotgi1|157792|fgenesh2_pg.C_sca_15000130;>jgi|Lotgi1|186316|estExt_Genewise1.C_sca_150131;>jgi|Lotgi1|186318|estExt_Genewise1.C_sca_150133;>jgi|Lotgi1|186317|estExt_Genewise1.C_sca_150132;>jgi|Lotgi1|74096|gw1.15.23…	>jgi|Lotgi1|65548|gw1.15.138.1;>jgi|Lotgi1|230808|estExt_fgenesh2_pg.C_sca_150129;>jgi|Lotgi1|206139|estExt_fgenesh2_pm.C_sca_150007;>jgi|Lotgi1|177960|fgenesh2_pm.C_sca_15000008;>jgi|Lotgi1|157792|fgenesh2_pg.C_sca_15000130;>jgi|Lotgi1|186316|estExt_Genewise1.C_sca_150131;>jgi|Lotgi1|186318|estExt_Genewise1.C_sca_150133;>jgi|Lotgi1|186317|estExt_Genewise1.C_sca_150132;>jgi|Lotgi1|74096|gw1.15.23…	9;8;8;8;8;8;8;8;8;8;8;8;8;8;8;8;8;8;8;8	9;8;8;8;8;8;8;8;8;8;8;8;8;8;8;8;8;8;8;8	9;8;8;8;8;8;8;8;8;8;8;8;8;8;8;8;8;8;8;8	20	9	9	9	49.6	49.6	49.6	31.269	274	274;251;251;251;251;266;267;267;273;274;294;294;295;295;295;295;299;299;311;311	3.65e-225	338700000	21169000	9.12271e-05	0		929;930;931;932;933;934		11;21;50;56;103;205
>jgi|Lotgi1|73909|gw1.51.78.1;>jgi|Lotgi1|165331|fgenesh2_pg.C_sca_51000011;>jgi|Lotgi1|150651|fgenesh2_kg.C_sca_51000002;>jgi|Lotgi1|73402|gw1.51.75.1;>jgi|Lotgi1|234460|estExt_fgenesh2_pg.C_sca_510011;>jgi|Lotgi1|219073|estExt_Genewise1Plus.C_sca_510020;>jgi|Lotgi1|219072|estExt_Genewise1Plus.C_sca_510019;>jgi|Lotgi1|219071|estExt_Genewise1Plus.C_sca_510018;>jgi|Lotgi1|204364|estExt_fgenesh2_kg…	>jgi|Lotgi1|73909|gw1.51.78.1;>jgi|Lotgi1|165331|fgenesh2_pg.C_sca_51000011;>jgi|Lotgi1|150651|fgenesh2_kg.C_sca_51000002;>jgi|Lotgi1|73402|gw1.51.75.1;>jgi|Lotgi1|234460|estExt_fgenesh2_pg.C_sca_510011;>jgi|Lotgi1|219073|estExt_Genewise1Plus.C_sca_510020;>jgi|Lotgi1|219072|estExt_Genewise1Plus.C_sca_510019;>jgi|Lotgi1|219071|estExt_Genewise1Plus.C_sca_510018;>jgi|Lotgi1|204364|estExt_fgenesh2_kg…	4;3;3;3;3;3;3;3;3;3;3;3;3;3;2;2	4;3;3;3;3;3;3;3;3;3;3;3;3;3;2;2	4;3;3;3;3;3;3;3;3;3;3;3;3;3;2;2	16	4	4	4	19.1	19.1	19.1	37.556	325	325;291;291;345;348;348;348;348;348;348;348;348;348;349;320;324	7.85e-56	39134000	2445900	1.05405e-05	0		935		79
>jgi|Lotgi1|75899|gw1.32.140.1	>jgi|Lotgi1|75899|gw1.32.140.1	19	1	1	1	19	1	1	90.5	5.2	5.2	24.14	211	211	0	23531000	2139200	9.21881e-06	0		76;381		108;177
>jgi|Lotgi1|99757|gw1.1465.1.1	>jgi|Lotgi1|99757|gw1.1465.1.1	3	1	1	1	3	1	1	49.6	16.5	16.5	13.678	121	121	6.73e-109	1032100	129010	5.55964e-07	0
>jgi|Lotgi1|99791|gw1.32.297.1	>jgi|Lotgi1|99791|gw1.32.297.1	6	1	1	1	6	1	1	72.8	10.9	10.9	10.108	92	92	4.67e-218	6379400	1594800	6.87273e-06	0		76		63
>jgi|Lotgi1|99852|gw1.32.299.1	>jgi|Lotgi1|99852|gw1.32.299.1	6	1	1	1	6	1	1	77.9	10.5	10.5	10.851	95	95	3.27e-208	59215000	14804000	6.37973e-05	0		80		63
B3A0P3	B3A0P3	50	1	1	1	50	1	1	56.4	3.3	3.3	92.942	884	884	0	18793000000	626430000	0.00269958	0		80;385;386;387;388;391;392;396;397;399;401	27	31;221;323;335;425;484;495;548;561;677;747	210
B3A0P7	B3A0P7	25	25	4	1	25	25	4	83.9	83.9	7.7	36.879	336	336	0	20752000000	1220700000	0.00526056	0		417;418;419;420;421;422;423;424;425;426;427		68;69;89;91;114;121;158;194;242;287;323
B3A0Q3;>jgi|Lotgi1|233420|estExt_fgenesh2_pg.C_sca_390106;>jgi|Lotgi1|163374|fgenesh2_pg.C_sca_39000108	B3A0Q3;>jgi|Lotgi1|233420|estExt_fgenesh2_pg.C_sca_390106;>jgi|Lotgi1|163374|fgenesh2_pg.C_sca_39000108	15;14;14	15;14;14	15;14;14	3	15	15	15	34.6	34.6	34.6	44.635	396	396;394;394	0	64816000000	8102000000	0.0349153	0			56;57;58;59;60;61;90		47;56;60;63;166;167;211
B3A0Q6	B3A0Q6	8	3	3	1	8	3	3	22.8	9.2	9.2	50.927	448	448	0	990320000	76179000	0.000328291	0
B3A0R7	B3A0R7	18	2	2	1	18	2	2	56.7	7	7	29.059	270	270	0	4312400000	431240000	0.00185841	0		677;678;680;686		144;153;173;240
Sum of iBAQ intensities																	2.32047e+11		3.63047e-05
