# Supplementary material for: The Lottia gigantea shell matrix proteome: re-analysis including MaxQuant iBAQ quantitation and phosphoproteome analysis
Source: Proteome Sci. 2014 May 18;12:28. doi: 10.1186/1477-5956-12-28 (PMC4094399; doi:10.1186/1477-5956-12-28)
Supplement: Additional file 3: Table S3 — This MaxQuant output table shows all peptides leading to identifications in Table S1, their sequences, scores, and other relevant parameters. Due to the simultaneous use of two databases and the high redundancy of the AllModels database some peptides appeared in so many similar entries that the Excel program created extra cells to accommodate all data. This disrupted the regular pattern of lines and columns of the sheet. However, the start of new peptide entries is clearly recognizable by the peptide sequence. Peptides appear in alphabetical order. [file 1477-5956-12-28-S3.xls]

## Sheet: Lottia_B_peptides
Sequence	Amino acid before	First amino acid	Second amino acid	Second last amino acid	Last amino acid	Amino acid after	A Count	R Count	N Count	D Count	C Count	Q Count	E Count	G Count	H Count	I Count	L Count	K Count	M Count	F Count	P Count	S Count	T Count	W Count	Y Count	V Count	U Count	Length	Missed cleavages	Mass	Proteins	Leading razor protein	Unique (Groups)	Unique (Proteins)	Charges	PEP	Score	Intensity	Contaminant	id	Protein group IDs	Mod. peptide IDs	Evidence IDs	MS/MS IDs	Best MS/MS	Oxidation (M) site IDs	Phospho (STY) site IDs
AAAAGIHMFAVSSNGGSPGFEFLGK	R	A	A	G	K	D	5	0	1	0	0	0	1	5	1	1	1	1	1	3	1	3	0	0	0	1	0	25	0	2422.17	>jgi|Lotgi1|238400|estExt_fgenesh2_pg.C_sca_1440037;>jgi|Lotgi1|172920|fgenesh2_pg.C_sca_144000039	>jgi|Lotgi1|238400|estExt_fgenesh2_pg.C_sca_1440037	yes	no	3	3.2675e-56	143.4	18975000		0	455	0	0;1	0;1;2	1	646
AAADATLTQTTAQLESIGR	K	A	A	G	R	I	5	1	0	1	0	2	1	1	0	1	2	0	0	0	0	1	4	0	0	0	0	19	0	1916.98	>jgi|Lotgi1|82830|gw1.82.151.1;>jgi|Lotgi1|82829|gw1.82.150.1;>jgi|Lotgi1|53693|gw1.82.30.1;>jgi|Lotgi1|236463|estExt_fgenesh2_pg.C_sca_820007;>jgi|Lotgi1|236462|estExt_fgenesh2_pg.C_sca_820006;>jgi|Lotgi1|222448|estExt_Genewise1Plus.C_sca_820019;>jgi|Lotgi1|222447|estExt_Genewise1Plus.C_sca_820018;>jgi|Lotgi1|222446|estExt_Genewise1Plus.C_sca_820017;>jgi|Lotgi1|207316|estExt_fgenesh2_pm.C_sca_82…	>jgi|Lotgi1|82830|gw1.82.151.1	yes	no	3	1.0379e-54	167.28	834010		1	149	1	2;3	3;4	3
AAAEDGVLSDDEIK	K	A	A	I	K	S	3	0	0	3	0	0	2	1	0	1	1	1	0	0	0	1	0	0	0	1	0	14	0	1431.67	>jgi|Lotgi1|157689|fgenesh2_pg.C_sca_15000027	>jgi|Lotgi1|157689|fgenesh2_pg.C_sca_15000027	yes	yes	2,3	3.5172e-18	140.82	523280000		2	302	2	4;5;6;7;8;9;10;11;12;13;14;15;16;17;18;19	5;6;7;8;9;10;11;12;13;14;15;16;17;18;19;20;21	17
AAAEDGVLSNDEIK	K	A	A	I	K	S	3	0	1	2	0	0	2	1	0	1	1	1	0	0	0	1	0	0	0	1	0	14	0	1430.69	>jgi|Lotgi1|230731|estExt_fgenesh2_pg.C_sca_150022;>jgi|Lotgi1|157684|fgenesh2_pg.C_sca_15000022	>jgi|Lotgi1|230731|estExt_fgenesh2_pg.C_sca_150022	yes	no	2	1.6342e-13	141.73	19115000		3	301	3	20;21;22;23;24;25;26;27	22;23;24;25;26;27;28;29;30	29
AAAMEPPPVIPLNK	K	A	A	N	K	A	3	0	1	0	0	0	1	0	0	1	1	1	1	0	4	0	0	0	0	1	0	14	0	1446.79	>jgi|Lotgi1|154020|fgenesh2_pg.C_sca_5000060	>jgi|Lotgi1|154020|fgenesh2_pg.C_sca_5000060	yes	yes	2,3	3.0628e-41	176.32	200360000		4	260	4;5	28;29;30;31;32;33;34;35;36;37;38;39;40;41;42;43;44;45;46;47;48;49;50;51;52	31;32;33;34;35;36;37;38;39;40;41;42;43;44;45;46;47;48;49;50;51;52;53;54;55;56;57;58	34	231
AAAVCIANSYR	R	A	A	Y	R	H	4	1	1	0	1	0	0	0	0	1	0	0	0	0	0	1	0	0	1	1	0	11	0	1194.58	>jgi|Lotgi1|233524|estExt_fgenesh2_pg.C_sca_400105;>jgi|Lotgi1|163553|fgenesh2_pg.C_sca_40000107	>jgi|Lotgi1|233524|estExt_fgenesh2_pg.C_sca_400105	yes	no	2	0.00020507	102.53	163830		5	365	6	53	59	59
AAAVTVPSEDTEWR	R	A	A	W	R	D	3	1	0	1	0	0	2	0	0	0	0	0	0	0	1	1	2	1	0	2	0	14	0	1530.73	>jgi|Lotgi1|237510|estExt_fgenesh2_pg.C_sca_1090023;>jgi|Lotgi1|171086|fgenesh2_pg.C_sca_109000026	>jgi|Lotgi1|237510|estExt_fgenesh2_pg.C_sca_1090023	yes	no	2,3	3.1323e-51	199.8	1374400000		6	441	7	54;55;56;57;58;59;60;61;62;63;64;65;66;67;68;69;70;71;72;73;74;75;76;77;78;79;80;81;82;83;84;85;86;87;88;89;90;91;92;93;94;95;96;97;98;99;100;101;102;103;104;105;106;107;108;109;110;111;112;113;114;115;116;117;118;119;120;121;122;123;124;125;126;127;128;129;130;131;132;133;134;135;136;137;138;139;140;141;142;143;144;145;146;147;148;149;150;151;152	60;61;62;63;64;65;66;67;68;69;70;71;72;73;74;75;76;77;78;79;80;81;82;83;84;85;86;87;88;89;90;91;92;93;94;95;96;97;98;99;100;101;102;103;104;105;106;107;108;109;110;111;112;113;114;115;116;117;118;119;120;121;122;123;124;125;126;127;128;129;130;131;132;133;134;135;136;137;138;139;140;141;142;143;144;145;146;147;148;149;150;151;152;153;154;155;156;157;158;159;160;161;162;163	119
AAEIEVGVVSK	K	A	A	S	K	D	2	0	0	0	0	0	2	1	0	1	0	1	0	0	0	1	0	0	0	3	0	11	0	1100.61	>jgi|Lotgi1|96234|gw1.7.380.1;>jgi|Lotgi1|66700|gw1.7.135.1;>jgi|Lotgi1|66611|gw1.7.132.1;>jgi|Lotgi1|229407|estExt_fgenesh2_pg.C_sca_70021;>jgi|Lotgi1|229406|estExt_fgenesh2_pg.C_sca_70020;>jgi|Lotgi1|210728|estExt_Genewise1Plus.C_sca_70042;>jgi|Lotgi1|210727|estExt_Genewise1Plus.C_sca_70041;>jgi|Lotgi1|210726|estExt_Genewise1Plus.C_sca_70040;>jgi|Lotgi1|205827|estExt_fgenesh2_pm.C_sca_70008;>jg…	>jgi|Lotgi1|96234|gw1.7.380.1	yes	no	2	0.0037046	79.492	207990		7	36	8	153	164	164
AAELQCPFGLYWNNEIFSCDYPR	R	A	A	P	R	N	2	1	2	1	2	1	2	1	0	1	2	0	0	2	2	1	0	1	2	0	0	23	0	2849.26	>jgi|Lotgi1|239574|estExt_fgenesh2_pg.C_sca_3420002;>jgi|Lotgi1|175684|fgenesh2_pg.C_sca_342000002	>jgi|Lotgi1|239574|estExt_fgenesh2_pg.C_sca_3420002	yes	no	3	3.2286e-77	167.61	22158000		8	497	9	154;155;156	165;166;167	166
AAITSMVYEK	K	A	A	E	K	E	2	0	0	0	0	0	1	0	0	1	0	1	1	0	0	1	1	0	1	1	0	10	0	1111.56	B3A0P8;>jgi|Lotgi1|233200|estExt_fgenesh2_pg.C_sca_350163;>jgi|Lotgi1|162768|fgenesh2_pg.C_sca_35000169	B3A0P8	yes	no	2,3	9.3432e-06	128.81	2895700000		12	351	13;14	197;198;199;200;201;202;203;204;205;206;207;208;209;210;211;212;213;214;215;216;217;218;219;220;221;222;223;224;225;226;227;228;229;230;231;232;233;234;235;236;237;238;239;240;241;242;243;244;245;246;247;248;249;250;251;252;253;254;255;256;257;258;259;260;261;262;263;264;265;266;267;268;269;270;271	209;210;211;212;213;214;215;216;217;218;219;220;221;222;223;224;225;226;227;228;229;230;231;232;233;234;235;236;237;238;239;240;241;242;243;244;245;246;247;248;249;250;251;252;253;254;255;256;257;258;259;260;261;262;263;264;265;266;267;268;269;270;271;272;273;274;275;276;277;278;279;280;281;282;283;284;285;286;287;288;289;290	212	428
AAITSMVYEKEIGDQLVGR	K	A	A	G	R	S	2	1	0	1	0	1	2	2	0	2	1	1	1	0	0	1	1	0	1	2	0	19	1	2079.07	B3A0P8;>jgi|Lotgi1|233200|estExt_fgenesh2_pg.C_sca_350163;>jgi|Lotgi1|162768|fgenesh2_pg.C_sca_35000169	B3A0P8	yes	no	2,3	2.1765e-50	161.95	117460000		13	351	15	272;273;274;275;276;277;278;279;280;281;282;283;284;285;286;287;288;289;290	291;292;293;294;295;296;297;298;299;300;301;302;303;304;305;306;307;308;309	300	428
AALEQELYR	K	A	A	Y	R	M	2	1	0	0	0	1	2	0	0	0	2	0	0	0	0	0	0	0	1	0	0	9	0	1091.56	>jgi|Lotgi1|71570|gw1.3.273.1;>jgi|Lotgi1|71569|gw1.3.272.1;>jgi|Lotgi1|104733|e_gw1.3.273.1;>jgi|Lotgi1|104665|e_gw1.3.272.1;>jgi|Lotgi1|81652|gw1.3.451.1;>jgi|Lotgi1|104779|e_gw1.3.451.1;>jgi|Lotgi1|228545|estExt_fgenesh2_pg.C_sca_30133;>jgi|Lotgi1|228544|estExt_fgenesh2_pg.C_sca_30132;>jgi|Lotgi1|209309|estExt_Genewise1Plus.C_sca_30219;>jgi|Lotgi1|209308|estExt_Genewise1Plus.C_sca_30218;>jgi|L…	>jgi|Lotgi1|71570|gw1.3.273.1	yes	no	2	0.001115	117.89	5732300		14	21	16	291;292	310;311	310
AALMGNLMAFSK	K	A	A	S	K	L	3	0	1	0	0	0	0	1	0	0	2	1	2	1	0	1	0	0	0	0	0	12	0	1252.63	>jgi|Lotgi1|235120|estExt_fgenesh2_pg.C_sca_590106;>jgi|Lotgi1|166619|fgenesh2_pg.C_sca_59000106	>jgi|Lotgi1|235120|estExt_fgenesh2_pg.C_sca_590106	yes	no	2	0.00061348	73.273	35302000		15	516	17	293;294;295;296;297;298;299;300	312;313;314;315;316;317;318;319;320	320	888;889
AANNDNNDDLSAEEIR	K	A	A	I	R	E	3	1	4	3	0	0	2	0	0	1	1	0	0	0	0	1	0	0	0	0	0	16	0	1759.76	>jgi|Lotgi1|235120|estExt_fgenesh2_pg.C_sca_590106;>jgi|Lotgi1|166619|fgenesh2_pg.C_sca_59000106	>jgi|Lotgi1|235120|estExt_fgenesh2_pg.C_sca_590106	yes	no	2,3	7.9289e-97	232.17	128680000		16	516	18	301;302;303;304;305;306;307;308;309;310;311;312;313;314;315;316;317;318;319;320;321;322;323	321;322;323;324;325;326;327;328;329;330;331;332;333;334;335;336;337;338;339;340;341;342;343	322
AANNDNNDDLSAEEIREMVGSLLGMDEDDIRK	K	A	A	R	K	L	3	2	4	6	0	0	4	2	0	2	3	1	2	0	0	2	0	0	0	1	0	32	2	3548.6	>jgi|Lotgi1|235120|estExt_fgenesh2_pg.C_sca_590106;>jgi|Lotgi1|166619|fgenesh2_pg.C_sca_59000106	>jgi|Lotgi1|235120|estExt_fgenesh2_pg.C_sca_590106	yes	no	4	2.3506e-52	131.09	4555500		17	516	19	324	344	344	890;891
AAPDNEVILHETLTVLDPR	R	A	A	P	R	S	2	1	1	2	0	0	2	0	1	1	3	0	0	0	2	0	2	0	0	2	0	19	0	2102.1	B3A0R6;>jgi|Lotgi1|235548|estExt_fgenesh2_pg.C_sca_660065;>jgi|Lotgi1|167425|fgenesh2_pg.C_sca_66000069	B3A0R6	yes	no	3	1.6126e-05	84.249	194960		18	517	20	325	345	345
AAPEPDDCVPVSDTEFCTSTLK	R	A	A	L	K	H	2	0	0	3	2	0	2	0	0	0	1	1	0	1	3	2	3	0	0	2	0	22	0	2438.06	>jgi|Lotgi1|235988|estExt_fgenesh2_pg.C_sca_730030;>jgi|Lotgi1|168190|fgenesh2_pg.C_sca_73000030	>jgi|Lotgi1|235988|estExt_fgenesh2_pg.C_sca_730030	yes	no	3	8.0804e-05	82.635	3261500		19	414	21	326;327	346;347;348	347
AAQYCQQLESER	K	A	A	E	R	N	2	1	0	0	1	3	2	0	0	0	1	0	0	0	0	1	0	0	1	0	0	12	0	1481.66	>jgi|Lotgi1|178963|fgenesh2_pm.C_sca_46000035;>jgi|Lotgi1|164710|fgenesh2_pg.C_sca_46000187;>jgi|Lotgi1|73310|gw1.46.145.1;>jgi|Lotgi1|164711|fgenesh2_pg.C_sca_46000188;>jgi|Lotgi1|150576|fgenesh2_kg.C_sca_46000024;>jgi|Lotgi1|73309|gw1.46.144.1;>jgi|Lotgi1|73295|gw1.46.142.1;>jgi|Lotgi1|234102|estExt_fgenesh2_pg.C_sca_460185;>jgi|Lotgi1|218479|estExt_Genewise1Plus.C_sca_460340;>jgi|Lotgi1|218478…	>jgi|Lotgi1|178963|fgenesh2_pm.C_sca_46000035	yes	no	2	1.1906e-14	155.99	338750		20	113	22	328	349	349
AASSQVLGGR	K	A	A	G	R	P	2	1	0	0	0	1	0	2	0	0	1	0	0	0	0	2	0	0	0	1	0	10	0	944.504	>jgi|Lotgi1|158316|fgenesh2_pg.C_sca_16000284	>jgi|Lotgi1|158316|fgenesh2_pg.C_sca_16000284	yes	yes	2	9.6793e-11	140.11	4194100		21	310	23	329;330;331;332;333;334;335;336;337;338;339	350;351;352;353;354;355;356;357;358;359;360	358
AASSQVLGGRPYIAR	K	A	A	A	R	G	3	2	0	0	0	1	0	2	0	1	1	0	0	0	1	2	0	0	1	1	0	15	1	1544.84	>jgi|Lotgi1|158316|fgenesh2_pg.C_sca_16000284	>jgi|Lotgi1|158316|fgenesh2_pg.C_sca_16000284	yes	yes	2,3	2.8874e-69	207.97	423350000		22	310	24	340;341;342;343;344;345;346;347;348;349;350;351;352;353;354;355;356;357;358;359;360;361;362;363;364;365;366;367;368;369;370;371;372;373;374;375;376;377;378;379;380	361;362;363;364;365;366;367;368;369;370;371;372;373;374;375;376;377;378;379;380;381;382;383;384;385;386;387;388;389;390;391;392;393;394;395;396;397;398;399;400;401;402	387
AASVSFCQSGSTPNLAFK	K	A	A	F	K	H	3	0	1	0	1	1	0	1	0	0	1	1	0	2	1	4	1	0	0	1	0	18	0	1870.89	>jgi|Lotgi1|160173|fgenesh2_pg.C_sca_23000191	>jgi|Lotgi1|160173|fgenesh2_pg.C_sca_23000191	yes	yes	2,3	1.2798e-85	206.13	101310000		23	335	25	381;382;383;384;385;386;387;388;389;390;391;392;393;394;395;396;397;398;399;400;401;402;403;404;405;406;407;408;409;410	403;404;405;406;407;408;409;410;411;412;413;414;415;416;417;418;419;420;421;422;423;424;425;426;427;428;429;430;431;432;433	404
AATIEPLFSETGDK	K	A	A	D	K	V	2	0	0	1	0	0	2	1	0	1	1	1	0	1	1	1	2	0	0	0	0	14	0	1477.73	>jgi|Lotgi1|154020|fgenesh2_pg.C_sca_5000060	>jgi|Lotgi1|154020|fgenesh2_pg.C_sca_5000060	yes	yes	2,3	2.1242e-10	135.04	123260000		24	260	26	411;412;413;414;415;416;417;418;419;420;421;422;423;424	434;435;436;437;438;439;440;441;442;443;444;445;446;447;448;449;450;451;452	443
AATIEPLFSETVDK	K	A	A	D	K	V	2	0	0	1	0	0	2	0	0	1	1	1	0	1	1	1	2	0	0	1	0	14	0	1519.78	>jgi|Lotgi1|154020|fgenesh2_pg.C_sca_5000060	>jgi|Lotgi1|154020|fgenesh2_pg.C_sca_5000060	yes	yes	2,3	6.9673e-27	166.62	91205000		25	260	27	425;426;427;428;429;430;431;432;433;434;435;436;437;438;439;440;441;442;443;444;445;446	453;454;455;456;457;458;459;460;461;462;463;464;465;466;467;468;469;470;471;472;473;474;475;476;477;478;479	466
AATPNIPVTVTVYR	R	A	A	Y	R	N	2	1	1	0	0	0	0	0	0	1	0	0	0	0	2	0	3	0	1	3	0	14	0	1500.83	>jgi|Lotgi1|229125|estExt_fgenesh2_pg.C_sca_50355;>jgi|Lotgi1|154324|fgenesh2_pg.C_sca_5000364	>jgi|Lotgi1|229125|estExt_fgenesh2_pg.C_sca_50355	yes	no	2,3	2.0854e-08	112.42	3953200		26	261	28	447;448;449;450	480;481;482;483	480
AATTIQNLK	R	A	A	L	K	D	2	0	1	0	0	1	0	0	0	1	1	1	0	0	0	0	2	0	0	0	0	9	0	958.545	>jgi|Lotgi1|235610|estExt_fgenesh2_pg.C_sca_670062;>jgi|Lotgi1|167518|fgenesh2_pg.C_sca_67000063	>jgi|Lotgi1|235610|estExt_fgenesh2_pg.C_sca_670062	yes	no	2	2.1045e-06	170.3	31006000		27	405	29	451;452;453;454;455;456;457;458;459;460;461;462;463;464;465;466;467;468;469;470	484;485;486;487;488;489;490;491;492;493;494;495;496;497;498;499;500;501;502;503	489
AATTIQNLKDQVATAQSQK	R	A	A	Q	K	S	4	0	1	1	0	4	0	0	0	1	1	2	0	0	0	1	3	0	0	1	0	19	1	2015.06	>jgi|Lotgi1|235610|estExt_fgenesh2_pg.C_sca_670062;>jgi|Lotgi1|167518|fgenesh2_pg.C_sca_67000063	>jgi|Lotgi1|235610|estExt_fgenesh2_pg.C_sca_670062	yes	no	2,3	8.4581e-203	274.45	63504000		28	405	30	471;472;473;474;475;476;477;478;479;480;481;482;483	504;505;506;507;508;509;510;511;512;513;514;515;516;517;518	509
AAVPSGASTGIYEAIELR	R	A	A	L	R	D	4	1	0	0	0	0	2	2	0	2	1	0	0	0	1	2	1	0	1	1	0	18	0	1803.94	>jgi|Lotgi1|77739|gw1.4.378.1;>jgi|Lotgi1|77745|gw1.4.379.1;>jgi|Lotgi1|105842|e_gw1.4.379.1;>jgi|Lotgi1|105777|e_gw1.4.378.1;>jgi|Lotgi1|83079|gw1.4.430.1;>jgi|Lotgi1|228831|estExt_fgenesh2_pg.C_sca_40294;>jgi|Lotgi1|209741|estExt_Genewise1Plus.C_sca_40535;>jgi|Lotgi1|209740|estExt_Genewise1Plus.C_sca_40534;>jgi|Lotgi1|209739|estExt_Genewise1Plus.C_sca_40533;>jgi|Lotgi1|209738|estExt_Genewise1Pl…	>jgi|Lotgi1|77739|gw1.4.378.1	yes	no	2,3	1.2296e-14	111.77	9242700		29	26	31	484;485;486;487;488;489;490;491;492;493;494;495;496	519;520;521;522;523;524;525;526;527;528;529;530;531;532	520
AAYDVNDDGVVK	K	A	A	V	K	V	2	0	1	3	0	0	0	1	0	0	0	1	0	0	0	0	0	0	1	3	0	12	0	1264.59	>jgi|Lotgi1|157690|fgenesh2_pg.C_sca_15000028	>jgi|Lotgi1|157690|fgenesh2_pg.C_sca_15000028	yes	yes	2	2.6805e-05	103.44	159260000		30	303	32	497;498;499	533;534;535	533
ACGLYIVR	R	A	C	V	R	S	1	1	0	0	1	0	0	1	0	1	1	0	0	0	0	0	0	0	1	1	0	8	0	950.501	>jgi|Lotgi1|162078|fgenesh2_pg.C_sca_32000094;>jgi|Lotgi1|119855|e_gw1.32.140.1;>jgi|Lotgi1|75899|gw1.32.140.1;>jgi|Lotgi1|99791|gw1.32.297.1;>jgi|Lotgi1|119827|e_gw1.32.297.1	>jgi|Lotgi1|162078|fgenesh2_pg.C_sca_32000094	no	no	2	0.00066653	149.4	35763000000		31	345;526;84;529	33	500;501;502;503;504;505;506;507;508;509;510;511;512;513;514;515;516;517;518;519;520;521;522;523;524;525;526;527;528;529;530;531;532;533;534;535;536;537;538;539;540;541;542;543;544;545;546;547;548;549;550;551;552;553;554;555;556;557;558;559;560;561;562;563;564;565;566;567;568;569;570;571;572	536;537;538;539;540;541;542;543;544;545;546;547;548;549;550;551;552;553;554;555;556;557;558;559;560;561;562;563;564;565;566;567;568;569;570;571;572;573;574;575;576;577;578;579;580;581;582;583;584;585;586;587;588;589;590;591;592;593;594;595;596;597;598;599;600;601;602;603;604;605;606;607;608;609;610;611;612;613;614;615;616;617;618;619;620;621;622;623;624;625;626	603
ACLPSTCEHNGITYEEGENFQIECNNCR	K	A	C	C	R	C	1	1	4	0	4	1	5	2	1	2	1	0	0	1	1	1	2	0	1	0	0	28	0	3401.38	>jgi|Lotgi1|176463|fgenesh2_pg.C_sca_1465000001	>jgi|Lotgi1|176463|fgenesh2_pg.C_sca_1465000001	yes	yes	3,4	7.0636e-227	240.96	33239000		32	500	34	573;574;575;576;577;578;579	627;628;629;630;631;632;633	627
ACPNVLCYMYCEYGFER	K	A	C	E	R	N	1	1	1	0	3	0	2	1	0	0	1	0	1	1	1	0	0	0	3	1	0	17	0	2230.89	>jgi|Lotgi1|239125|estExt_fgenesh2_pg.C_sca_1950011;>jgi|Lotgi1|174422|fgenesh2_pg.C_sca_195000011;>jgi|Lotgi1|63861|gw1.195.14.1;>jgi|Lotgi1|143252|e_gw1.195.14.1	>jgi|Lotgi1|239125|estExt_fgenesh2_pg.C_sca_1950011	yes	no	2,3	1.5142e-20	125.86	377070000		33	476	35;36	580;581;582;583;584;585;586;587;588;589;590;591;592;593;594;595;596;597;598;599;600;601;602;603;604;605;606;607;608;609;610;611;612;613;614;615;616;617;618;619;620	634;635;636;637;638;639;640;641;642;643;644;645;646;647;648;649;650;651;652;653;654;655;656;657;658;659;660;661;662;663;664;665;666;667;668;669;670;671;672;673;674;675;676;677;678;679;680;681;682;683;684;685;686;687;688	634	723
ACQDLNDIFR	R	A	C	F	R	D	1	1	1	2	1	1	0	0	0	1	1	0	0	1	0	0	0	0	0	0	0	10	0	1250.57	>jgi|Lotgi1|232880|estExt_fgenesh2_pg.C_sca_330023;>jgi|Lotgi1|162212|fgenesh2_pg.C_sca_33000024	>jgi|Lotgi1|232880|estExt_fgenesh2_pg.C_sca_330023	yes	no	2	9.9109e-05	121.73	12684000		34	348	37	621;622;623;624;625	689;690;691;692;693;694	693
ADADKLNIDSVIAR	M	A	D	A	R	L	3	1	1	3	0	0	0	0	0	2	1	1	0	0	0	1	0	0	0	1	0	14	1	1499.79	>jgi|Lotgi1|95568|gw1.144.62.1;>jgi|Lotgi1|95473|gw1.144.61.1;>jgi|Lotgi1|95268|gw1.144.60.1;>jgi|Lotgi1|238389|estExt_fgenesh2_pg.C_sca_1440015;>jgi|Lotgi1|225539|estExt_Genewise1Plus.C_sca_1440013;>jgi|Lotgi1|225538|estExt_Genewise1Plus.C_sca_1440012;>jgi|Lotgi1|225537|estExt_Genewise1Plus.C_sca_1440011;>jgi|Lotgi1|225536|estExt_Genewise1Plus.C_sca_1440010;>jgi|Lotgi1|207737|estExt_fgenesh2_pm.…	>jgi|Lotgi1|95568|gw1.144.62.1	yes	no	2	0.0027335	58.079	166770		35	181	38	626	695	695
ADAMELYPGTSESVIMEANNAGK	R	A	D	G	K	W	4	0	2	1	0	0	3	2	0	1	1	1	2	0	1	2	1	0	1	1	0	23	0	2397.08	>jgi|Lotgi1|115527|e_gw1.21.52.1;>jgi|Lotgi1|115607|e_gw1.21.53.1;>jgi|Lotgi1|115448|e_gw1.21.51.1;>jgi|Lotgi1|214546|estExt_Genewise1Plus.C_sca_210384;>jgi|Lotgi1|188079|estExt_Genewise1.C_sca_210385;>jgi|Lotgi1|214545|estExt_Genewise1Plus.C_sca_210383;>jgi|Lotgi1|188078|estExt_Genewise1.C_sca_210384;>jgi|Lotgi1|214547|estExt_Genewise1Plus.C_sca_210385;>jgi|Lotgi1|188077|estExt_Genewise1.C_sca_2…	>jgi|Lotgi1|115527|e_gw1.21.52.1	yes	no	3	9.0686e-32	126.02	88150000		36	63	39;40	627;628;629;630;631;632;633;634;635;636;637;638;639;640;641	696;697;698;699;700;701;702;703;704;705;706;707;708;709;710;711;712;713;714;715	711	55;56
ADDKVDGYCFNIK	K	A	D	I	K	Y	1	0	1	3	1	0	0	1	0	1	0	2	0	1	0	0	0	0	1	1	0	13	1	1543.7	>jgi|Lotgi1|229513|estExt_fgenesh2_pg.C_sca_80023;>jgi|Lotgi1|155235|fgenesh2_pg.C_sca_8000023	>jgi|Lotgi1|229513|estExt_fgenesh2_pg.C_sca_80023	yes	no	3	1.8727e-11	148.48	1461900		37	276	41	642;643;644	716;717;718	718
ADFVQNNGDHVLIGVK	K	A	D	V	K	K	1	0	2	2	0	1	0	2	1	1	1	1	0	1	0	0	0	0	0	3	0	16	0	1724.88	>jgi|Lotgi1|235988|estExt_fgenesh2_pg.C_sca_730030;>jgi|Lotgi1|168190|fgenesh2_pg.C_sca_73000030	>jgi|Lotgi1|235988|estExt_fgenesh2_pg.C_sca_730030	yes	no	3	0.00019181	77.324	8093300		38	414	42	645;646;647	719;720;721	719
ADIAEAAK	R	A	D	A	K	N	4	0	0	1	0	0	1	0	0	1	0	1	0	0	0	0	0	0	0	0	0	8	0	787.408	>jgi|Lotgi1|235621|estExt_fgenesh2_pg.C_sca_670079;>jgi|Lotgi1|167535|fgenesh2_pg.C_sca_67000080;B3A0Q2	>jgi|Lotgi1|235621|estExt_fgenesh2_pg.C_sca_670079	yes	no	2	0.0033365	151.5	5045000		39	406	43	648;649	722;723	722
ADIAEAAKNDVLATELEIK	R	A	D	I	K	G	5	0	1	2	0	0	3	0	0	2	2	2	0	0	0	0	1	0	0	1	0	19	1	2013.06	>jgi|Lotgi1|235621|estExt_fgenesh2_pg.C_sca_670079;>jgi|Lotgi1|167535|fgenesh2_pg.C_sca_67000080;B3A0Q2	>jgi|Lotgi1|235621|estExt_fgenesh2_pg.C_sca_670079	yes	no	2,3	3.8617e-77	184.78	9013800		40	406	44	650;651;652;653;654;655;656	724;725;726;727;728;729;730;731	724
ADIAEAAKNDVLATELEIKGDALEALAEGYTK	R	A	D	T	K	T	8	0	1	3	0	0	5	2	0	2	4	3	0	0	0	0	2	0	1	1	0	32	2	3331.7	>jgi|Lotgi1|235621|estExt_fgenesh2_pg.C_sca_670079;>jgi|Lotgi1|167535|fgenesh2_pg.C_sca_67000080;B3A0Q2	>jgi|Lotgi1|235621|estExt_fgenesh2_pg.C_sca_670079	yes	no	4	1.318e-252	243.87	1497600		41	406	45	657	732	732
ADIGEVIQDVLGDVAETLVDIQAGEK	K	A	D	E	K	V	3	0	0	4	0	2	3	3	0	3	2	1	0	0	0	0	1	0	0	4	0	26	0	2696.38	>jgi|Lotgi1|163637|fgenesh2_pg.C_sca_40000191	>jgi|Lotgi1|163637|fgenesh2_pg.C_sca_40000191	yes	yes	2,3,4	4.8446e-115	189.39	7908800		42	368	46	658;659;660;661	733;734;735;736;737	735
ADLADAKEPEK	K	A	D	E	K	M	3	0	0	2	0	0	2	0	0	0	1	2	0	0	1	0	0	0	0	0	0	11	1	1185.59	>jgi|Lotgi1|52951|gw1.6.20.1;>jgi|Lotgi1|52948|gw1.6.19.1;>jgi|Lotgi1|107238|e_gw1.6.20.1;>jgi|Lotgi1|107048|e_gw1.6.19.1;>jgi|Lotgi1|229361|estExt_fgenesh2_pg.C_sca_60247;>jgi|Lotgi1|229360|estExt_fgenesh2_pg.C_sca_60246;>jgi|Lotgi1|205813|estExt_fgenesh2_pm.C_sca_60040;>jgi|Lotgi1|203218|estExt_fgenesh2_kg.C_sca_60025;>jgi|Lotgi1|177499|fgenesh2_pm.C_sca_6000044;>jgi|Lotgi1|154753|fgenesh2_pg.C…	>jgi|Lotgi1|52951|gw1.6.20.1	yes	no	3	0.00023211	126.66	298910		43	33	47	662	738	738
ADNCQQYAPQIER	K	A	D	E	R	G	2	1	1	1	1	3	1	0	0	1	0	0	0	0	1	0	0	0	1	0	0	13	0	1591.7	>jgi|Lotgi1|233348|estExt_fgenesh2_pg.C_sca_380029;>jgi|Lotgi1|163125|fgenesh2_pg.C_sca_38000030	>jgi|Lotgi1|233348|estExt_fgenesh2_pg.C_sca_380029	yes	no	2	5.8933e-11	145.6	11823000		52	356	59	950;951;952;953;954;955	1031;1032;1033;1034;1035;1036;1037	1031
ADPCQNYHISSYK	R	A	D	Y	K	K	1	0	1	1	1	1	0	0	1	1	0	1	0	0	1	2	0	0	2	0	0	13	0	1581.69	>jgi|Lotgi1|228264|estExt_fgenesh2_pg.C_sca_20144;>jgi|Lotgi1|152726|fgenesh2_pg.C_sca_2000146	>jgi|Lotgi1|228264|estExt_fgenesh2_pg.C_sca_20144	yes	no	2,3	6.0681e-05	97.69	485180000		53	250	60	956;957;958;959;960;961;962;963	1038;1039;1040;1041;1042;1043;1044;1045;1046	1039
ADPCQNYHISSYKK	R	A	D	K	K	A	1	0	1	1	1	1	0	0	1	1	0	2	0	0	1	2	0	0	2	0	0	14	1	1709.78	>jgi|Lotgi1|228264|estExt_fgenesh2_pg.C_sca_20144;>jgi|Lotgi1|152726|fgenesh2_pg.C_sca_2000146	>jgi|Lotgi1|228264|estExt_fgenesh2_pg.C_sca_20144	yes	no	3,4	0.00087913	73.834	5206500		54	250	61	964;965	1047;1048	1048
ADQLTEEQIAEFK	M	A	D	F	K	E	2	0	0	1	0	2	3	0	0	1	1	1	0	1	0	0	1	0	0	0	0	13	0	1520.74	>jgi|Lotgi1|80684|gw1.31.265.1;>jgi|Lotgi1|101127|gw1.14011.8.1;>jgi|Lotgi1|100822|gw1.31.448.1;>jgi|Lotgi1|100818|gw1.31.446.1;>jgi|Lotgi1|70525|gw1.31.152.1;>jgi|Lotgi1|70523|gw1.31.150.1;>jgi|Lotgi1|60401|gw1.31.58.1;>jgi|Lotgi1|61159|gw1.14011.1.1;>jgi|Lotgi1|60354|gw1.31.51.1;>jgi|Lotgi1|60360|gw1.31.55.1;>jgi|Lotgi1|60359|gw1.31.54.1;>jgi|Lotgi1|177050|fgenesh2_pg.C_sca_14011000002;>jgi|Lot…	>jgi|Lotgi1|80684|gw1.31.265.1	yes	no	2	0.0032382	86.944	229250		55	3	62	966	1049	1049
ADQTTLTMASTSQSQCVEK	R	A	D	E	K	C	2	0	0	1	1	3	1	0	0	0	1	1	1	0	0	3	4	0	0	1	0	19	0	2084.94	>jgi|Lotgi1|230225|estExt_fgenesh2_pg.C_sca_110207;>jgi|Lotgi1|156528|fgenesh2_pg.C_sca_11000214	>jgi|Lotgi1|230225|estExt_fgenesh2_pg.C_sca_110207	yes	no	3	1.3971e-23	121.77	782290		56	286	63	967	1050	1050	250
AEDEFDWIR	K	A	E	I	R	R	1	1	0	2	0	0	2	0	0	1	0	0	0	1	0	0	0	1	0	0	0	9	0	1179.52	>jgi|Lotgi1|234272|estExt_fgenesh2_pg.C_sca_490019;>jgi|Lotgi1|165011|fgenesh2_pg.C_sca_49000020	>jgi|Lotgi1|234272|estExt_fgenesh2_pg.C_sca_490019	yes	no	2	0.00012966	152.34	23215000		63	381	70	1225;1226;1227;1228;1229;1230;1231	1329;1330;1331;1332;1333;1334;1335	1334
AEEKPYIWLHSSR	K	A	E	S	R	D	1	1	0	0	0	0	2	0	1	1	1	1	0	0	1	2	0	1	1	0	0	13	1	1614.82	>jgi|Lotgi1|239339|estExt_fgenesh2_pg.C_sca_2240004;>jgi|Lotgi1|174898|fgenesh2_pg.C_sca_224000004	>jgi|Lotgi1|239339|estExt_fgenesh2_pg.C_sca_2240004	yes	no	3,4	1.1721e-05	103.76	12022000		64	489	71	1232;1233;1234;1235;1236;1237;1238;1239;1240;1241	1336;1337;1338;1339;1340;1341;1342;1343;1344;1345	1340
AEEMAGEFGIPTYYQK	R	A	E	Q	K	F	2	0	0	0	0	1	3	2	0	1	0	1	1	1	1	0	1	0	2	0	0	16	0	1832.83	>jgi|Lotgi1|233201|estExt_fgenesh2_pg.C_sca_350164;>jgi|Lotgi1|162769|fgenesh2_pg.C_sca_35000170	>jgi|Lotgi1|233201|estExt_fgenesh2_pg.C_sca_350164	yes	no	2	1.1124e-06	93.909	1865100		65	352	72	1242;1243	1346;1347	1347	435
AEFLNECVEK	K	A	E	E	K	L	1	0	1	0	1	0	3	0	0	0	1	1	0	1	0	0	0	0	0	1	0	10	0	1237.56	>jgi|Lotgi1|237104|estExt_fgenesh2_pg.C_sca_950038;>jgi|Lotgi1|204915|estExt_fgenesh2_kg.C_sca_950004;>jgi|Lotgi1|170243|fgenesh2_pg.C_sca_95000039;>jgi|Lotgi1|151226|fgenesh2_kg.C_sca_95000004	>jgi|Lotgi1|237104|estExt_fgenesh2_pg.C_sca_950038	yes	no	2	4.6167e-05	126.71	3321800		66	233	73	1244	1348	1348
AEGLPAYCR	K	A	E	C	R	V	2	1	0	0	1	0	1	1	0	0	1	0	0	0	1	0	0	0	1	0	0	9	0	1035.48	>jgi|Lotgi1|174003|fgenesh2_pg.C_sca_179000009	>jgi|Lotgi1|174003|fgenesh2_pg.C_sca_179000009	yes	yes	2	4.8786e-05	156.51	360170000		67	465	74	1245;1246;1247;1248;1249;1250;1251;1252;1253;1254;1255;1256;1257;1258;1259;1260;1261;1262;1263;1264;1265;1266;1267;1268;1269;1270;1271;1272;1273;1274;1275;1276;1277;1278;1279;1280;1281;1282;1283;1284;1285	1349;1350;1351;1352;1353;1354;1355;1356;1357;1358;1359;1360;1361;1362;1363;1364;1365;1366;1367;1368;1369;1370;1371;1372;1373;1374;1375;1376;1377;1378;1379;1380;1381;1382;1383;1384;1385;1386;1387;1388;1389;1390;1391;1392;1393	1355
AELNEFLTR	K	A	E	T	R	E	1	1	1	0	0	0	2	0	0	0	2	0	0	1	0	0	1	0	0	0	0	9	0	1091.56	>jgi|Lotgi1|87178|gw1.104.70.1;>jgi|Lotgi1|67831|gw1.104.43.1;>jgi|Lotgi1|67265|gw1.104.42.1;>jgi|Lotgi1|136265|e_gw1.104.70.1;>jgi|Lotgi1|136262|e_gw1.104.42.1;>jgi|Lotgi1|136241|e_gw1.104.43.1;>jgi|Lotgi1|237379|estExt_fgenesh2_pg.C_sca_1040041;>jgi|Lotgi1|223918|estExt_Genewise1Plus.C_sca_1040082;>jgi|Lotgi1|223917|estExt_Genewise1Plus.C_sca_1040081;>jgi|Lotgi1|223916|estExt_Genewise1Plus.C_sc…	>jgi|Lotgi1|87178|gw1.104.70.1	yes	no	2	0.002729	109.29	257220		68	167	75	1286;1287	1394;1395	1394
AEMEMFSDVPNAIK	K	A	E	I	K	Y	2	0	1	1	0	0	2	0	0	1	0	1	2	1	1	1	0	0	0	1	0	14	0	1580.72	>jgi|Lotgi1|162872|fgenesh2_pg.C_sca_36000100	>jgi|Lotgi1|162872|fgenesh2_pg.C_sca_36000100	yes	yes	2	0.0043093	50.088	1821100		69	354	76	1288	1396	1396	440;441
AENFFILR	R	A	E	L	R	R	1	1	1	0	0	0	1	0	0	1	1	0	0	2	0	0	0	0	0	0	0	8	0	1008.54	>jgi|Lotgi1|179062|fgenesh2_pm.C_sca_50000024;>jgi|Lotgi1|165301|fgenesh2_pg.C_sca_50000142;>jgi|Lotgi1|77623|gw1.50.162.1;>jgi|Lotgi1|68364|gw1.50.87.1;>jgi|Lotgi1|125566|e_gw1.50.87.1;>jgi|Lotgi1|125366|e_gw1.50.162.1;>jgi|Lotgi1|77615|gw1.50.160.1;>jgi|Lotgi1|234442|estExt_fgenesh2_pg.C_sca_500139;>jgi|Lotgi1|234441|estExt_fgenesh2_pg.C_sca_500138;>jgi|Lotgi1|219039|estExt_Genewise1Plus.C_sca_…	>jgi|Lotgi1|179062|fgenesh2_pm.C_sca_50000024	yes	no	2	0.0045747	119.29	146070		70	115	77	1289	1397	1397
AEQGSGDEHEVDEENTLYKPPAK	M	A	E	A	K	K	2	0	1	2	0	1	5	2	1	0	1	2	0	0	2	1	1	0	1	1	0	23	1	2542.15	>jgi|Lotgi1|229322|estExt_fgenesh2_pg.C_sca_60175;>jgi|Lotgi1|210576|estExt_Genewise1Plus.C_sca_60291;>jgi|Lotgi1|210575|estExt_Genewise1Plus.C_sca_60290;>jgi|Lotgi1|210574|estExt_Genewise1Plus.C_sca_60289;>jgi|Lotgi1|205805|estExt_fgenesh2_pm.C_sca_60029;>jgi|Lotgi1|183615|estExt_Genewise1.C_sca_60291;>jgi|Lotgi1|183614|estExt_Genewise1.C_sca_60290;>jgi|Lotgi1|183613|estExt_Genewise1.C_sca_60289…	>jgi|Lotgi1|229322|estExt_fgenesh2_pg.C_sca_60175	yes	no	3	0.00025153	56.234	287080		71	32	78	1290	1398	1398		1
AEQPVELNK	K	A	E	N	K	Q	1	0	1	0	0	1	2	0	0	0	1	1	0	0	1	0	0	0	0	1	0	9	0	1026.53	>jgi|Lotgi1|174204|fgenesh2_pg.C_sca_186000004	>jgi|Lotgi1|174204|fgenesh2_pg.C_sca_186000004	yes	yes	2	0.0046598	101.9	270490		72	472	79	1291	1399	1399
AEQYVSNIER	R	A	E	E	R	Q	1	1	1	0	0	1	2	0	0	1	0	0	0	0	0	1	0	0	1	1	0	10	0	1207.58	>jgi|Lotgi1|171839|fgenesh2_pg.C_sca_121000029	>jgi|Lotgi1|171839|fgenesh2_pg.C_sca_121000029	yes	yes	2	2.5595e-13	190.86	57593000		73	446	80	1292;1293;1294;1295;1296	1400;1401;1402;1403;1404;1405	1405
AESIYGSQGLISNGDCGK	K	A	E	G	K	P	1	0	1	1	1	1	1	4	0	2	1	1	0	0	0	3	0	0	1	0	0	18	0	1854.84	>jgi|Lotgi1|228264|estExt_fgenesh2_pg.C_sca_20144;>jgi|Lotgi1|152726|fgenesh2_pg.C_sca_2000146	>jgi|Lotgi1|228264|estExt_fgenesh2_pg.C_sca_20144	yes	no	2,3	9.3995e-39	163.41	23912000		74	250	81	1297;1298;1299	1406;1407;1408	1407
AETGISALADETGGR	K	A	E	G	R	T	3	1	0	1	0	0	2	3	0	1	1	0	0	0	0	1	2	0	0	0	0	15	0	1446.7	>jgi|Lotgi1|238844|estExt_fgenesh2_pg.C_sca_1750005;>jgi|Lotgi1|173856|fgenesh2_pg.C_sca_175000005	>jgi|Lotgi1|238844|estExt_fgenesh2_pg.C_sca_1750005	yes	no	2	2.2694e-09	106.14	1117000		76	464	83	1385;1386	1520;1521	1521
AEVDLATNDELK	K	A	E	L	K	G	2	0	1	2	0	0	2	0	0	0	2	1	0	0	0	0	1	0	0	1	0	12	0	1316.65	>jgi|Lotgi1|63637|gw1.165.8.1;>jgi|Lotgi1|93905|gw1.165.26.1;>jgi|Lotgi1|93904|gw1.165.25.1;>jgi|Lotgi1|141707|e_gw1.165.26.1;>jgi|Lotgi1|141705|e_gw1.165.25.1;>jgi|Lotgi1|141698|e_gw1.165.8.1;>jgi|Lotgi1|173588|fgenesh2_pg.C_sca_165000010	>jgi|Lotgi1|63637|gw1.165.8.1	yes	no	2	0.00017236	95.417	1097800		77	193	84	1387	1522	1522
AEVGENIEIFFK	K	A	E	F	K	N	1	0	1	0	0	0	3	1	0	2	0	1	0	2	0	0	0	0	0	1	0	12	0	1394.71	>jgi|Lotgi1|115527|e_gw1.21.52.1;>jgi|Lotgi1|115607|e_gw1.21.53.1;>jgi|Lotgi1|115448|e_gw1.21.51.1;>jgi|Lotgi1|214546|estExt_Genewise1Plus.C_sca_210384;>jgi|Lotgi1|188079|estExt_Genewise1.C_sca_210385;>jgi|Lotgi1|214545|estExt_Genewise1Plus.C_sca_210383;>jgi|Lotgi1|188078|estExt_Genewise1.C_sca_210384;>jgi|Lotgi1|214547|estExt_Genewise1Plus.C_sca_210385;>jgi|Lotgi1|188077|estExt_Genewise1.C_sca_2…	>jgi|Lotgi1|115527|e_gw1.21.52.1	yes	no	2	3.502e-08	117.79	45229000		78	63	85	1388;1389;1390;1391;1392;1393;1394;1395;1396;1397;1398;1399;1400;1401;1402;1403;1404;1405;1406;1407;1408;1409;1410	1523;1524;1525;1526;1527;1528;1529;1530;1531;1532;1533;1534;1535;1536;1537;1538;1539;1540;1541;1542;1543;1544;1545;1546;1547;1548;1549;1550;1551;1552;1553;1554	1550
AEVYIPFDDDVAIDK	K	A	E	D	K	S	2	0	0	4	0	0	1	0	0	2	0	1	0	1	1	0	0	0	1	2	0	15	0	1708.82	>jgi|Lotgi1|228264|estExt_fgenesh2_pg.C_sca_20144;>jgi|Lotgi1|152726|fgenesh2_pg.C_sca_2000146	>jgi|Lotgi1|228264|estExt_fgenesh2_pg.C_sca_20144	yes	no	2,3	4.7894e-13	113.4	804360000		79	250	86	1411;1412;1413;1414;1415;1416;1417;1418;1419;1420;1421;1422;1423;1424;1425;1426;1427;1428;1429;1430;1431;1432;1433;1434;1435;1436;1437;1438;1439;1440;1441	1555;1556;1557;1558;1559;1560;1561;1562;1563;1564;1565;1566;1567;1568;1569;1570;1571;1572;1573;1574;1575;1576;1577;1578;1579;1580;1581;1582;1583;1584;1585;1586;1587;1588;1589;1590;1591	1563
AEWIWTSGWSGQHK	K	A	E	H	K	D	1	0	0	0	0	1	1	2	1	1	0	1	0	0	0	2	1	3	0	0	0	14	0	1671.78	>jgi|Lotgi1|239159|estExt_fgenesh2_pg.C_sca_2000011;>jgi|Lotgi1|174503|fgenesh2_pg.C_sca_200000011	>jgi|Lotgi1|239159|estExt_fgenesh2_pg.C_sca_2000011	yes	no	2,3	8.6163e-22	143.98	4087300		80	478	87	1442;1443;1444;1445;1446	1592;1593;1594;1595;1596	1595
AFDENQSWFIDSDLSR	K	A	F	S	R	C	1	1	1	3	0	1	1	0	0	1	1	0	0	2	0	3	0	1	0	0	0	16	0	1928.85	>jgi|Lotgi1|83216|gw1.21.262.1;>jgi|Lotgi1|115289|e_gw1.21.262.1;>jgi|Lotgi1|115226|e_gw1.21.339.1;>jgi|Lotgi1|89955|gw1.21.339.1;>jgi|Lotgi1|83160|gw1.21.261.1;>jgi|Lotgi1|115616|e_gw1.21.261.1	>jgi|Lotgi1|83216|gw1.21.262.1	no	no	2	8.6821e-32	166.04	5176600		81	62;65	88	1447;1448;1449;1450;1451	1597;1598;1599;1600;1601;1602;1603;1604;1605;1606;1607;1608	1601
AFDFNDLATNMMLVNGLNGQK	R	A	F	Q	K	Q	2	0	4	2	0	1	0	2	0	0	3	1	2	2	0	0	1	0	0	1	0	21	0	2312.09	>jgi|Lotgi1|238202|estExt_fgenesh2_pg.C_sca_1350007;>jgi|Lotgi1|172499|fgenesh2_pg.C_sca_135000007	>jgi|Lotgi1|238202|estExt_fgenesh2_pg.C_sca_1350007	yes	no	3	2.3332e-06	76.329	340700		82	451	89	1452	1609	1609	633;634
AFDFPDMYTNMMLFNGVNSR	R	A	F	S	R	Q	1	1	3	2	0	0	0	1	0	0	1	0	3	3	1	1	1	0	1	1	0	20	0	2369.03	>jgi|Lotgi1|238202|estExt_fgenesh2_pg.C_sca_1350007;>jgi|Lotgi1|172499|fgenesh2_pg.C_sca_135000007	>jgi|Lotgi1|238202|estExt_fgenesh2_pg.C_sca_1350007	yes	no	3	8.8555e-11	100.39	4710900		83	451	90	1453;1454	1610;1611	1611	635;636;637
AFDWCLNNLYR	K	A	F	Y	R	N	1	1	2	1	1	0	0	0	0	0	2	0	0	1	0	0	0	1	1	0	0	11	0	1470.67	>jgi|Lotgi1|236343|estExt_fgenesh2_pg.C_sca_790109;>jgi|Lotgi1|204747|estExt_fgenesh2_kg.C_sca_790016;>jgi|Lotgi1|168844|fgenesh2_pg.C_sca_79000112;>jgi|Lotgi1|151052|fgenesh2_kg.C_sca_79000016	>jgi|Lotgi1|236343|estExt_fgenesh2_pg.C_sca_790109	yes	no	2	2.431e-15	174.41	1730900		84	229	91	1455;1456	1612;1613;1614;1615	1615
AFEILPQPGNDLISK	R	A	F	S	K	Q	1	0	1	1	0	1	1	1	0	2	2	1	0	1	2	1	0	0	0	0	0	15	0	1640.88	>jgi|Lotgi1|230881|estExt_fgenesh2_pg.C_sca_160086;>jgi|Lotgi1|158119|fgenesh2_pg.C_sca_16000087	>jgi|Lotgi1|230881|estExt_fgenesh2_pg.C_sca_160086	yes	no	2,3	3.2343e-05	89.506	14084000		85	309	92	1457;1458;1459;1460	1616;1617;1618;1619	1618
AFGEPCISYDVR	K	A	F	V	R	S	1	1	0	1	1	0	1	1	0	1	0	0	0	1	1	1	0	0	1	1	0	12	0	1412.64	B3A0P2;>jgi|Lotgi1|238082|estExt_fgenesh2_pg.C_sca_1300004;>jgi|Lotgi1|172265|fgenesh2_pg.C_sca_130000004	B3A0P2	yes	no	2,3	1.8596e-05	124.12	2551600000		86	448	93	1461;1462;1463;1464;1465;1466;1467;1468;1469;1470;1471;1472;1473;1474;1475;1476;1477;1478;1479;1480;1481;1482;1483;1484;1485;1486;1487;1488;1489;1490;1491;1492;1493;1494;1495;1496;1497;1498;1499;1500;1501;1502	1620;1621;1622;1623;1624;1625;1626;1627;1628;1629;1630;1631;1632;1633;1634;1635;1636;1637;1638;1639;1640;1641;1642;1643;1644;1645;1646;1647;1648;1649;1650;1651;1652;1653;1654;1655;1656;1657;1658;1659;1660;1661;1662	1648
AFGGEDSEEMSENPTLEEISTIVK	K	A	F	V	K	K	1	0	1	1	0	0	6	2	0	2	1	1	1	1	1	3	2	0	0	1	0	24	0	2611.18	>jgi|Lotgi1|154020|fgenesh2_pg.C_sca_5000060	>jgi|Lotgi1|154020|fgenesh2_pg.C_sca_5000060	yes	yes	2,3	9.2606e-70	161.96	219540000		87	260	94;95;96	1503;1504;1505;1506;1507;1508;1509;1510;1511;1512;1513;1514;1515;1516;1517;1518;1519;1520	1663;1664;1665;1666;1667;1668;1669;1670;1671;1672;1673;1674;1675;1676;1677;1678;1679;1680;1681	1680	232	9;10
AFGGEDSEEMSENPTLEEISTIVKK	K	A	F	K	K	I	1	0	1	1	0	0	6	2	0	2	1	2	1	1	1	3	2	0	0	1	0	25	1	2739.28	>jgi|Lotgi1|154020|fgenesh2_pg.C_sca_5000060	>jgi|Lotgi1|154020|fgenesh2_pg.C_sca_5000060	yes	yes	3	3.1393e-06	70.994	2937200		88	260	97	1521	1682	1682	232	9;10
AFGKPNKDEMTIIAPVLQCCLIR	R	A	F	I	R	Y	2	1	1	1	2	1	1	1	0	3	2	2	1	1	2	0	1	0	0	1	0	23	2	2673.38	>jgi|Lotgi1|92774|gw1.11.603.1;>jgi|Lotgi1|92752|gw1.11.602.1;>jgi|Lotgi1|92785|gw1.11.605.1;>jgi|Lotgi1|110278|e_gw1.11.605.1;>jgi|Lotgi1|110129|e_gw1.11.603.1;>jgi|Lotgi1|110052|e_gw1.11.602.1;>jgi|Lotgi1|156599|fgenesh2_pg.C_sca_11000285	>jgi|Lotgi1|92774|gw1.11.603.1	yes	no	4	3.4452e-42	139.44	13151000		89	45	98	1522;1523	1683;1684	1683	40
AFIDDLHSGK	K	A	F	G	K	L	1	0	0	2	0	0	0	1	1	1	1	1	0	1	0	1	0	0	0	0	0	10	0	1101.55	>jgi|Lotgi1|93449|gw1.77.174.1;>jgi|Lotgi1|131935|e_gw1.77.174.1;>jgi|Lotgi1|93447|gw1.77.173.1;>jgi|Lotgi1|93381|gw1.77.172.1;>jgi|Lotgi1|132045|e_gw1.77.173.1;>jgi|Lotgi1|131975|e_gw1.77.172.1	>jgi|Lotgi1|93449|gw1.77.174.1	yes	no	3	0.0028067	89.827	4252100		90	142	99	1524;1525;1526	1685;1686;1687	1687
AFNLPNLIIR	K	A	F	I	R	R	1	1	2	0	0	0	0	0	0	2	2	0	0	1	1	0	0	0	0	0	0	10	0	1169.69	>jgi|Lotgi1|62557|gw1.40.35.1;>jgi|Lotgi1|71817|gw1.40.112.1;>jgi|Lotgi1|122335|e_gw1.40.35.1;>jgi|Lotgi1|122511|e_gw1.40.112.1;>jgi|Lotgi1|71816|gw1.40.111.1;>jgi|Lotgi1|122446|e_gw1.40.111.1;>jgi|Lotgi1|163592|fgenesh2_pg.C_sca_40000146;>jgi|Lotgi1|150409|fgenesh2_kg.C_sca_40000014;>jgi|Lotgi1|233545|estExt_fgenesh2_pg.C_sca_400142;>jgi|Lotgi1|217604|estExt_Genewise1Plus.C_sca_400225;>jgi|Lotgi…	>jgi|Lotgi1|62557|gw1.40.35.1	yes	no	2	0.00033034	113.71	199600		91	103	100	1527	1688	1688
AFRPPNVFQMK	K	A	F	M	K	M	1	1	1	0	0	1	0	0	0	0	0	1	1	2	2	0	0	0	0	1	0	11	1	1333.7	>jgi|Lotgi1|231010|estExt_fgenesh2_pg.C_sca_160282;>jgi|Lotgi1|158318|fgenesh2_pg.C_sca_16000286	>jgi|Lotgi1|231010|estExt_fgenesh2_pg.C_sca_160282	yes	no	3	5.8826e-06	132.88	22116000		92	312	101	1528;1529;1530;1531;1532;1533;1534;1535;1536;1537	1689;1690;1691;1692;1693;1694;1695;1696;1697;1698;1699;1700;1701;1702;1703;1704;1705;1706	1700	301
AFSVDQLK	K	A	F	L	K	H	1	0	0	1	0	1	0	0	0	0	1	1	0	1	0	1	0	0	0	1	0	8	0	906.481	>jgi|Lotgi1|235120|estExt_fgenesh2_pg.C_sca_590106;>jgi|Lotgi1|166619|fgenesh2_pg.C_sca_59000106	>jgi|Lotgi1|235120|estExt_fgenesh2_pg.C_sca_590106	yes	no	2	0.0054052	117.4	5843400		93	516	102	1538;1539	1707;1708	1708
AFTDGSER	K	A	F	E	R	G	1	1	0	1	0	0	1	1	0	0	0	0	0	1	0	1	1	0	0	0	0	8	0	881.388	>jgi|Lotgi1|166131|fgenesh2_pg.C_sca_56000044	>jgi|Lotgi1|166131|fgenesh2_pg.C_sca_56000044	yes	yes	2	0.0019578	140.09	2631000		94	395	103	1540;1541;1542	1709;1710;1711	1710
AGDMWLILNR	K	A	G	N	R	H	1	1	1	1	0	0	0	1	0	1	2	0	1	0	0	0	0	1	0	0	0	10	0	1187.61	>jgi|Lotgi1|232880|estExt_fgenesh2_pg.C_sca_330023;>jgi|Lotgi1|162212|fgenesh2_pg.C_sca_33000024	>jgi|Lotgi1|232880|estExt_fgenesh2_pg.C_sca_330023	yes	no	2	0.00088512	101.9	2643800		95	348	104;105	1543;1544;1545	1712;1713;1714	1714	413
AGFAGDDAPR	K	A	G	P	R	A	3	1	0	2	0	0	0	2	0	0	0	0	0	1	1	0	0	0	0	0	0	10	0	975.441	>jgi|Lotgi1|176246|fgenesh2_pg.C_sca_854000003;>jgi|Lotgi1|151855|fgenesh2_kg.C_sca_854000004;>jgi|Lotgi1|239712|estExt_fgenesh2_pg.C_sca_8540005;>jgi|Lotgi1|239711|estExt_fgenesh2_pg.C_sca_8540004;>jgi|Lotgi1|239710|estExt_fgenesh2_pg.C_sca_8540003;>jgi|Lotgi1|239709|estExt_fgenesh2_pg.C_sca_8540002;>jgi|Lotgi1|227649|estExt_Genewise1Plus.C_sca_8540021;>jgi|Lotgi1|227648|estExt_Genewise1Plus.C_s…	>jgi|Lotgi1|239714|estExt_fgenesh2_pg.C_sca_8540007	no	no	2	1.2725e-06	146.88	2706100	+	96	241;571;242;221;387	106	1546;1547;1548;1549	1715;1716;1717;1718	1715
AGGEDPLR	R	A	G	L	R	L	1	1	0	1	0	0	1	2	0	0	1	0	0	0	1	0	0	0	0	0	0	8	0	813.398	>jgi|Lotgi1|158316|fgenesh2_pg.C_sca_16000284;>jgi|Lotgi1|176424|fgenesh2_pg.C_sca_1280000001	>jgi|Lotgi1|158316|fgenesh2_pg.C_sca_16000284	yes	no	2	0.0024983	146.54	1447700		97	310	107	1550;1551	1719;1720	1719
AGGTPPPIPEFVK	K	A	G	V	K	E	1	0	0	0	0	0	1	2	0	1	0	1	0	1	4	0	1	0	0	1	0	13	0	1308.71	>jgi|Lotgi1|152799|fgenesh2_pg.C_sca_2000219	>jgi|Lotgi1|152799|fgenesh2_pg.C_sca_2000219	yes	yes	2	0.0012705	71.558	1908600		98	251	108	1552	1721	1721
AGIALNDNFVK	K	A	G	V	K	L	2	0	2	1	0	0	0	1	0	1	1	1	0	1	0	0	0	0	0	1	0	11	0	1160.62	>jgi|Lotgi1|236520|estExt_fgenesh2_pg.C_sca_820110;>jgi|Lotgi1|222548|estExt_Genewise1Plus.C_sca_820198;>jgi|Lotgi1|222547|estExt_Genewise1Plus.C_sca_820197;>jgi|Lotgi1|222546|estExt_Genewise1Plus.C_sca_820196;>jgi|Lotgi1|222545|estExt_Genewise1Plus.C_sca_820195;>jgi|Lotgi1|222544|estExt_Genewise1Plus.C_sca_820194;>jgi|Lotgi1|222543|estExt_Genewise1Plus.C_sca_820193;>jgi|Lotgi1|222542|estExt_Gene…	>jgi|Lotgi1|236520|estExt_fgenesh2_pg.C_sca_820110	yes	no	2	0.00097135	90.05	4299900		99	230	109	1553	1722	1722
AGLQFPVGR	R	A	G	G	R	I	1	1	0	0	0	1	0	2	0	0	1	0	0	1	1	0	0	0	0	1	0	9	0	943.524	>jgi|Lotgi1|99863|gw1.829.29.1;>jgi|Lotgi1|147829|e_gw1.4467.16.1;>jgi|Lotgi1|147818|e_gw1.4467.4.1;>jgi|Lotgi1|147815|e_gw1.4467.2.1;>jgi|Lotgi1|148977|e_gw1.15459.4.1;>jgi|Lotgi1|148975|e_gw1.15459.6.1;>jgi|Lotgi1|148973|e_gw1.15459.5.1;>jgi|Lotgi1|148302|e_gw1.7535.7.1;>jgi|Lotgi1|148301|e_gw1.7535.4.1;>jgi|Lotgi1|148299|e_gw1.7535.6.1;>jgi|Lotgi1|147762|e_gw1.4299.2.1;>jgi|Lotgi1|147760|e_gw1…	>jgi|Lotgi1|99863|gw1.829.29.1	yes	no	2	0.00050212	124.98	69472000		100	11	110	1554;1555;1556;1557;1558;1559;1560;1561;1562	1723;1724;1725;1726;1727;1728;1729;1730;1731	1724
AGPFIIYLDDDEIDEIK	R	A	G	I	K	F	1	0	0	4	0	0	2	1	0	4	1	1	0	1	1	0	0	0	1	0	0	17	0	1964.96	>jgi|Lotgi1|235120|estExt_fgenesh2_pg.C_sca_590106;>jgi|Lotgi1|166619|fgenesh2_pg.C_sca_59000106	>jgi|Lotgi1|235120|estExt_fgenesh2_pg.C_sca_590106	yes	no	2,3	2.6118e-22	138.19	56198000		101	516	111	1563;1564;1565;1566;1567;1568;1569;1570;1571;1572;1573	1732;1733;1734;1735;1736;1737;1738;1739;1740;1741;1742	1739
AGPFIIYLDDDEIDEIKFTPK	R	A	G	P	K	G	1	0	0	4	0	0	2	1	0	4	1	2	0	2	2	0	1	0	1	0	0	21	1	2438.23	>jgi|Lotgi1|235120|estExt_fgenesh2_pg.C_sca_590106;>jgi|Lotgi1|166619|fgenesh2_pg.C_sca_59000106	>jgi|Lotgi1|235120|estExt_fgenesh2_pg.C_sca_590106	yes	no	3	1.4637e-21	115.42	71352000		102	516	112	1574;1575;1576;1577;1578	1743;1744;1745;1746;1747	1747
AGSGNIATSGTSSGK	K	A	G	G	K	F	2	0	1	0	0	0	0	4	0	1	0	1	0	0	0	4	2	0	0	0	0	15	0	1293.62	>jgi|Lotgi1|239214|estExt_fgenesh2_pg.C_sca_2070011;>jgi|Lotgi1|174645|fgenesh2_pg.C_sca_207000011;B3A0P6	>jgi|Lotgi1|239214|estExt_fgenesh2_pg.C_sca_2070011	yes	no	2,3	2.2647e-15	137.39	709160000		103	485	113	1579;1580;1581;1582;1583;1584;1585;1586;1587;1588;1589;1590;1591;1592;1593;1594;1595;1596;1597;1598;1599;1600;1601;1602;1603;1604;1605;1606;1607;1608;1609;1610;1611;1612;1613;1614;1615;1616;1617;1618;1619;1620	1748;1749;1750;1751;1752;1753;1754;1755;1756;1757;1758;1759;1760;1761;1762;1763;1764;1765;1766;1767;1768;1769;1770;1771;1772;1773;1774;1775;1776;1777;1778;1779;1780;1781;1782;1783;1784;1785;1786;1787;1788;1789;1790;1791;1792	1785
AGSGNIATSGTSSGKFK	K	A	G	F	K	V	2	0	1	0	0	0	0	4	0	1	0	2	0	1	0	4	2	0	0	0	0	17	1	1568.78	>jgi|Lotgi1|239214|estExt_fgenesh2_pg.C_sca_2070011;>jgi|Lotgi1|174645|fgenesh2_pg.C_sca_207000011;B3A0P6	>jgi|Lotgi1|239214|estExt_fgenesh2_pg.C_sca_2070011	yes	no	2,3	1.246e-46	174.87	150410000		104	485	114	1621;1622;1623;1624;1625;1626;1627;1628;1629;1630;1631;1632;1633;1634;1635;1636;1637;1638;1639;1640;1641;1642;1643;1644;1645;1646;1647;1648;1649;1650;1651;1652;1653;1654	1793;1794;1795;1796;1797;1798;1799;1800;1801;1802;1803;1804;1805;1806;1807;1808;1809;1810;1811;1812;1813;1814;1815;1816;1817;1818;1819;1820;1821;1822;1823;1824;1825;1826	1804
AGSGNIATSGTSSGKFKVTLPFNPLILK	K	A	G	L	K	W	2	0	2	0	0	0	0	4	0	2	3	3	0	2	2	4	3	0	0	1	0	28	2	2804.54	>jgi|Lotgi1|239214|estExt_fgenesh2_pg.C_sca_2070011;>jgi|Lotgi1|174645|fgenesh2_pg.C_sca_207000011;B3A0P6	>jgi|Lotgi1|239214|estExt_fgenesh2_pg.C_sca_2070011	yes	no	4	1.4838e-227	246.63	183120000		105	485	115	1655;1656;1657;1658;1659;1660;1661;1662;1663;1664;1665;1666;1667;1668;1669;1670;1671;1672;1673;1674;1675;1676;1677;1678;1679;1680;1681;1682;1683;1684;1685	1827;1828;1829;1830;1831;1832;1833;1834;1835;1836;1837;1838;1839;1840;1841;1842;1843;1844;1845;1846;1847;1848;1849;1850;1851;1852;1853;1854;1855;1856;1857;1858;1859;1860;1861;1862;1863;1864;1865;1866;1867;1868;1869;1870	1855
AGSSNFDLTNFDR	K	A	G	D	R	S	1	1	2	2	0	0	0	1	0	0	1	0	0	2	0	2	1	0	0	0	0	13	0	1442.64	>jgi|Lotgi1|174652|fgenesh2_pg.C_sca_207000018	>jgi|Lotgi1|174652|fgenesh2_pg.C_sca_207000018	yes	yes	2	7.2581e-17	157.56	16241000		106	486	116	1686;1687;1688;1689;1690;1691;1692;1693;1694	1871;1872;1873;1874;1875;1876;1877;1878;1879;1880	1876
AGVGLFNGNNK	K	A	G	N	K	L	1	0	3	0	0	0	0	3	0	0	1	1	0	1	0	0	0	0	0	1	0	11	0	1089.56	>jgi|Lotgi1|239574|estExt_fgenesh2_pg.C_sca_3420002;>jgi|Lotgi1|175684|fgenesh2_pg.C_sca_342000002	>jgi|Lotgi1|239574|estExt_fgenesh2_pg.C_sca_3420002	yes	no	2	2.2107e-05	107.21	17036000		107	497	117	1695;1696;1697;1698	1881;1882;1883;1884	1882
AGVGLFNGNNKLLVNR	K	A	G	N	R	F	1	1	4	0	0	0	0	3	0	0	3	1	0	1	0	0	0	0	0	2	0	16	1	1684.94	>jgi|Lotgi1|239574|estExt_fgenesh2_pg.C_sca_3420002;>jgi|Lotgi1|175684|fgenesh2_pg.C_sca_342000002	>jgi|Lotgi1|239574|estExt_fgenesh2_pg.C_sca_3420002	yes	no	3	3.7108e-05	87.863	903370		108	497	118	1699	1885	1885
AHGGPGFLGWHR	R	A	H	H	R	M	1	1	0	0	0	0	0	4	2	0	1	0	0	1	1	0	0	1	0	0	0	12	0	1290.64	>jgi|Lotgi1|166196|fgenesh2_pg.C_sca_56000109;>jgi|Lotgi1|234880|estExt_fgenesh2_pg.C_sca_560109	>jgi|Lotgi1|166196|fgenesh2_pg.C_sca_56000109	yes	no	3	7.3736e-07	101.97	3088300		109	396	119	1700;1701;1702;1703	1886;1887;1888;1889	1886
AHGGYSVFAGVGER	K	A	H	E	R	T	2	1	0	0	0	0	1	4	1	0	0	0	0	1	0	1	0	0	1	2	0	14	0	1405.67	>jgi|Lotgi1|180584|fgenesh2_pm.C_sca_203000002;>jgi|Lotgi1|174580|fgenesh2_pg.C_sca_203000009;>jgi|Lotgi1|239181|estExt_fgenesh2_pg.C_sca_2030009;>jgi|Lotgi1|239180|estExt_fgenesh2_pg.C_sca_2030008;>jgi|Lotgi1|226800|estExt_Genewise1Plus.C_sca_2030014;>jgi|Lotgi1|226799|estExt_Genewise1Plus.C_sca_2030013;>jgi|Lotgi1|226798|estExt_Genewise1Plus.C_sca_2030012;>jgi|Lotgi1|226796|estExt_Genewise1Plus…	>jgi|Lotgi1|180584|fgenesh2_pm.C_sca_203000002	yes	no	3	0.002595	62.528	913400		110	199	120	1704	1890	1890
AHLYHRHTSFNR	R	A	H	N	R	K	1	2	1	0	0	0	0	0	3	0	1	0	0	1	0	1	1	0	1	0	0	12	1	1537.77	B3A0P9;>jgi|Lotgi1|236183|estExt_fgenesh2_pg.C_sca_760074;>jgi|Lotgi1|168547|fgenesh2_pg.C_sca_76000074	B3A0P9	yes	no	4	0.00012098	118.87	2176900		111	416	121	1705;1706;1707;1708	1891;1892;1893;1894	1892
AHPLQVELYQTIHAYGPIIADAYVHVPETAK	R	A	H	A	K	N	5	0	0	1	0	2	2	1	3	3	2	1	0	0	3	0	2	0	3	3	0	31	0	3443.79	B3A0R5;>jgi|Lotgi1|231046|estExt_fgenesh2_pg.C_sca_170090;>jgi|Lotgi1|158439|fgenesh2_pg.C_sca_17000090	B3A0R5	yes	no	3,4,5,6	0	288.48	13876000000		112	313	122	1709;1710;1711;1712;1713;1714;1715;1716;1717;1718;1719;1720;1721;1722;1723;1724;1725;1726;1727;1728;1729;1730;1731;1732;1733;1734;1735;1736;1737;1738;1739;1740;1741;1742;1743;1744;1745;1746;1747;1748;1749;1750;1751;1752;1753;1754;1755;1756;1757;1758;1759;1760;1761;1762;1763;1764;1765;1766;1767;1768;1769;1770;1771;1772;1773;1774;1775;1776;1777;1778;1779;1780	1895;1896;1897;1898;1899;1900;1901;1902;1903;1904;1905;1906;1907;1908;1909;1910;1911;1912;1913;1914;1915;1916;1917;1918;1919;1920;1921;1922;1923;1924;1925;1926;1927;1928;1929;1930;1931;1932;1933;1934;1935;1936;1937;1938;1939;1940;1941;1942;1943;1944;1945;1946;1947;1948;1949;1950;1951;1952;1953;1954;1955;1956;1957;1958;1959;1960;1961;1962;1963;1964;1965;1966;1967;1968;1969;1970;1971;1972;1973;1974…	1898
AHQVVEDGYEFFAK	R	A	H	A	K	R	2	0	0	1	0	1	2	1	1	0	0	1	0	2	0	0	0	0	1	2	0	14	0	1638.77	>jgi|Lotgi1|95568|gw1.144.62.1;>jgi|Lotgi1|95473|gw1.144.61.1;>jgi|Lotgi1|95268|gw1.144.60.1;>jgi|Lotgi1|238389|estExt_fgenesh2_pg.C_sca_1440015;>jgi|Lotgi1|225539|estExt_Genewise1Plus.C_sca_1440013;>jgi|Lotgi1|225538|estExt_Genewise1Plus.C_sca_1440012;>jgi|Lotgi1|225537|estExt_Genewise1Plus.C_sca_1440011;>jgi|Lotgi1|225536|estExt_Genewise1Plus.C_sca_1440010;>jgi|Lotgi1|207737|estExt_fgenesh2_pm.…	>jgi|Lotgi1|95568|gw1.144.62.1	yes	no	3	1.108e-08	118.51	161130		113	181	123	1781	1985	1985
AIAESASCFTQGLNDLSSNPTYDEFK	K	A	I	F	K	S	3	0	2	2	1	1	2	1	0	1	2	1	0	2	1	4	2	0	1	0	0	26	0	2864.28	>jgi|Lotgi1|235865|estExt_fgenesh2_pg.C_sca_710052;>jgi|Lotgi1|167992|fgenesh2_pg.C_sca_71000054	>jgi|Lotgi1|235865|estExt_fgenesh2_pg.C_sca_710052	yes	no	3	2.9598e-190	230.54	7260300		114	412	124	1782;1783;1784	1986;1987;1988;1989	1989
AIAQELGYGPVLR	K	A	I	L	R	E	2	1	0	0	0	1	1	2	0	1	2	0	0	0	1	0	0	0	1	1	0	13	0	1385.77	>jgi|Lotgi1|66293|gw1.30.107.1;>jgi|Lotgi1|66292|gw1.30.106.1;>jgi|Lotgi1|65897|gw1.30.96.1;>jgi|Lotgi1|119169|e_gw1.30.107.1;>jgi|Lotgi1|119095|e_gw1.30.106.1;>jgi|Lotgi1|119094|e_gw1.30.96.1;>jgi|Lotgi1|161701|fgenesh2_pg.C_sca_30000121;>jgi|Lotgi1|189770|estExt_Genewise1.C_sca_300220;>jgi|Lotgi1|189769|estExt_Genewise1.C_sca_300219;>jgi|Lotgi1|189768|estExt_Genewise1.C_sca_300218;>jgi|Lotgi1|2…	>jgi|Lotgi1|66293|gw1.30.107.1	yes	no	2	8.1501e-05	95.417	59565		115	81	125	1785	1990	1990
AICILNHPVPNTK	R	A	I	T	K	D	1	0	2	0	1	0	0	0	1	2	1	1	0	0	2	0	1	0	0	1	0	13	0	1475.79	>jgi|Lotgi1|93457|gw1.50.246.1;>jgi|Lotgi1|93455|gw1.50.245.1;>jgi|Lotgi1|93450|gw1.50.244.1;>jgi|Lotgi1|234383|estExt_fgenesh2_pg.C_sca_500036;>jgi|Lotgi1|234382|estExt_fgenesh2_pg.C_sca_500035;>jgi|Lotgi1|218952|estExt_Genewise1Plus.C_sca_500038;>jgi|Lotgi1|218951|estExt_Genewise1Plus.C_sca_500037;>jgi|Lotgi1|218950|estExt_Genewise1Plus.C_sca_500036;>jgi|Lotgi1|206848|estExt_fgenesh2_pm.C_sca_5…	>jgi|Lotgi1|93457|gw1.50.246.1	yes	no	3	8.1602e-07	130.1	448950		116	118	126	1786	1991	1991
AIEKESPLTETINK	K	A	I	N	K	A	1	0	1	0	0	0	3	0	0	2	1	2	0	0	1	1	2	0	0	0	0	14	1	1571.84	>jgi|Lotgi1|154020|fgenesh2_pg.C_sca_5000060	>jgi|Lotgi1|154020|fgenesh2_pg.C_sca_5000060	yes	yes	3	4.9765e-25	161.04	7932000		117	260	127	1787;1788	1992;1993	1992
AIFVDLEPTVVDEVR	R	A	I	V	R	T	1	1	0	2	0	0	2	0	0	1	1	0	0	1	1	0	1	0	0	4	0	15	0	1700.9	>jgi|Lotgi1|237161|estExt_fgenesh2_pg.C_sca_970042;>jgi|Lotgi1|204929|estExt_fgenesh2_kg.C_sca_970003;>jgi|Lotgi1|179933|fgenesh2_pm.C_sca_97000005;>jgi|Lotgi1|170360|fgenesh2_pg.C_sca_97000043;>jgi|Lotgi1|170359|fgenesh2_pg.C_sca_97000042;>jgi|Lotgi1|151240|fgenesh2_kg.C_sca_97000003	>jgi|Lotgi1|237161|estExt_fgenesh2_pg.C_sca_970042	no	no	3	4.3817e-13	115.91	722620		118	234	128	1789	1994	1994
AIGDQVAYNFR	R	A	I	F	R	N	2	1	1	1	0	1	0	1	0	1	0	0	0	1	0	0	0	0	1	1	0	11	0	1252.62	>jgi|Lotgi1|229193|estExt_fgenesh2_pg.C_sca_50469;>jgi|Lotgi1|154442|fgenesh2_pg.C_sca_5000482	>jgi|Lotgi1|229193|estExt_fgenesh2_pg.C_sca_50469	yes	no	2	6.3683e-07	139.43	6759000		119	265	129	1790;1791;1792	1995;1996;1997	1996
AIGYDAFGSVEER	R	A	I	E	R	R	2	1	0	1	0	0	2	2	0	1	0	0	0	1	0	1	0	0	1	1	0	13	0	1412.66	>jgi|Lotgi1|234387|estExt_fgenesh2_pg.C_sca_500042;>jgi|Lotgi1|165202|fgenesh2_pg.C_sca_50000043	>jgi|Lotgi1|234387|estExt_fgenesh2_pg.C_sca_500042	yes	no	2,3	1.4039e-53	189.24	4244700000		122	385	132	1876;1877;1878;1879;1880;1881;1882;1883;1884;1885;1886;1887;1888;1889;1890;1891;1892;1893;1894;1895;1896;1897;1898;1899;1900;1901;1902;1903;1904;1905;1906;1907;1908;1909;1910;1911;1912;1913;1914;1915;1916;1917;1918;1919;1920;1921;1922;1923;1924;1925;1926;1927;1928;1929;1930;1931;1932;1933;1934;1935;1936;1937;1938;1939;1940;1941;1942;1943;1944;1945;1946;1947;1948;1949;1950;1951;1952;1953;1954;1955…	2083;2084;2085;2086;2087;2088;2089;2090;2091;2092;2093;2094;2095;2096;2097;2098;2099;2100;2101;2102;2103;2104;2105;2106;2107;2108;2109;2110;2111;2112;2113;2114;2115;2116;2117;2118;2119;2120;2121;2122;2123;2124;2125;2126;2127;2128;2129;2130;2131;2132;2133;2134;2135;2136;2137;2138;2139;2140;2141;2142;2143;2144;2145;2146;2147;2148;2149;2150;2151;2152;2153;2154;2155;2156;2157;2158;2159;2160;2161;2162…	2182
AILDIGLSR	R	A	I	S	R	S	1	1	0	1	0	0	0	1	0	2	2	0	0	0	0	1	0	0	0	0	0	9	0	956.565	>jgi|Lotgi1|96972|gw1.117.148.1;>jgi|Lotgi1|137740|e_gw1.117.148.1;>jgi|Lotgi1|84692|gw1.117.90.1;>jgi|Lotgi1|137669|e_gw1.117.90.1;>jgi|Lotgi1|65604|gw1.117.55.1;>jgi|Lotgi1|137646|e_gw1.117.55.1;>jgi|Lotgi1|237780|estExt_fgenesh2_pg.C_sca_1170037;>jgi|Lotgi1|224565|estExt_Genewise1Plus.C_sca_1170122;>jgi|Lotgi1|224564|estExt_Genewise1Plus.C_sca_1170121;>jgi|Lotgi1|224563|estExt_Genewise1Plus.C_…	>jgi|Lotgi1|96972|gw1.117.148.1	yes	no	2	0.00017951	138.4	318100		123	173	133	2006	2251	2251
AILDQSKPVQSNAPR	R	A	I	P	R	F	2	1	1	1	0	2	0	0	0	1	1	1	0	0	2	2	0	0	0	1	0	15	1	1622.87	>jgi|Lotgi1|169439|fgenesh2_pg.C_sca_85000102	>jgi|Lotgi1|169439|fgenesh2_pg.C_sca_85000102	yes	yes	3	1.4422e-06	97.797	1721500		124	421	134	2007	2252	2252
AILGSVSEFVVR	R	A	I	V	R	N	1	1	0	0	0	0	1	1	0	1	1	0	0	1	0	2	0	0	0	3	0	12	0	1275.72	>jgi|Lotgi1|236343|estExt_fgenesh2_pg.C_sca_790109;>jgi|Lotgi1|204747|estExt_fgenesh2_kg.C_sca_790016;>jgi|Lotgi1|168844|fgenesh2_pg.C_sca_79000112;>jgi|Lotgi1|151052|fgenesh2_kg.C_sca_79000016	>jgi|Lotgi1|236343|estExt_fgenesh2_pg.C_sca_790109	yes	no	2,3	4.6604e-14	150.46	51685000		125	229	135	2008;2009;2010;2011;2012;2013;2014;2015;2016;2017;2018;2019;2020;2021	2253;2254;2255;2256;2257;2258;2259;2260;2261;2262;2263;2264;2265;2266;2267	2261
AILPMGCTTQK	R	A	I	Q	K	D	1	0	0	0	1	1	0	1	0	1	1	1	1	0	1	0	2	0	0	0	0	11	0	1218.61	>jgi|Lotgi1|231009|estExt_fgenesh2_pg.C_sca_160281;>jgi|Lotgi1|158317|fgenesh2_pg.C_sca_16000285	>jgi|Lotgi1|231009|estExt_fgenesh2_pg.C_sca_160281	yes	no	2,3	2.2852e-11	156.48	4021100000		126	311	136;137	2022;2023;2024;2025;2026;2027;2028;2029;2030;2031;2032;2033;2034;2035;2036;2037;2038;2039;2040;2041;2042;2043;2044;2045;2046;2047;2048;2049;2050;2051;2052;2053;2054;2055;2056;2057;2058;2059;2060;2061;2062;2063;2064;2065;2066;2067;2068;2069;2070;2071;2072;2073;2074	2268;2269;2270;2271;2272;2273;2274;2275;2276;2277;2278;2279;2280;2281;2282;2283;2284;2285;2286;2287;2288;2289;2290;2291;2292;2293;2294;2295;2296;2297;2298;2299;2300;2301;2302;2303;2304;2305;2306;2307;2308;2309;2310;2311;2312;2313;2314;2315;2316;2317;2318;2319;2320;2321;2322;2323;2324;2325;2326	2276	297
AIPSAVAAPSPCSSFSQCK	R	A	I	C	K	C	4	0	0	0	2	1	0	0	0	1	0	1	0	1	3	5	0	0	0	1	0	19	0	1963.91	>jgi|Lotgi1|236812|estExt_fgenesh2_pg.C_sca_870115;>jgi|Lotgi1|169646|fgenesh2_pg.C_sca_87000116	>jgi|Lotgi1|236812|estExt_fgenesh2_pg.C_sca_870115	yes	no	3	0.0026518	54.253	1006300		127	427	138	2075	2327	2327
AISDELDSTFAELAGY	K	A	I	G	Y	-	3	0	0	2	0	0	2	1	0	1	2	0	0	1	0	2	1	0	1	0	0	16	0	1700.78	>jgi|Lotgi1|82394|gw1.34.246.1;>jgi|Lotgi1|53013|gw1.34.20.1;>jgi|Lotgi1|233096|estExt_fgenesh2_pg.C_sca_340182;>jgi|Lotgi1|233095|estExt_fgenesh2_pg.C_sca_340181;>jgi|Lotgi1|216759|estExt_Genewise1Plus.C_sca_340312;>jgi|Lotgi1|216758|estExt_Genewise1Plus.C_sca_340311;>jgi|Lotgi1|204060|estExt_fgenesh2_kg.C_sca_340024;>jgi|Lotgi1|204059|estExt_fgenesh2_kg.C_sca_340023;>jgi|Lotgi1|204058|estExt_fg…	>jgi|Lotgi1|82394|gw1.34.246.1	yes	no	2	1.0599e-05	90.412	1226700		128	94	139	2076;2077	2328;2329	2328
AISIPLSQVQIK	R	A	I	I	K	Q	1	0	0	0	0	2	0	0	0	3	1	1	0	0	1	2	0	0	0	1	0	12	0	1295.78	>jgi|Lotgi1|163448|fgenesh2_pg.C_sca_40000002	>jgi|Lotgi1|163448|fgenesh2_pg.C_sca_40000002	yes	yes	2,3	7.5336e-20	167.12	483110000		129	363	140	2078;2079;2080;2081;2082;2083;2084;2085;2086;2087;2088;2089;2090;2091;2092;2093;2094;2095;2096;2097;2098;2099;2100;2101;2102	2330;2331;2332;2333;2334;2335;2336;2337;2338;2339;2340;2341;2342;2343;2344;2345;2346;2347;2348;2349;2350;2351;2352;2353;2354;2355	2354
AISKGVHSK	R	A	I	S	K	S	1	0	0	0	0	0	0	1	1	1	0	2	0	0	0	2	0	0	0	1	0	9	1	925.535	>jgi|Lotgi1|162078|fgenesh2_pg.C_sca_32000094	>jgi|Lotgi1|162078|fgenesh2_pg.C_sca_32000094	yes	yes	3	0.003859	113.62	860050		130	345	141	2103;2104	2356;2357	2357
AISVVVHSK	R	A	I	S	K	Q	1	0	0	0	0	0	0	0	1	1	0	1	0	0	0	2	0	0	0	3	0	9	0	938.555	>jgi|Lotgi1|232817|estExt_fgenesh2_pg.C_sca_320097;>jgi|Lotgi1|162082|fgenesh2_pg.C_sca_32000098;B3A0P3	>jgi|Lotgi1|232817|estExt_fgenesh2_pg.C_sca_320097	no	no	2,3	0.002916	108.57	1512800000		131	346;531	142	2105;2106;2107;2108;2109;2110;2111;2112;2113;2114;2115;2116;2117;2118;2119;2120;2121;2122;2123;2124;2125;2126;2127;2128;2129;2130;2131;2132;2133;2134;2135;2136;2137;2138;2139;2140	2358;2359;2360;2361;2362;2363;2364;2365;2366;2367;2368;2369;2370;2371;2372;2373;2374;2375;2376;2377;2378;2379;2380;2381;2382;2383;2384;2385;2386;2387;2388;2389;2390;2391;2392;2393	2364
AISVVVHSKQTSVDDDSSK	R	A	I	S	K	S	1	0	0	3	0	1	0	0	1	1	0	2	0	0	0	5	1	0	0	4	0	19	1	2001	>jgi|Lotgi1|232817|estExt_fgenesh2_pg.C_sca_320097;>jgi|Lotgi1|162082|fgenesh2_pg.C_sca_32000098;B3A0P3	>jgi|Lotgi1|232817|estExt_fgenesh2_pg.C_sca_320097	no	no	3,4	3.6398e-65	180.05	45561000		132	346;531	143	2141;2142;2143;2144;2145;2146;2147;2148;2149;2150;2151;2152;2153;2154;2155;2156;2157;2158;2159	2394;2395;2396;2397;2398;2399;2400;2401;2402;2403;2404;2405;2406;2407;2408;2409;2410;2411;2412	2398
AIYKPNQVIK	K	A	I	I	K	I	1	0	1	0	0	1	0	0	0	2	0	2	0	0	1	0	0	0	1	1	0	10	1	1172.69	>jgi|Lotgi1|229818|estExt_fgenesh2_pg.C_sca_90208;>jgi|Lotgi1|155831|fgenesh2_pg.C_sca_9000215	>jgi|Lotgi1|229818|estExt_fgenesh2_pg.C_sca_90208	yes	no	3	0.009623	85.744	4795400		133	277	144	2160	2413	2413
AKDEEIDNIRR	R	A	K	R	R	S	1	2	1	2	0	0	2	0	0	2	0	1	0	0	0	0	0	0	0	0	0	11	2	1357.69	>jgi|Lotgi1|71570|gw1.3.273.1;>jgi|Lotgi1|71569|gw1.3.272.1;>jgi|Lotgi1|104733|e_gw1.3.273.1;>jgi|Lotgi1|104665|e_gw1.3.272.1;>jgi|Lotgi1|81652|gw1.3.451.1;>jgi|Lotgi1|104779|e_gw1.3.451.1;>jgi|Lotgi1|228545|estExt_fgenesh2_pg.C_sca_30133;>jgi|Lotgi1|228544|estExt_fgenesh2_pg.C_sca_30132;>jgi|Lotgi1|209309|estExt_Genewise1Plus.C_sca_30219;>jgi|Lotgi1|209308|estExt_Genewise1Plus.C_sca_30218;>jgi|L…	>jgi|Lotgi1|71570|gw1.3.273.1	yes	no	2	0.0075947	83.862	0		134	21	145	2161	2414	2414
AKFEELNMDLFR	R	A	K	F	R	S	1	1	1	1	0	0	2	0	0	0	2	1	1	2	0	0	0	0	0	0	0	12	1	1511.74	>jgi|Lotgi1|63182|gw1.33.77.1;>jgi|Lotgi1|82490|gw1.33.250.1;>jgi|Lotgi1|232896|estExt_fgenesh2_pg.C_sca_330045;>jgi|Lotgi1|232895|estExt_fgenesh2_pg.C_sca_330044;>jgi|Lotgi1|232894|estExt_fgenesh2_pg.C_sca_330043;>jgi|Lotgi1|216417|estExt_Genewise1Plus.C_sca_330066;>jgi|Lotgi1|216416|estExt_Genewise1Plus.C_sca_330065;>jgi|Lotgi1|216415|estExt_Genewise1Plus.C_sca_330064;>jgi|Lotgi1|216414|estExt_…	>jgi|Lotgi1|63182|gw1.33.77.1	yes	no	3	0.0001857	93.623	272630		135	91	146	2162	2415	2415	84
ALAGVEQIQR	K	A	L	Q	R	Q	2	1	0	0	0	2	1	1	0	1	1	0	0	0	0	0	0	0	0	1	0	10	0	1083.6	>jgi|Lotgi1|233348|estExt_fgenesh2_pg.C_sca_380029;>jgi|Lotgi1|163125|fgenesh2_pg.C_sca_38000030	>jgi|Lotgi1|233348|estExt_fgenesh2_pg.C_sca_380029	yes	no	2	3.4613e-12	171.56	21593000		136	356	147	2163;2164;2165;2166;2167;2168;2169;2170;2171;2172	2416;2417;2418;2419;2420;2421;2422;2423;2424;2425;2426	2422
ALDNPNRPFLAILGGAK	K	A	L	A	K	V	3	1	2	1	0	0	0	2	0	1	3	1	0	1	2	0	0	0	0	0	0	17	1	1765.98	>jgi|Lotgi1|92565|gw1.13.306.1;>jgi|Lotgi1|92560|gw1.13.305.1;>jgi|Lotgi1|92551|gw1.13.303.1;>jgi|Lotgi1|230535|estExt_fgenesh2_pg.C_sca_130051;>jgi|Lotgi1|230534|estExt_fgenesh2_pg.C_sca_130050;>jgi|Lotgi1|212641|estExt_Genewise1Plus.C_sca_130085;>jgi|Lotgi1|212640|estExt_Genewise1Plus.C_sca_130084;>jgi|Lotgi1|212639|estExt_Genewise1Plus.C_sca_130083;>jgi|Lotgi1|206096|estExt_fgenesh2_pm.C_sca_1…	>jgi|Lotgi1|92565|gw1.13.306.1	yes	no	3	6.9117e-20	127.57	873770		137	49	148	2173	2427	2427
ALDTDDIDEMDDDALEDSDLDFDIDDDEPLGLAIGR	R	A	L	G	R	K	3	1	0	14	0	0	3	2	0	3	5	0	1	1	1	1	1	0	0	0	0	36	0	3966.68	>jgi|Lotgi1|235120|estExt_fgenesh2_pg.C_sca_590106;>jgi|Lotgi1|166619|fgenesh2_pg.C_sca_59000106	>jgi|Lotgi1|235120|estExt_fgenesh2_pg.C_sca_590106	yes	no	3	1.0138e-23	69.045	1207600		138	516	149	2174	2428	2428	892
ALDTILNHLK	R	A	L	L	K	D	1	0	1	1	0	0	0	0	1	1	3	1	0	0	0	0	1	0	0	0	0	10	0	1136.66	>jgi|Lotgi1|239188|estExt_fgenesh2_pg.C_sca_2050005;>jgi|Lotgi1|174599|fgenesh2_pg.C_sca_205000005;B3A0Q6	>jgi|Lotgi1|239188|estExt_fgenesh2_pg.C_sca_2050005	no	no	2,3	2.3199e-12	166.07	7174300000		139	483;534	150	2175;2176;2177;2178;2179;2180;2181;2182;2183;2184;2185;2186;2187;2188;2189;2190;2191;2192;2193;2194;2195;2196;2197;2198;2199;2200;2201;2202;2203;2204;2205;2206;2207;2208;2209;2210;2211;2212;2213;2214;2215;2216;2217;2218;2219;2220;2221;2222;2223;2224;2225;2226;2227;2228;2229;2230;2231;2232;2233;2234;2235;2236;2237;2238;2239;2240;2241;2242;2243;2244;2245;2246;2247;2248;2249;2250;2251;2252;2253;2254…	2429;2430;2431;2432;2433;2434;2435;2436;2437;2438;2439;2440;2441;2442;2443;2444;2445;2446;2447;2448;2449;2450;2451;2452;2453;2454;2455;2456;2457;2458;2459;2460;2461;2462;2463;2464;2465;2466;2467;2468;2469;2470;2471;2472;2473;2474;2475;2476;2477;2478;2479;2480;2481;2482;2483;2484;2485;2486;2487;2488;2489;2490;2491;2492;2493;2494;2495;2496;2497;2498;2499;2500;2501;2502;2503;2504;2505;2506;2507;2508…	2430
ALDYILENCDICIHDK	K	A	L	D	K	E	1	0	1	3	2	0	1	0	1	3	2	1	0	0	0	0	0	0	1	0	0	16	0	1990.91	>jgi|Lotgi1|232880|estExt_fgenesh2_pg.C_sca_330023;>jgi|Lotgi1|162212|fgenesh2_pg.C_sca_33000024	>jgi|Lotgi1|232880|estExt_fgenesh2_pg.C_sca_330023	yes	no	3	2.0906e-07	97.235	875230		140	348	151	2305;2306	2571;2572	2571
ALEEDQEMGSAHQDSAQEGQTR	K	A	L	T	R	T	3	1	0	2	0	4	4	2	1	0	1	0	1	0	0	2	1	0	0	0	0	22	0	2416.02	>jgi|Lotgi1|57462|gw1.32.21.1;>jgi|Lotgi1|67576|gw1.32.86.1;>jgi|Lotgi1|65683|gw1.32.72.1;>jgi|Lotgi1|232869|estExt_fgenesh2_pg.C_sca_320194;>jgi|Lotgi1|232868|estExt_fgenesh2_pg.C_sca_320193;>jgi|Lotgi1|216384|estExt_Genewise1Plus.C_sca_320246;>jgi|Lotgi1|216383|estExt_Genewise1Plus.C_sca_320245;>jgi|Lotgi1|216382|estExt_Genewise1Plus.C_sca_320244;>jgi|Lotgi1|206545|estExt_fgenesh2_pm.C_sca_3200…	>jgi|Lotgi1|57462|gw1.32.21.1	yes	no	3	7.256e-23	119.27	953190		143	85	154	2443	2729	2729	78
ALEGFNCGR	K	A	L	G	R	G	1	1	1	0	1	0	1	2	0	0	1	0	0	1	0	0	0	0	0	0	0	9	0	1022.46	>jgi|Lotgi1|236424|estExt_fgenesh2_pg.C_sca_810041;>jgi|Lotgi1|168995|fgenesh2_pg.C_sca_81000041	>jgi|Lotgi1|236424|estExt_fgenesh2_pg.C_sca_810041	yes	no	2	0.00050212	124.98	642980		146	418	157	2522;2523	2817;2818	2817
ALEIAELR	R	A	L	L	R	D	2	1	0	0	0	0	2	0	0	1	2	0	0	0	0	0	0	0	0	0	0	8	0	913.523	>jgi|Lotgi1|228175|estExt_fgenesh2_pg.C_sca_20002;>jgi|Lotgi1|203020|estExt_fgenesh2_kg.C_sca_20001;>jgi|Lotgi1|152582|fgenesh2_pg.C_sca_2000002;>jgi|Lotgi1|149197|fgenesh2_kg.C_sca_2000001;>jgi|Lotgi1|92477|gw1.2.845.1;>jgi|Lotgi1|92553|gw1.2.850.1;>jgi|Lotgi1|92292|gw1.2.836.1;>jgi|Lotgi1|181483|estExt_Genewise1.C_sca_20005;>jgi|Lotgi1|181482|estExt_Genewise1.C_sca_20004;>jgi|Lotgi1|181481|estE…	>jgi|Lotgi1|228175|estExt_fgenesh2_pg.C_sca_20002	yes	no	2	0.0032221	151.04	3814700		147	209	158	2524;2525;2526	2819;2820;2821	2819
ALGIQHFDSSHIVALLR	K	A	L	L	R	S	2	1	0	1	0	1	0	1	2	2	3	0	0	1	0	2	0	0	0	1	0	17	0	1876.03	>jgi|Lotgi1|225855|estExt_Genewise1Plus.C_sca_1510023;>jgi|Lotgi1|225854|estExt_Genewise1Plus.C_sca_1510022;>jgi|Lotgi1|225853|estExt_Genewise1Plus.C_sca_1510021;>jgi|Lotgi1|200838|estExt_Genewise1.C_sca_1510023;>jgi|Lotgi1|200837|estExt_Genewise1.C_sca_1510022;>jgi|Lotgi1|200836|estExt_Genewise1.C_sca_1510021;>jgi|Lotgi1|238561|estExt_fgenesh2_pg.C_sca_1510008;>jgi|Lotgi1|173197|fgenesh2_pg.C_sc…	>jgi|Lotgi1|225855|estExt_Genewise1Plus.C_sca_1510023	yes	no	2,3,4	4.0377e-101	225.68	2042400000		148	506	159	2527;2528;2529;2530;2531;2532;2533;2534;2535;2536;2537;2538;2539;2540;2541;2542;2543;2544;2545;2546;2547;2548;2549;2550;2551;2552;2553;2554;2555;2556;2557;2558;2559;2560;2561;2562;2563;2564;2565;2566;2567;2568;2569;2570;2571;2572;2573;2574;2575;2576;2577;2578;2579;2580;2581;2582;2583;2584;2585;2586;2587;2588;2589;2590;2591;2592;2593;2594;2595;2596;2597;2598;2599;2600;2601;2602;2603;2604;2605;2606…	2822;2823;2824;2825;2826;2827;2828;2829;2830;2831;2832;2833;2834;2835;2836;2837;2838;2839;2840;2841;2842;2843;2844;2845;2846;2847;2848;2849;2850;2851;2852;2853;2854;2855;2856;2857;2858;2859;2860;2861;2862;2863;2864;2865;2866;2867;2868;2869;2870;2871;2872;2873;2874;2875;2876;2877;2878;2879;2880;2881;2882;2883;2884;2885;2886;2887;2888;2889;2890;2891;2892;2893;2894;2895;2896;2897;2898;2899;2900;2901…	3006
ALIDGPASGVVR	R	A	L	V	R	K	2	1	0	1	0	0	0	2	0	1	1	0	0	0	1	1	0	0	0	2	0	12	0	1153.65	>jgi|Lotgi1|68702|gw1.9.175.1;>jgi|Lotgi1|86986|gw1.9.379.1;>jgi|Lotgi1|108785|e_gw1.9.379.1;>jgi|Lotgi1|108776|e_gw1.9.175.1;>jgi|Lotgi1|68358|gw1.9.172.1;>jgi|Lotgi1|109153|e_gw1.9.172.1;>jgi|Lotgi1|229862|estExt_fgenesh2_pg.C_sca_90290;>jgi|Lotgi1|211518|estExt_Genewise1Plus.C_sca_90461;>jgi|Lotgi1|211517|estExt_Genewise1Plus.C_sca_90460;>jgi|Lotgi1|211516|estExt_Genewise1Plus.C_sca_90459;>jgi…	>jgi|Lotgi1|68702|gw1.9.175.1	yes	no	2	0.0092575	64.121	702950		149	41	160	2704;2705	3072;3073	3072
ALIQSMLIQSIQAQAR	R	A	L	A	R	L	3	1	0	0	0	4	0	0	0	3	2	0	1	0	0	2	0	0	0	0	0	16	0	1769.98	>jgi|Lotgi1|230225|estExt_fgenesh2_pg.C_sca_110207;>jgi|Lotgi1|156528|fgenesh2_pg.C_sca_11000214;>jgi|Lotgi1|212099|estExt_Genewise1Plus.C_sca_110441;>jgi|Lotgi1|212098|estExt_Genewise1Plus.C_sca_110440;>jgi|Lotgi1|212100|estExt_Genewise1Plus.C_sca_110442;>jgi|Lotgi1|185304|estExt_Genewise1.C_sca_110442	>jgi|Lotgi1|230225|estExt_fgenesh2_pg.C_sca_110207	yes	no	3	8.551e-05	74.89	373660		150	286	161	2706	3074	3074	251
ALNVNSCEIAR	R	A	L	A	R	I	2	1	2	0	1	0	1	0	0	1	1	0	0	0	0	1	0	0	0	1	0	11	0	1245.61	>jgi|Lotgi1|93160|gw1.20.443.1;>jgi|Lotgi1|93155|gw1.20.442.1;>jgi|Lotgi1|92796|gw1.20.441.1;>jgi|Lotgi1|114993|e_gw1.20.443.1;>jgi|Lotgi1|114901|e_gw1.20.442.1;>jgi|Lotgi1|114807|e_gw1.20.441.1;>jgi|Lotgi1|178165|fgenesh2_pm.C_sca_20000011;>jgi|Lotgi1|159335|fgenesh2_pg.C_sca_20000075;>jgi|Lotgi1|231511|estExt_fgenesh2_pg.C_sca_200072;>jgi|Lotgi1|231510|estExt_fgenesh2_pg.C_sca_200071;>jgi|Lotgi…	>jgi|Lotgi1|93160|gw1.20.443.1	yes	no	2	0.00019958	95.618	0		152	61	163	2708	3076	3076
ALQGLVATLK	R	A	L	L	K	D	2	0	0	0	0	1	0	1	0	0	3	1	0	0	0	0	1	0	0	1	0	10	0	1012.63	>jgi|Lotgi1|173139|fgenesh2_pg.C_sca_149000039	>jgi|Lotgi1|173139|fgenesh2_pg.C_sca_149000039	yes	yes	2,3	0.000136	120.45	28024000000		153	458	164	2709;2710;2711;2712;2713;2714;2715;2716;2717;2718;2719;2720;2721;2722;2723;2724;2725;2726;2727;2728;2729;2730;2731;2732;2733;2734;2735;2736;2737;2738;2739;2740;2741;2742;2743;2744;2745;2746;2747;2748;2749;2750;2751;2752;2753;2754;2755;2756;2757	3077;3078;3079;3080;3081;3082;3083;3084;3085;3086;3087;3088;3089;3090;3091;3092;3093;3094;3095;3096;3097;3098;3099;3100;3101;3102;3103;3104;3105;3106;3107;3108;3109;3110;3111;3112;3113;3114;3115;3116;3117;3118;3119;3120;3121;3122;3123;3124;3125;3126;3127;3128;3129;3130;3131;3132;3133;3134;3135;3136	3101
ALQGLVATLKDLICK	R	A	L	C	K	G	2	0	0	1	1	1	0	1	0	1	4	2	0	0	0	0	1	0	0	1	0	15	1	1641.95	>jgi|Lotgi1|173139|fgenesh2_pg.C_sca_149000039	>jgi|Lotgi1|173139|fgenesh2_pg.C_sca_149000039	yes	yes	3	3.3505e-13	127.36	42343000		154	458	165	2758;2759;2760;2761;2762;2763	3137;3138;3139;3140;3141;3142	3142
ALQGLVQSLR	R	A	L	L	R	D	1	1	0	0	0	2	0	1	0	0	3	0	0	0	0	1	0	0	0	1	0	10	0	1083.64	>jgi|Lotgi1|173139|fgenesh2_pg.C_sca_149000039;>jgi|Lotgi1|140660|e_gw1.149.31.1;>jgi|Lotgi1|66658|gw1.149.31.1	>jgi|Lotgi1|173139|fgenesh2_pg.C_sca_149000039	yes	no	2,3	6.8691e-11	172.98	12971000000		155	458	166	2764;2765;2766;2767;2768;2769;2770;2771;2772;2773;2774;2775;2776;2777;2778;2779;2780;2781;2782;2783;2784;2785;2786;2787;2788;2789;2790;2791;2792;2793;2794;2795;2796;2797;2798;2799;2800;2801;2802;2803;2804;2805;2806;2807;2808;2809;2810;2811;2812;2813;2814;2815;2816;2817;2818;2819;2820;2821;2822;2823;2824;2825;2826;2827;2828;2829;2830;2831;2832;2833;2834;2835;2836;2837;2838;2839;2840;2841;2842;2843…	3143;3144;3145;3146;3147;3148;3149;3150;3151;3152;3153;3154;3155;3156;3157;3158;3159;3160;3161;3162;3163;3164;3165;3166;3167;3168;3169;3170;3171;3172;3173;3174;3175;3176;3177;3178;3179;3180;3181;3182;3183;3184;3185;3186;3187;3188;3189;3190;3191;3192;3193;3194;3195;3196;3197;3198;3199;3200;3201;3202;3203;3204;3205;3206;3207;3208;3209;3210;3211;3212;3213;3214;3215;3216;3217;3218;3219;3220;3221;3222…	3144
ALSCYNSVWGNDAIVANSDR	R	A	L	D	R	E	3	1	3	2	1	0	0	1	0	1	1	0	0	0	0	3	0	1	1	2	0	20	0	2211	B3A0R5;>jgi|Lotgi1|231046|estExt_fgenesh2_pg.C_sca_170090;>jgi|Lotgi1|158439|fgenesh2_pg.C_sca_17000090	B3A0R5	yes	no	2,3	1.2297e-88	191.61	1404600000		156	313	167	2876;2877;2878;2879;2880;2881;2882;2883;2884;2885;2886;2887;2888	3270;3271;3272;3273;3274;3275;3276;3277;3278;3279;3280;3281;3282;3283;3284;3285	3280
ALSNFAIQQYSDLISSVDTAAIK	R	A	L	I	K	Y	4	0	1	2	0	2	0	0	0	3	2	1	0	1	0	4	1	0	1	1	0	23	0	2454.26	>jgi|Lotgi1|172500|fgenesh2_pg.C_sca_135000008	>jgi|Lotgi1|172500|fgenesh2_pg.C_sca_135000008	yes	yes	2,3,4	3.2147e-101	192.19	85314000		157	452	168	2889;2890;2891;2892;2893;2894;2895;2896;2897;2898;2899	3286;3287;3288;3289;3290;3291;3292;3293;3294;3295;3296	3288
ALSSNSAQSPR	R	A	L	P	R	Q	2	1	1	0	0	1	0	0	0	0	1	0	0	0	1	4	0	0	0	0	0	11	0	1116.55	>jgi|Lotgi1|158316|fgenesh2_pg.C_sca_16000284;>jgi|Lotgi1|176424|fgenesh2_pg.C_sca_1280000001	>jgi|Lotgi1|158316|fgenesh2_pg.C_sca_16000284	yes	no	2	0.0024344	118.9	2297700		158	310	169	2900;2901;2902;2903	3297;3298;3299;3300	3298
ALTNANYSQFNAETCR	R	A	L	C	R	L	3	1	3	0	1	1	1	0	0	0	1	0	0	1	0	1	2	0	1	0	0	16	0	1858.83	>jgi|Lotgi1|56339|gw1.115.23.1;>jgi|Lotgi1|56318|gw1.115.22.1;>jgi|Lotgi1|137505|e_gw1.115.22.1;>jgi|Lotgi1|137409|e_gw1.115.23.1;>jgi|Lotgi1|57142|gw1.115.31.1;>jgi|Lotgi1|137407|e_gw1.115.31.1;>jgi|Lotgi1|237710|estExt_fgenesh2_pg.C_sca_1150056;>jgi|Lotgi1|224432|estExt_Genewise1Plus.C_sca_1150103;>jgi|Lotgi1|224431|estExt_Genewise1Plus.C_sca_1150102;>jgi|Lotgi1|224430|estExt_Genewise1Plus.C_sc…	>jgi|Lotgi1|56339|gw1.115.23.1	yes	no	3	0.0043066	55.912	208840		159	172	170	2904	3301	3301
ALTSLVAETNQK	R	A	L	Q	K	L	2	0	1	0	0	1	1	0	0	0	2	1	0	0	0	1	2	0	0	1	0	12	0	1273.69	>jgi|Lotgi1|64421|gw1.2.244.1;>jgi|Lotgi1|64365|gw1.2.243.1;>jgi|Lotgi1|64360|gw1.2.242.1;>jgi|Lotgi1|181968|estExt_Genewise1.C_sca_20912;>jgi|Lotgi1|181967|estExt_Genewise1.C_sca_20911;>jgi|Lotgi1|181966|estExt_Genewise1.C_sca_20910;>jgi|Lotgi1|228429|estExt_fgenesh2_pg.C_sca_20423;>jgi|Lotgi1|209107|estExt_Genewise1Plus.C_sca_20912;>jgi|Lotgi1|209106|estExt_Genewise1Plus.C_sca_20911;>jgi|Lotgi1…	>jgi|Lotgi1|64421|gw1.2.244.1	yes	no	2,3	2.8493e-56	196.11	44960000		160	18	171	2905;2906;2907;2908;2909;2910;2911;2912;2913;2914;2915;2916;2917;2918;2919;2920;2921;2922;2923;2924;2925;2926	3302;3303;3304;3305;3306;3307;3308;3309;3310;3311;3312;3313;3314;3315;3316;3317;3318;3319;3320;3321;3322;3323	3318
ALTSYYLSCASGR	R	A	L	G	R	T	2	1	0	0	1	0	0	1	0	0	2	0	0	0	0	3	1	0	2	0	0	13	0	1447.68	>jgi|Lotgi1|231869|estExt_fgenesh2_pg.C_sca_230185;>jgi|Lotgi1|160171|fgenesh2_pg.C_sca_23000189	>jgi|Lotgi1|231869|estExt_fgenesh2_pg.C_sca_230185	yes	no	2,3	2.6201e-33	184.31	340470000		161	334	172	2927;2928;2929;2930;2931;2932;2933;2934;2935;2936;2937;2938;2939;2940;2941;2942;2943;2944;2945;2946;2947;2948;2949;2950;2951;2952;2953;2954;2955;2956;2957;2958;2959;2960;2961;2962;2963;2964;2965;2966;2967;2968;2969;2970;2971;2972;2973;2974;2975;2976;2977;2978;2979;2980;2981;2982;2983	3324;3325;3326;3327;3328;3329;3330;3331;3332;3333;3334;3335;3336;3337;3338;3339;3340;3341;3342;3343;3344;3345;3346;3347;3348;3349;3350;3351;3352;3353;3354;3355;3356;3357;3358;3359;3360;3361;3362;3363;3364;3365;3366;3367;3368;3369;3370;3371;3372;3373;3374;3375;3376;3377;3378;3379;3380;3381;3382;3383	3334
ALTVPDTIASQTDK	R	A	L	D	K	S	2	0	0	2	0	1	0	0	0	1	1	1	0	0	1	1	3	0	0	1	0	14	0	1458.76	>jgi|Lotgi1|231231|estExt_fgenesh2_pg.C_sca_180186;>jgi|Lotgi1|158837|fgenesh2_pg.C_sca_18000187	>jgi|Lotgi1|231231|estExt_fgenesh2_pg.C_sca_180186	yes	no	2,3	8.663e-09	113.76	350590000		162	315	173	2984;2985;2986;2987;2988;2989;2990;2991;2992;2993;2994;2995;2996;2997;2998;2999;3000;3001;3002;3003;3004;3005	3384;3385;3386;3387;3388;3389;3390;3391;3392;3393;3394;3395;3396;3397;3398;3399;3400;3401;3402;3403;3404;3405;3406;3407;3408	3401
ALTVPELTQQMFDAK	R	A	L	A	K	N	2	0	0	1	0	2	1	0	0	0	2	1	1	1	1	0	2	0	0	1	0	15	0	1690.86	>jgi|Lotgi1|226984|estExt_Genewise1Plus.C_sca_2180074;>jgi|Lotgi1|226982|estExt_Genewise1Plus.C_sca_2180072;>jgi|Lotgi1|202079|estExt_Genewise1.C_sca_2180074;>jgi|Lotgi1|202077|estExt_Genewise1.C_sca_2180072;>jgi|Lotgi1|180618|fgenesh2_pm.C_sca_218000006;>jgi|Lotgi1|174796|fgenesh2_pg.C_sca_218000023;>jgi|Lotgi1|174795|fgenesh2_pg.C_sca_218000022;>jgi|Lotgi1|151714|fgenesh2_kg.C_sca_218000011;>jg…
e1.C_sca_50203;>jgi|Lotgi1|182885|estExt_Genewise1.C_sca_50202;>jgi|Lotgi1|182884|estExt_Genewise1.C_sca_50201;>jgi|Lotgi1|182883|estExt_Genewise1.C_sca_50200;>jgi|Lotgi1|182882|estExt_Genewise1.C_sca_50199;>jgi|Lotgi1|180491|fgenesh2_pm.C_sca_175000004;>jgi|Lotgi1|179511|fgenesh2_pm.C_sca_71000010;>jgi|Lotgi1|179509|fgenesh2_pm.C_sca_71000008;>jgi|Lotgi1|178830|fgenesh2_pm.C_sca_42000010;>jgi|Lo…
|e_gw1.25.269.1;>jgi|Lotgi1|67106|gw1.88.84.1;>jgi|Lotgi1|112844|e_gw1.16.308.1;>jgi|Lotgi1|165616|fgenesh2_pg.C_sca_52000104;>jgi|Lotgi1|150662|fgenesh2_kg.C_sca_52000004;>jgi|Lotgi1|147034|e_gw1.1730.13.1;>jgi|Lotgi1|147033|e_gw1.1730.1.1;>jgi|Lotgi1|147032|e_gw1.1730.6.1;>jgi|Lotgi1|146469|e_gw1.827.10.1;>jgi|Lotgi1|146463|e_gw1.827.16.1;>jgi|Lotgi1|146462|e_gw1.827.1.1;>jgi|Lotgi1|239283|estE…	>jgi|Lotgi1|226984|estExt_Genewise1Plus.C_sca_2180074	no	no	2,3	2.782e-09	104.55	2710900			163	232	174;175	3006;3007;3008;3009;3010	3409;3410;3411;3412;3413	3412	187
ALVEALDSNSIDNAEDVADDIADKVDDINNAVK	K	A	L	V	K	D	6	0	4	8	0	0	2	0	0	3	2	2	0	0	0	2	0	0	0	4	0	33	1	3470.65	>jgi|Lotgi1|238358|estExt_fgenesh2_pg.C_sca_1420009;>jgi|Lotgi1|172797|fgenesh2_pg.C_sca_142000010	>jgi|Lotgi1|238358|estExt_fgenesh2_pg.C_sca_1420009	yes	no	3,4	1.3817e-294	255.9	35972000		164	454	176;177	3011;3012;3013;3014;3015;3016;3017;3018;3019	3414;3415;3416;3417;3418;3419;3420;3421;3422	3420		38
ALVFVDNHDNQR	R	A	L	Q	R	G	1	1	2	2	0	1	0	0	1	0	1	0	0	1	0	0	0	0	0	2	0	12	0	1426.7	>jgi|Lotgi1|94079|gw1.3.614.1;>jgi|Lotgi1|177255|fgenesh2_pm.C_sca_3000016;>jgi|Lotgi1|153174|fgenesh2_pg.C_sca_3000077;>jgi|Lotgi1|182119|estExt_Genewise1.C_sca_30108;>jgi|Lotgi1|104901|e_gw1.3.614.1;>jgi|Lotgi1|228508|estExt_fgenesh2_pg.C_sca_30073;>jgi|Lotgi1|205631|estExt_fgenesh2_pm.C_sca_30013;>jgi|Lotgi1|209243|estExt_Genewise1Plus.C_sca_30108;CON__Q3MHH8;>jgi|Lotgi1|72101|gw1.3.282.1;>jgi…	>jgi|Lotgi1|94079|gw1.3.614.1	yes	no	3	0.00038981	90.614	4055100	+	165	23	178	3020;3021;3022;3023;3024	3423;3424;3425;3426;3427	3423
ALYNVSVLNDILFK	K	A	L	F	K	L	1	0	2	1	0	0	0	0	0	1	3	1	0	1	0	1	0	0	1	2	0	14	0	1607.89	>jgi|Lotgi1|159329|fgenesh2_pg.C_sca_20000069	>jgi|Lotgi1|159329|fgenesh2_pg.C_sca_20000069	yes	yes	2	0.00012587	86.944	77479000		167	325	181	3044;3045;3046;3047	3447;3448;3449;3450	3450
AMAHDLIISDETLDGLASNR	M	A	M	N	R	Q	3	1	1	3	0	0	1	1	1	2	3	0	1	0	0	2	1	0	0	0	0	20	0	2141.04	>jgi|Lotgi1|159735|fgenesh2_pg.C_sca_21000205	>jgi|Lotgi1|159735|fgenesh2_pg.C_sca_21000205	yes	yes	3	7.8579e-05	74.776	488780		168	330	182	3048;3049	3451;3452	3451	360
AMCFVFGLEAVQMNPLR	K	A	M	L	R	V	2	1	1	0	1	1	1	1	0	0	2	0	2	2	1	0	0	0	0	2	0	17	0	1981.96	>jgi|Lotgi1|232817|estExt_fgenesh2_pg.C_sca_320097;>jgi|Lotgi1|162082|fgenesh2_pg.C_sca_32000098;>jgi|Lotgi1|216300|estExt_Genewise1Plus.C_sca_320081;>jgi|Lotgi1|190123|estExt_Genewise1.C_sca_320081;B3A0P3	>jgi|Lotgi1|232817|estExt_fgenesh2_pg.C_sca_320097	no	no	2,3	7.9388e-79	195.1	9091600000		169	346;531	183;184;185	3050;3051;3052;3053;3054;3055;3056;3057;3058;3059;3060;3061;3062;3063;3064;3065;3066;3067;3068;3069;3070;3071;3072;3073;3074;3075;3076;3077;3078;3079;3080;3081;3082;3083;3084;3085;3086;3087;3088;3089;3090;3091;3092;3093;3094;3095;3096;3097;3098;3099;3100;3101;3102;3103;3104;3105;3106;3107;3108;3109;3110;3111;3112;3113;3114;3115;3116;3117;3118;3119;3120;3121;3122;3123;3124;3125;3126;3127;3128;3129…	3453;3454;3455;3456;3457;3458;3459;3460;3461;3462;3463;3464;3465;3466;3467;3468;3469;3470;3471;3472;3473;3474;3475;3476;3477;3478;3479;3480;3481;3482;3483;3484;3485;3486;3487;3488;3489;3490;3491;3492;3493;3494;3495;3496;3497;3498;3499;3500;3501;3502;3503;3504;3505;3506;3507;3508;3509;3510;3511;3512;3513;3514;3515;3516;3517;3518;3519;3520;3521;3522;3523;3524;3525;3526;3527;3528;3529;3530;3531;3532…	3710	385;386
AMDAIIDLHASSTR	K	A	M	T	R	P	3	1	0	2	0	0	0	0	1	2	1	0	1	0	0	2	1	0	0	0	0	14	0	1499.74	>jgi|Lotgi1|238400|estExt_fgenesh2_pg.C_sca_1440037;>jgi|Lotgi1|172920|fgenesh2_pg.C_sca_144000039	>jgi|Lotgi1|238400|estExt_fgenesh2_pg.C_sca_1440037	yes	no	2,3	6.5403e-06	98.582	32222000		170	455	186;187	3206;3207;3208;3209;3210;3211	3718;3719;3720;3721;3722;3723	3719	647
AMDAIIDLHASSTRPAAAK	K	A	M	A	K	I	6	1	0	2	0	0	0	0	1	2	1	1	1	0	1	2	1	0	0	0	0	19	1	1938	>jgi|Lotgi1|238400|estExt_fgenesh2_pg.C_sca_1440037;>jgi|Lotgi1|172920|fgenesh2_pg.C_sca_144000039	>jgi|Lotgi1|238400|estExt_fgenesh2_pg.C_sca_1440037	yes	no	2,3,4	3.9507e-30	133.78	260850000		171	455	188;189	3212;3213;3214;3215;3216;3217;3218;3219;3220;3221;3222;3223;3224;3225;3226;3227;3228;3229;3230;3231;3232;3233	3724;3725;3726;3727;3728;3729;3730;3731;3732;3733;3734;3735;3736;3737;3738;3739;3740;3741;3742;3743;3744;3745;3746;3747	3736	647
AMEHCLVPFLNDCDANNDR	K	A	M	D	R	R	2	1	3	3	2	0	1	0	1	0	2	0	1	1	1	0	0	0	0	1	0	19	0	2289.96	>jgi|Lotgi1|230175|estExt_fgenesh2_pg.C_sca_110117;>jgi|Lotgi1|211987|estExt_Genewise1Plus.C_sca_110191;>jgi|Lotgi1|211986|estExt_Genewise1Plus.C_sca_110190;>jgi|Lotgi1|211985|estExt_Genewise1Plus.C_sca_110189;>jgi|Lotgi1|203390|estExt_fgenesh2_kg.C_sca_110048;>jgi|Lotgi1|185175|estExt_Genewise1.C_sca_110191;>jgi|Lotgi1|185174|estExt_Genewise1.C_sca_110190;>jgi|Lotgi1|185173|estExt_Genewise1.C_sc…	>jgi|Lotgi1|230175|estExt_fgenesh2_pg.C_sca_110117	yes	no	3	6.2069e-16	109.72	4643800		172	216	190	3234;3235;3236	3748;3749;3750	3750	157
AMEHCLVPFLNDCDANNDRR	K	A	M	R	R	I	2	2	3	3	2	0	1	0	1	0	2	0	1	1	1	0	0	0	0	1	0	20	1	2446.06	>jgi|Lotgi1|230175|estExt_fgenesh2_pg.C_sca_110117;>jgi|Lotgi1|211987|estExt_Genewise1Plus.C_sca_110191;>jgi|Lotgi1|211986|estExt_Genewise1Plus.C_sca_110190;>jgi|Lotgi1|211985|estExt_Genewise1Plus.C_sca_110189;>jgi|Lotgi1|203390|estExt_fgenesh2_kg.C_sca_110048;>jgi|Lotgi1|185175|estExt_Genewise1.C_sca_110191;>jgi|Lotgi1|185174|estExt_Genewise1.C_sca_110190;>jgi|Lotgi1|185173|estExt_Genewise1.C_sc…	>jgi|Lotgi1|230175|estExt_fgenesh2_pg.C_sca_110117	yes	no	4	0.00047849	62.617	5916000		173	216	191	3237;3238	3751;3752;3753	3753	157
AMEPNKPYWHNR	R	A	M	N	R	K	1	1	2	0	0	0	1	0	1	0	0	1	1	0	2	0	0	1	1	0	0	12	1	1541.72	>jgi|Lotgi1|234387|estExt_fgenesh2_pg.C_sca_500042;>jgi|Lotgi1|165202|fgenesh2_pg.C_sca_50000043	>jgi|Lotgi1|234387|estExt_fgenesh2_pg.C_sca_500042	yes	no	2,3,4	2.2842e-06	132.17	230530000		174	385	192;193	3239;3240;3241;3242;3243;3244;3245;3246;3247;3248;3249;3250;3251;3252;3253;3254;3255;3256;3257;3258;3259;3260;3261;3262;3263;3264;3265;3266;3267;3268;3269;3270;3271;3272;3273;3274;3275;3276;3277;3278;3279;3280;3281;3282;3283;3284;3285;3286;3287;3288;3289;3290;3291;3292	3754;3755;3756;3757;3758;3759;3760;3761;3762;3763;3764;3765;3766;3767;3768;3769;3770;3771;3772;3773;3774;3775;3776;3777;3778;3779;3780;3781;3782;3783;3784;3785;3786;3787;3788;3789;3790;3791;3792;3793;3794;3795;3796;3797;3798;3799;3800;3801;3802;3803;3804;3805;3806;3807;3808;3809;3810;3811	3795	493
AMGPDAFGSAEER	R	A	M	E	R	R	3	1	0	1	0	0	2	2	0	0	0	0	1	1	1	1	0	0	0	0	0	13	0	1336.57	>jgi|Lotgi1|234386|estExt_fgenesh2_pg.C_sca_500041;>jgi|Lotgi1|165201|fgenesh2_pg.C_sca_50000042	>jgi|Lotgi1|234386|estExt_fgenesh2_pg.C_sca_500041	yes	no	2	7.808e-07	112.02	4188900		175	384	194	3293;3294;3295;3296;3297;3298	3812;3813;3814;3815;3816;3817	3814	492
AMLGETNPLASKPGSIR	R	A	M	I	R	G	2	1	1	0	0	0	1	2	0	1	2	1	1	0	2	2	1	0	0	0	0	17	1	1740.92	>jgi|Lotgi1|101477|gw1.3.802.1;>jgi|Lotgi1|177292|fgenesh2_pm.C_sca_3000053;>jgi|Lotgi1|153378|fgenesh2_pg.C_sca_3000281;>jgi|Lotgi1|105087|e_gw1.3.802.1;>jgi|Lotgi1|96221|gw1.3.668.1;>jgi|Lotgi1|76906|gw1.3.385.1;>jgi|Lotgi1|228631|estExt_fgenesh2_pg.C_sca_30277;>jgi|Lotgi1|209444|estExt_Genewise1Plus.C_sca_30453;>jgi|Lotgi1|209443|estExt_Genewise1Plus.C_sca_30452;>jgi|Lotgi1|209442|estExt_Genew…	>jgi|Lotgi1|101477|gw1.3.802.1	yes	no	3	2.0956e-13	110.12	2057300		176	8	195	3299;3300;3301	3818;3819;3820	3819	2
AMNIVNLHVR	R	A	M	V	R	N	1	1	2	0	0	0	0	0	1	1	1	0	1	0	0	0	0	0	0	2	0	10	0	1165.64	>jgi|Lotgi1|174003|fgenesh2_pg.C_sca_179000009	>jgi|Lotgi1|174003|fgenesh2_pg.C_sca_179000009	yes	yes	2,3	5.7645e-07	149.72	1759400000		177	465	196;197	3302;3303;3304;3305;3306;3307;3308;3309;3310;3311;3312;3313;3314;3315;3316;3317;3318;3319;3320;3321;3322;3323;3324;3325;3326;3327;3328;3329;3330;3331;3332;3333;3334;3335;3336;3337;3338;3339;3340;3341;3342;3343;3344;3345;3346;3347;3348;3349;3350;3351;3352;3353;3354;3355;3356;3357;3358;3359;3360;3361;3362;3363;3364;3365;3366;3367;3368;3369;3370;3371;3372;3373;3374;3375;3376;3377;3378;3379;3380;3381…	3821;3822;3823;3824;3825;3826;3827;3828;3829;3830;3831;3832;3833;3834;3835;3836;3837;3838;3839;3840;3841;3842;3843;3844;3845;3846;3847;3848;3849;3850;3851;3852;3853;3854;3855;3856;3857;3858;3859;3860;3861;3862;3863;3864;3865;3866;3867;3868;3869;3870;3871;3872;3873;3874;3875;3876;3877;3878;3879;3880;3881;3882;3883;3884;3885;3886;3887;3888;3889;3890;3891;3892;3893;3894;3895;3896;3897;3898;3899;3900…	3861	691
AMSIMNSFVNDIFER	K	A	M	E	R	I	1	1	2	1	0	0	1	0	0	2	0	0	2	2	0	2	0	0	0	1	0	15	0	1772.82	>jgi|Lotgi1|180742|fgenesh2_pm.C_sca_619000001;>jgi|Lotgi1|175997|fgenesh2_pg.C_sca_619000003;>jgi|Lotgi1|180778|fgenesh2_pm.C_sca_2263000001;>jgi|Lotgi1|176620|fgenesh2_pg.C_sca_2263000001;>jgi|Lotgi1|180743|fgenesh2_pm.C_sca_619000002;>jgi|Lotgi1|175998|fgenesh2_pg.C_sca_619000004;>jgi|Lotgi1|60507|gw1.6429.1.1;>jgi|Lotgi1|148162|e_gw1.6429.1.1;>jgi|Lotgi1|148122|e_gw1.6142.4.1;>jgi|Lotgi1|1473…	>jgi|Lotgi1|180742|fgenesh2_pm.C_sca_619000001	yes	no	2	1.0248e-07	87.519	447110		178	498	198	3402;3403;3404	3935;3936;3937	3935	839;840
AMVASAASVPHSYQAASQTQVQQNK	R	A	M	N	K	G	6	0	1	0	0	5	0	0	1	0	0	1	1	0	1	4	1	0	1	3	0	25	0	2601.26	>jgi|Lotgi1|158316|fgenesh2_pg.C_sca_16000284;>jgi|Lotgi1|176424|fgenesh2_pg.C_sca_1280000001	>jgi|Lotgi1|158316|fgenesh2_pg.C_sca_16000284	yes	no	3,4	1.4814e-203	243.52	744760000		179	310	199;200	3405;3406;3407;3408;3409;3410;3411;3412;3413;3414;3415;3416;3417;3418;3419;3420;3421;3422;3423;3424;3425;3426;3427;3428;3429;3430;3431;3432;3433;3434;3435;3436;3437;3438	3938;3939;3940;3941;3942;3943;3944;3945;3946;3947;3948;3949;3950;3951;3952;3953;3954;3955;3956;3957;3958;3959;3960;3961;3962;3963;3964;3965;3966;3967;3968;3969;3970;3971;3972;3973	3944	285
ANQLSDEQVAELR	M	A	N	L	R	E	2	1	1	1	0	2	2	0	0	0	2	0	0	0	0	1	0	0	0	1	0	13	0	1471.73	>jgi|Lotgi1|228175|estExt_fgenesh2_pg.C_sca_20002;>jgi|Lotgi1|203020|estExt_fgenesh2_kg.C_sca_20001;>jgi|Lotgi1|152582|fgenesh2_pg.C_sca_2000002;>jgi|Lotgi1|149197|fgenesh2_kg.C_sca_2000001	>jgi|Lotgi1|228175|estExt_fgenesh2_pg.C_sca_20002	yes	no	2	5.6085e-05	119.39	673620		180	209	201	3439	3974	3974
ANYCGGCNAVWYDSNNEVVSCNTK	K	A	N	T	K	G	2	0	5	1	3	0	1	2	0	0	0	1	0	0	0	2	1	1	2	3	0	24	0	2781.12	>jgi|Lotgi1|237912|estExt_fgenesh2_pg.C_sca_1220036;>jgi|Lotgi1|224747|estExt_Genewise1Plus.C_sca_1220077;>jgi|Lotgi1|199620|estExt_Genewise1.C_sca_1220077;>jgi|Lotgi1|171918|fgenesh2_pg.C_sca_122000036	>jgi|Lotgi1|237912|estExt_fgenesh2_pg.C_sca_1220036	yes	no	3	2.2033e-07	88.627	658330		181	505	202	3440	3975	3975
ANYPGSVITQSK	K	A	N	S	K	P	1	0	1	0	0	1	0	1	0	1	0	1	0	0	1	2	1	0	1	1	0	12	0	1263.65	>jgi|Lotgi1|239339|estExt_fgenesh2_pg.C_sca_2240004;>jgi|Lotgi1|174898|fgenesh2_pg.C_sca_224000004	>jgi|Lotgi1|239339|estExt_fgenesh2_pg.C_sca_2240004	yes	no	2	4.447e-05	116.03	7113400		182	489	203	3441;3442;3443;3444;3445;3446	3976;3977;3978;3979;3980;3981;3982;3983	3979
ANYPGSVITQSKPK	K	A	N	P	K	L	1	0	1	0	0	1	0	1	0	1	0	2	0	0	2	2	1	0	1	1	0	14	1	1488.79	>jgi|Lotgi1|239339|estExt_fgenesh2_pg.C_sca_2240004;>jgi|Lotgi1|174898|fgenesh2_pg.C_sca_224000004	>jgi|Lotgi1|239339|estExt_fgenesh2_pg.C_sca_2240004	yes	no	3	2.1912e-10	137.8	26264000		183	489	204	3447;3448;3449;3450;3451;3452;3453;3454;3455	3984;3985;3986;3987;3988;3989;3990;3991;3992	3989
APAETPPEVPEEAPMQVPAEASPK	R	A	P	P	K	V	5	0	0	0	0	1	5	0	0	0	0	1	1	0	7	1	1	0	0	2	0	24	0	2471.19	>jgi|Lotgi1|169557|fgenesh2_pg.C_sca_87000027	>jgi|Lotgi1|169557|fgenesh2_pg.C_sca_87000027	yes	yes	3	8.9339e-17	108.55	34708000		184	426	205	3456;3457;3458;3459;3460;3461;3462;3463	3993;3994;3995;3996;3997;3998;3999;4000;4001	3993	590
APAETSPEVPAEAPNR	R	A	P	N	R	A	4	1	1	0	0	0	3	0	0	0	0	0	0	0	4	1	1	0	0	1	0	16	0	1634.79	>jgi|Lotgi1|169557|fgenesh2_pg.C_sca_87000027	>jgi|Lotgi1|169557|fgenesh2_pg.C_sca_87000027	yes	yes	2,3	2.2208e-70	209.39	37839000		185	426	206	3464;3465;3466;3467;3468;3469;3470;3471;3472;3473;3474;3475;3476;3477;3478;3479	4002;4003;4004;4005;4006;4007;4008;4009;4010;4011;4012;4013;4014;4015;4016;4017	4003
APAQYQYPQHAPAPAGPIYSTYK	K	A	P	Y	K	Q	5	0	0	0	0	3	0	1	1	1	0	1	0	0	5	1	1	0	4	0	0	23	0	2518.23	>jgi|Lotgi1|236691|estExt_fgenesh2_pg.C_sca_850103;>jgi|Lotgi1|169442|fgenesh2_pg.C_sca_85000105	>jgi|Lotgi1|236691|estExt_fgenesh2_pg.C_sca_850103	yes	no	2,3,4	1.5707e-180	238.87	1141200000		186	424	207	3480;3481;3482;3483;3484;3485;3486;3487;3488;3489;3490;3491;3492;3493;3494;3495;3496;3497;3498;3499;3500;3501;3502;3503;3504;3505;3506;3507;3508;3509;3510	4018;4019;4020;4021;4022;4023;4024;4025;4026;4027;4028;4029;4030;4031;4032;4033;4034;4035;4036;4037;4038;4039;4040;4041;4042;4043;4044;4045;4046;4047;4048;4049;4050;4051;4052	4023
APATSLVLPVPR	R	A	P	P	R	H	2	1	0	0	0	0	0	0	0	0	2	0	0	0	3	1	1	0	0	2	0	12	0	1219.73	>jgi|Lotgi1|236812|estExt_fgenesh2_pg.C_sca_870115;>jgi|Lotgi1|169646|fgenesh2_pg.C_sca_87000116	>jgi|Lotgi1|236812|estExt_fgenesh2_pg.C_sca_870115	yes	no	2	2.661e-09	141.71	5278000		187	427	208	3511;3512;3513;3514;3515;3516;3517	4053;4054;4055;4056;4057;4058;4059	4054
APDFVFYAPR	K	A	P	P	R	L	2	1	0	1	0	0	0	0	0	0	0	0	0	2	2	0	0	0	1	1	0	10	0	1181.59	>jgi|Lotgi1|52951|gw1.6.20.1;>jgi|Lotgi1|52948|gw1.6.19.1;>jgi|Lotgi1|107238|e_gw1.6.20.1;>jgi|Lotgi1|107048|e_gw1.6.19.1;>jgi|Lotgi1|229361|estExt_fgenesh2_pg.C_sca_60247;>jgi|Lotgi1|229360|estExt_fgenesh2_pg.C_sca_60246;>jgi|Lotgi1|205813|estExt_fgenesh2_pm.C_sca_60040;>jgi|Lotgi1|203218|estExt_fgenesh2_kg.C_sca_60025;>jgi|Lotgi1|177499|fgenesh2_pm.C_sca_6000044;>jgi|Lotgi1|154753|fgenesh2_pg.C…	>jgi|Lotgi1|52951|gw1.6.20.1	yes	no	2	4.9762e-05	126.31	23972000		188	33	209	3518;3519;3520;3521;3522;3523	4060;4061;4062;4063;4064;4065;4066;4067;4068;4069	4063
APFGVNLR	K	A	P	L	R	H	1	1	1	0	0	0	0	1	0	0	1	0	0	1	1	0	0	0	0	1	0	8	0	872.487	>jgi|Lotgi1|228005|estExt_fgenesh2_pg.C_sca_10389;>jgi|Lotgi1|152254|fgenesh2_pg.C_sca_1000392	>jgi|Lotgi1|228005|estExt_fgenesh2_pg.C_sca_10389	yes	no	2	0.0033313	124.34	9284300		189	245	210	3524;3525;3526;3527;3528	4070;4071;4072;4073;4074	4074
APGLLNAASVK	R	A	P	V	K	K	3	0	1	0	0	0	0	1	0	0	2	1	0	0	1	1	0	0	0	1	0	11	0	1039.6	>jgi|Lotgi1|235120|estExt_fgenesh2_pg.C_sca_590106;>jgi|Lotgi1|166619|fgenesh2_pg.C_sca_59000106	>jgi|Lotgi1|235120|estExt_fgenesh2_pg.C_sca_590106	yes	no	2	6.2454e-11	156.58	362670000		190	516	211	3529;3530;3531;3532;3533;3534;3535;3536;3537;3538;3539;3540;3541;3542;3543;3544;3545;3546;3547;3548;3549;3550;3551;3552;3553;3554;3555;3556;3557;3558;3559	4075;4076;4077;4078;4079;4080;4081;4082;4083;4084;4085;4086;4087;4088;4089;4090;4091;4092;4093;4094;4095;4096;4097;4098;4099;4100;4101;4102;4103;4104;4105	4076
APKPSIGSGLLPGLDLSSILGK	K	A	P	G	K	L	1	0	0	1	0	0	0	4	0	2	5	2	0	0	3	4	0	0	0	0	0	22	1	2119.23	>jgi|Lotgi1|162078|fgenesh2_pg.C_sca_32000094;B3A0P1	>jgi|Lotgi1|162078|fgenesh2_pg.C_sca_32000094	yes	no	2,3,4	9.8549e-128	204.53	197400000000		191	345	212	3560;3561;3562;3563;3564;3565;3566;3567;3568;3569;3570;3571;3572;3573;3574;3575;3576;3577;3578;3579;3580;3581;3582;3583;3584;3585;3586;3587;3588;3589;3590;3591;3592;3593;3594;3595;3596;3597;3598;3599;3600;3601;3602;3603;3604;3605;3606;3607;3608;3609;3610;3611;3612;3613;3614;3615;3616;3617;3618;3619;3620;3621;3622;3623;3624;3625;3626;3627;3628;3629;3630;3631;3632;3633;3634;3635;3636;3637;3638;3639…	4106;4107;4108;4109;4110;4111;4112;4113;4114;4115;4116;4117;4118;4119;4120;4121;4122;4123;4124;4125;4126;4127;4128;4129;4130;4131;4132;4133;4134;4135;4136;4137;4138;4139;4140;4141;4142;4143;4144;4145;4146;4147;4148;4149;4150;4151;4152;4153;4154;4155;4156;4157;4158;4159;4160;4161;4162;4163;4164;4165;4166;4167;4168;4169;4170;4171;4172;4173;4174;4175;4176;4177;4178;4179;4180;4181;4182;4183;4184;4185…	4257
APKPSIGSGLLPGLDLSSILGKLSGGK	K	A	P	G	K	K	1	0	0	1	0	0	0	6	0	2	6	3	0	0	3	5	0	0	0	0	0	27	2	2561.48	>jgi|Lotgi1|162078|fgenesh2_pg.C_sca_32000094;B3A0P1	>jgi|Lotgi1|162078|fgenesh2_pg.C_sca_32000094	yes	no	4	3.976e-47	135.57	221380000		192	345	213	3802;3803;3804;3805;3806;3807;3808;3809;3810;3811;3812	4362;4363;4364;4365;4366;4367;4368;4369;4370;4371;4372	4366
APLLFTNSIR	R	A	P	I	R	I	1	1	1	0	0	0	0	0	0	1	2	0	0	1	1	1	1	0	0	0	0	10	0	1130.64	>jgi|Lotgi1|156157|fgenesh2_pg.C_sca_10000190;>jgi|Lotgi1|229991|estExt_fgenesh2_pg.C_sca_100186;>jgi|Lotgi1|211717|estExt_Genewise1Plus.C_sca_100310;>jgi|Lotgi1|184891|estExt_Genewise1.C_sca_100310;>jgi|Lotgi1|229990|estExt_fgenesh2_pg.C_sca_100185;>jgi|Lotgi1|156156|fgenesh2_pg.C_sca_10000189;>jgi|Lotgi1|156158|fgenesh2_pg.C_sca_10000191	>jgi|Lotgi1|156157|fgenesh2_pg.C_sca_10000190	yes	no	2	6.1512e-09	166.19	14104000		193	278	214	3813;3814;3815;3816;3817;3818;3819;3820	4373;4374;4375;4376;4377;4378;4379;4380	4378
APLNQPASPSFPR	K	A	P	P	R	F	2	1	1	0	0	1	0	0	0	0	1	0	0	1	4	2	0	0	0	0	0	13	0	1380.71	>jgi|Lotgi1|239129|estExt_fgenesh2_pg.C_sca_1950017;>jgi|Lotgi1|174428|fgenesh2_pg.C_sca_195000017	>jgi|Lotgi1|239129|estExt_fgenesh2_pg.C_sca_1950017	yes	no	2,3	6.0263e-46	210.79	2468900000		194	477	215	3821;3822;3823;3824;3825;3826;3827;3828;3829;3830;3831;3832;3833;3834;3835;3836;3837;3838;3839;3840;3841;3842;3843;3844;3845;3846;3847;3848;3849;3850;3851;3852;3853;3854;3855;3856;3857;3858;3859;3860;3861;3862;3863;3864	4381;4382;4383;4384;4385;4386;4387;4388;4389;4390;4391;4392;4393;4394;4395;4396;4397;4398;4399;4400;4401;4402;4403;4404;4405;4406;4407;4408;4409;4410;4411;4412;4413;4414;4415;4416;4417;4418;4419;4420;4421;4422;4423;4424;4425;4426	4411
APMSPVR	R	A	P	V	R	P	1	1	0	0	0	0	0	0	0	0	0	0	1	0	2	1	0	0	0	1	0	7	0	756.395	B3A0R8;>jgi|Lotgi1|230510|estExt_fgenesh2_pg.C_sca_120364;>jgi|Lotgi1|157064|fgenesh2_pg.C_sca_12000375	B3A0R8	yes	no	2	0.0061769	125.08	994190		195	294	216	3865	4427	4427	264
APPEEPLEAPVETPFR	R	A	P	F	R	A	2	1	0	0	0	0	4	0	0	0	1	0	0	1	5	0	1	0	0	1	0	16	0	1777.89	>jgi|Lotgi1|169557|fgenesh2_pg.C_sca_87000027	>jgi|Lotgi1|169557|fgenesh2_pg.C_sca_87000027	yes	yes	2,3	6.7548e-31	160.8	43721000		196	426	217	3866;3867;3868;3869;3870;3871;3872;3873;3874;3875;3876;3877;3878;3879;3880;3881;3882;3883;3884;3885;3886	4428;4429;4430;4431;4432;4433;4434;4435;4436;4437;4438;4439;4440;4441;4442;4443;4444;4445;4446;4447;4448;4449;4450;4451;4452;4453;4454;4455	4451
APSANSAQIPR	R	A	P	P	R	Q	3	1	1	0	0	1	0	0	0	1	0	0	0	0	2	2	0	0	0	0	0	11	0	1110.58	>jgi|Lotgi1|158316|fgenesh2_pg.C_sca_16000284;>jgi|Lotgi1|176424|fgenesh2_pg.C_sca_1280000001	>jgi|Lotgi1|158316|fgenesh2_pg.C_sca_16000284	yes	no	2,3	2.7422e-27	205.56	230600000		197	310	218	3887;3888;3889;3890;3891;3892;3893;3894;3895;3896;3897;3898;3899;3900;3901;3902;3903;3904;3905;3906;3907;3908;3909;3910;3911;3912;3913;3914;3915;3916;3917;3918;3919	4456;4457;4458;4459;4460;4461;4462;4463;4464;4465;4466;4467;4468;4469;4470;4471;4472;4473;4474;4475;4476;4477;4478;4479;4480;4481;4482;4483;4484;4485;4486;4487;4488;4489	4484
APSFVPDSYRPSIR	R	A	P	I	R	K	1	2	0	1	0	0	0	0	0	1	0	0	0	1	3	3	0	0	1	1	0	14	1	1590.82	>jgi|Lotgi1|229125|estExt_fgenesh2_pg.C_sca_50355;>jgi|Lotgi1|154324|fgenesh2_pg.C_sca_5000364	>jgi|Lotgi1|229125|estExt_fgenesh2_pg.C_sca_50355	yes	no	3	0.00023121	89.231	440640		198	261	219	3920	4490	4490
APSGYGPPSSQNCPVGHIPDFQR	R	A	P	Q	R	G	1	1	1	1	1	2	0	3	1	1	0	0	0	1	5	3	0	0	1	1	0	23	0	2467.13	>jgi|Lotgi1|228882|estExt_fgenesh2_pg.C_sca_50013;>jgi|Lotgi1|153973|fgenesh2_pg.C_sca_5000013	>jgi|Lotgi1|228882|estExt_fgenesh2_pg.C_sca_50013	yes	no	3,4	6.2517e-181	243.91	383260000		199	258	220	3921;3922;3923;3924;3925;3926;3927;3928;3929;3930;3931;3932;3933;3934;3935;3936;3937;3938;3939;3940;3941;3942;3943;3944;3945;3946;3947;3948;3949;3950;3951;3952;3953;3954;3955	4491;4492;4493;4494;4495;4496;4497;4498;4499;4500;4501;4502;4503;4504;4505;4506;4507;4508;4509;4510;4511;4512;4513;4514;4515;4516;4517;4518;4519;4520;4521;4522;4523;4524;4525;4526;4527;4528	4495
APSVSHYVPVPQR	R	A	P	Q	R	N	1	1	0	0	0	1	0	0	1	0	0	0	0	0	3	2	0	0	1	3	0	13	0	1435.76	>jgi|Lotgi1|236812|estExt_fgenesh2_pg.C_sca_870115;>jgi|Lotgi1|169646|fgenesh2_pg.C_sca_87000116	>jgi|Lotgi1|236812|estExt_fgenesh2_pg.C_sca_870115	yes	no	3	1.0109e-06	119.39	18539000		202	427	223	4127;4128;4129;4130;4131;4132;4133;4134	4708;4709;4710;4711;4712;4713;4714;4715	4710
APVVCPGQATPK	R	A	P	P	K	I	2	0	0	0	1	1	0	1	0	0	0	1	0	0	3	0	1	0	0	2	0	12	0	1223.63	>jgi|Lotgi1|236424|estExt_fgenesh2_pg.C_sca_810041;>jgi|Lotgi1|168995|fgenesh2_pg.C_sca_81000041	>jgi|Lotgi1|236424|estExt_fgenesh2_pg.C_sca_810041	yes	no	2	0.0001236	98.105	3867700		203	418	224	4135;4136;4137;4138	4716;4717;4718;4719	4717
AQAMEDNHGETPLQEIK	K	A	Q	I	K	D	2	0	1	1	0	2	3	1	1	1	1	1	1	0	1	0	1	0	0	0	0	17	0	1909.88	>jgi|Lotgi1|156601|fgenesh2_pg.C_sca_11000287	>jgi|Lotgi1|156601|fgenesh2_pg.C_sca_11000287	yes	yes	3	6.4172e-26	145.04	15179000		204	287	225	4139;4140;4141;4142	4720;4721;4722;4723	4720	253
AQDPTKLPGVPEYLQPK	K	A	Q	P	K	P	1	0	0	1	0	2	1	1	0	0	2	2	0	0	4	0	1	0	1	1	0	17	1	1880	>jgi|Lotgi1|232817|estExt_fgenesh2_pg.C_sca_320097;>jgi|Lotgi1|162082|fgenesh2_pg.C_sca_32000098;>jgi|Lotgi1|216300|estExt_Genewise1Plus.C_sca_320081;>jgi|Lotgi1|190123|estExt_Genewise1.C_sca_320081;B3A0P3	>jgi|Lotgi1|232817|estExt_fgenesh2_pg.C_sca_320097	no	no	2,3	3.9408e-23	125.77	5126500000		205	346;531	226	4143;4144;4145;4146;4147;4148;4149;4150;4151;4152;4153;4154;4155;4156;4157;4158;4159;4160;4161;4162;4163;4164;4165;4166;4167;4168;4169;4170;4171;4172;4173;4174;4175;4176;4177;4178;4179;4180;4181;4182;4183;4184;4185;4186;4187;4188;4189;4190;4191;4192;4193;4194;4195;4196;4197;4198;4199;4200;4201;4202;4203;4204;4205;4206;4207;4208;4209;4210;4211	4724;4725;4726;4727;4728;4729;4730;4731;4732;4733;4734;4735;4736;4737;4738;4739;4740;4741;4742;4743;4744;4745;4746;4747;4748;4749;4750;4751;4752;4753;4754;4755;4756;4757;4758;4759;4760;4761;4762;4763;4764;4765;4766;4767;4768;4769;4770;4771;4772;4773;4774;4775;4776;4777;4778;4779;4780;4781;4782;4783;4784;4785;4786;4787;4788;4789;4790;4791;4792;4793;4794;4795;4796;4797;4798;4799;4800;4801;4802;4803…	4785
AQDPTKLPGVPEYLQPKPK	K	A	Q	P	K	S	1	0	0	1	0	2	1	1	0	0	2	3	0	0	5	0	1	0	1	1	0	19	2	2105.15	>jgi|Lotgi1|232817|estExt_fgenesh2_pg.C_sca_320097;>jgi|Lotgi1|162082|fgenesh2_pg.C_sca_32000098;>jgi|Lotgi1|216300|estExt_Genewise1Plus.C_sca_320081;>jgi|Lotgi1|190123|estExt_Genewise1.C_sca_320081;B3A0P3	>jgi|Lotgi1|232817|estExt_fgenesh2_pg.C_sca_320097	no	no	2,3,4	4.9574e-91	199.15	6197500000		206	346;531	227	4212;4213;4214;4215;4216;4217;4218;4219;4220;4221;4222;4223;4224;4225;4226;4227;4228;4229;4230;4231;4232;4233;4234;4235;4236;4237;4238;4239;4240;4241;4242;4243;4244;4245;4246;4247;4248;4249;4250;4251;4252;4253;4254;4255;4256;4257;4258;4259;4260;4261;4262;4263;4264;4265;4266;4267;4268;4269;4270;4271;4272;4273;4274;4275;4276;4277;4278;4279;4280;4281;4282;4283;4284;4285;4286;4287;4288;4289;4290;4291…	4813;4814;4815;4816;4817;4818;4819;4820;4821;4822;4823;4824;4825;4826;4827;4828;4829;4830;4831;4832;4833;4834;4835;4836;4837;4838;4839;4840;4841;4842;4843;4844;4845;4846;4847;4848;4849;4850;4851;4852;4853;4854;4855;4856;4857;4858;4859;4860;4861;4862;4863;4864;4865;4866;4867;4868;4869;4870;4871;4872;4873;4874;4875;4876;4877;4878;4879;4880;4881;4882;4883;4884;4885;4886;4887;4888;4889;4890;4891;4892…	4894
AQFSEVIGR	R	A	Q	G	R	A	1	1	0	0	0	1	1	1	0	1	0	0	0	1	0	1	0	0	0	1	0	9	0	1005.52	>jgi|Lotgi1|92565|gw1.13.306.1;>jgi|Lotgi1|92560|gw1.13.305.1;>jgi|Lotgi1|92551|gw1.13.303.1;>jgi|Lotgi1|230535|estExt_fgenesh2_pg.C_sca_130051;>jgi|Lotgi1|230534|estExt_fgenesh2_pg.C_sca_130050;>jgi|Lotgi1|212641|estExt_Genewise1Plus.C_sca_130085;>jgi|Lotgi1|212640|estExt_Genewise1Plus.C_sca_130084;>jgi|Lotgi1|212639|estExt_Genewise1Plus.C_sca_130083;>jgi|Lotgi1|206096|estExt_fgenesh2_pm.C_sca_1…	>jgi|Lotgi1|92565|gw1.13.306.1	yes	no	2	0.0057731	116.05	0		207	49	228	4309	4930	4930
AQIWDTAGQER	K	A	Q	E	R	Y	2	1	0	1	0	2	1	1	0	1	0	0	0	0	0	0	1	1	0	0	0	11	0	1273.61	>jgi|Lotgi1|96502|gw1.131.96.1;>jgi|Lotgi1|66916|gw1.131.43.1;>jgi|Lotgi1|238121|estExt_fgenesh2_pg.C_sca_1310028;>jgi|Lotgi1|238120|estExt_fgenesh2_pg.C_sca_1310027;>jgi|Lotgi1|225075|estExt_Genewise1Plus.C_sca_1310072;>jgi|Lotgi1|225074|estExt_Genewise1Plus.C_sca_1310071;>jgi|Lotgi1|225073|estExt_Genewise1Plus.C_sca_1310070;>jgi|Lotgi1|225072|estExt_Genewise1Plus.C_sca_1310069;>jgi|Lotgi1|22507…	>jgi|Lotgi1|96502|gw1.131.96.1	yes	no	2	3.9168e-06	136.5	255480		208	178	229	4310	4931	4931
AQLIDDAMTLAASNMVHMNIAVLTLR	R	A	Q	L	R	Y	5	1	2	2	0	1	0	0	1	2	4	0	3	0	0	1	2	0	0	2	0	26	0	2811.44	>jgi|Lotgi1|225855|estExt_Genewise1Plus.C_sca_1510023;>jgi|Lotgi1|225854|estExt_Genewise1Plus.C_sca_1510022;>jgi|Lotgi1|225853|estExt_Genewise1Plus.C_sca_1510021;>jgi|Lotgi1|200838|estExt_Genewise1.C_sca_1510023;>jgi|Lotgi1|200837|estExt_Genewise1.C_sca_1510022;>jgi|Lotgi1|200836|estExt_Genewise1.C_sca_1510021;>jgi|Lotgi1|238561|estExt_fgenesh2_pg.C_sca_1510008;>jgi|Lotgi1|173197|fgenesh2_pg.C_sc…	>jgi|Lotgi1|225855|estExt_Genewise1Plus.C_sca_1510023	yes	no	3,4	5.8377e-57	144.26	144450000		209	506	230;231	4311;4312;4313;4314;4315;4316;4317;4318;4319;4320;4321;4322;4323;4324;4325;4326;4327;4328;4329;4330;4331;4332;4333;4334;4335;4336;4337;4338;4339	4932;4933;4934;4935;4936;4937;4938;4939;4940;4941;4942;4943;4944;4945;4946;4947;4948;4949;4950;4951;4952;4953;4954;4955;4956;4957;4958;4959;4960;4961;4962;4963;4964;4965;4966;4967;4968;4969;4970;4971;4972;4973;4974;4975;4976;4977;4978;4979;4980;4981;4982;4983;4984	4982	848;849;850
AQLVEVLR	R	A	Q	L	R	N	1	1	0	0	0	1	1	0	0	0	2	0	0	0	0	0	0	0	0	2	0	8	0	926.555	>jgi|Lotgi1|233231|estExt_fgenesh2_pg.C_sca_360099	>jgi|Lotgi1|233231|estExt_fgenesh2_pg.C_sca_360099	yes	yes	2	6.7573e-31	186.09	138320000		210	514	232	4340;4341;4342;4343;4344;4345;4346;4347;4348;4349;4350;4351;4352;4353;4354;4355;4356;4357;4358;4359;4360;4361;4362;4363;4364;4365;4366	4985;4986;4987;4988;4989;4990;4991;4992;4993;4994;4995;4996;4997;4998;4999;5000;5001;5002;5003;5004;5005;5006;5007;5008;5009;5010;5011;5012	5006
AQLYPEDDLDASIR	K	A	Q	I	R	Y	2	1	0	3	0	1	1	0	0	1	2	0	0	0	1	1	0	0	1	0	0	14	0	1604.77	>jgi|Lotgi1|159329|fgenesh2_pg.C_sca_20000069	>jgi|Lotgi1|159329|fgenesh2_pg.C_sca_20000069	yes	yes	2,3	1.1728e-08	122.97	46792000		211	325	233	4367;4368;4369;4370;4371;4372;4373	5013;5014;5015;5016;5017;5018;5019	5019
AQNMNCLLWSEK	K	A	Q	E	K	L	1	0	2	0	1	1	1	0	0	0	2	1	1	0	0	1	0	1	0	0	0	12	0	1492.68	B3A0P8;>jgi|Lotgi1|233200|estExt_fgenesh2_pg.C_sca_350163;>jgi|Lotgi1|162768|fgenesh2_pg.C_sca_35000169	B3A0P8	yes	no	2,3	2.3613e-27	187.58	1443900000		212	351	234;235	4374;4375;4376;4377;4378;4379;4380;4381;4382;4383;4384;4385;4386;4387;4388;4389;4390;4391;4392;4393;4394;4395;4396;4397;4398;4399;4400;4401;4402;4403;4404;4405;4406;4407;4408;4409;4410;4411;4412;4413;4414;4415;4416;4417;4418;4419;4420;4421;4422;4423;4424;4425;4426;4427;4428;4429;4430;4431;4432;4433;4434;4435	5020;5021;5022;5023;5024;5025;5026;5027;5028;5029;5030;5031;5032;5033;5034;5035;5036;5037;5038;5039;5040;5041;5042;5043;5044;5045;5046;5047;5048;5049;5050;5051;5052;5053;5054;5055;5056;5057;5058;5059;5060;5061;5062;5063;5064;5065;5066;5067;5068;5069;5070;5071;5072;5073;5074;5075;5076;5077;5078;5079;5080;5081;5082;5083;5084;5085	5026	429
AQNMNCLLWSEKLAAK	K	A	Q	A	K	A	3	0	2	0	1	1	1	0	0	0	3	2	1	0	0	1	0	1	0	0	0	16	1	1875.93	B3A0P8;>jgi|Lotgi1|233200|estExt_fgenesh2_pg.C_sca_350163;>jgi|Lotgi1|162768|fgenesh2_pg.C_sca_35000169	B3A0P8	yes	no	3	7.0724e-31	158.29	10775000		213	351	236	4436;4437;4438;4439;4440	5086;5087;5088;5089;5090	5087	429
AQPAAPPTASTSNTFPVLPVVHVQSHPSVQAQTGPVVR	K	A	Q	V	R	T	5	1	1	0	0	4	0	1	2	0	1	0	0	1	7	4	4	0	0	7	0	38	0	3872.03	>jgi|Lotgi1|231268|estExt_fgenesh2_pg.C_sca_180254;>jgi|Lotgi1|158905|fgenesh2_pg.C_sca_18000255	>jgi|Lotgi1|231268|estExt_fgenesh2_pg.C_sca_180254	yes	no	4,5	2.2278e-29	83.293	25982000		214	512	237	4441;4442;4443	5091;5092;5093	5091
AQQMTPQQQLQAQVQLMAK	K	A	Q	A	K	L	3	0	0	0	0	8	0	0	0	0	2	1	2	0	1	0	1	0	0	1	0	19	0	2169.1	>jgi|Lotgi1|174652|fgenesh2_pg.C_sca_207000018	>jgi|Lotgi1|174652|fgenesh2_pg.C_sca_207000018	yes	yes	3	2.3738e-129	230.82	71964000		215	486	238	4444;4445;4446;4447;4448;4449;4450;4451;4452;4453;4454;4455;4456;4457;4458;4459;4460;4461;4462;4463;4464;4465;4466;4467;4468;4469;4470;4471;4472;4473;4474;4475	5094;5095;5096;5097;5098;5099;5100;5101;5102;5103;5104;5105;5106;5107;5108;5109;5110;5111;5112;5113;5114;5115;5116;5117;5118;5119;5120;5121;5122;5123;5124;5125;5126;5127;5128;5129;5130;5131	5103	795;796
AQQPNQPNFVIHPR	R	A	Q	P	R	I	1	1	2	0	0	3	0	0	1	1	0	0	0	1	3	0	0	0	0	1	0	14	0	1644.85	>jgi|Lotgi1|174652|fgenesh2_pg.C_sca_207000018	>jgi|Lotgi1|174652|fgenesh2_pg.C_sca_207000018	yes	yes	3	1.7042e-25	162.22	119810000		216	486	239	4476;4477;4478;4479;4480;4481;4482;4483;4484;4485;4486;4487;4488;4489;4490;4491;4492;4493;4494;4495;4496;4497;4498;4499	5132;5133;5134;5135;5136;5137;5138;5139;5140;5141;5142;5143;5144;5145;5146;5147;5148;5149;5150;5151;5152;5153;5154;5155;5156;5157	5136
AQQRPVETNTIYR	R	A	Q	Y	R	R	1	2	1	0	0	2	1	0	0	1	0	0	0	0	1	0	2	0	1	1	0	13	1	1574.82	>jgi|Lotgi1|236689|estExt_fgenesh2_pg.C_sca_850101;>jgi|Lotgi1|169440|fgenesh2_pg.C_sca_85000103	>jgi|Lotgi1|236689|estExt_fgenesh2_pg.C_sca_850101	yes	no	2,3	3.9761e-96	249.66	119820000		217	422	240	4500;4501;4502;4503;4504;4505;4506;4507;4508;4509;4510;4511;4512;4513;4514;4515;4516;4517;4518;4519;4520;4521;4522;4523;4524;4525;4526;4527;4528;4529	5158;5159;5160;5161;5162;5163;5164;5165;5166;5167;5168;5169;5170;5171;5172;5173;5174;5175;5176;5177;5178;5179;5180;5181;5182;5183;5184;5185;5186;5187	5162
AQSPDGAFIDIR	R	A	Q	I	R	N	2	1	0	2	0	1	0	1	0	2	0	0	0	1	1	1	0	0	0	0	0	12	0	1288.64	>jgi|Lotgi1|229175|estExt_fgenesh2_pg.C_sca_50437;>jgi|Lotgi1|154407|fgenesh2_pg.C_sca_5000447	>jgi|Lotgi1|229175|estExt_fgenesh2_pg.C_sca_50437	yes	no	2,3	4.9119e-14	150.06	286450000		218	262	241	4530;4531;4532;4533;4534;4535;4536;4537;4538;4539;4540;4541;4542;4543;4544;4545;4546;4547;4548;4549;4550;4551;4552;4553;4554;4555;4556;4557;4558;4559;4560;4561;4562;4563;4564;4565;4566;4567;4568;4569	5188;5189;5190;5191;5192;5193;5194;5195;5196;5197;5198;5199;5200;5201;5202;5203;5204;5205;5206;5207;5208;5209;5210;5211;5212;5213;5214;5215;5216;5217;5218;5219;5220;5221;5222;5223;5224;5225;5226;5227;5228;5229;5230;5231;5232	5228
AQTEDEPDTTITR	K	A	Q	T	R	E	1	1	0	2	0	1	2	0	0	1	0	0	0	0	1	0	4	0	0	0	0	13	0	1475.67	>jgi|Lotgi1|78010|gw1.39.204.1;>jgi|Lotgi1|68687|gw1.39.131.1;>jgi|Lotgi1|122110|e_gw1.39.204.1;>jgi|Lotgi1|122086|e_gw1.39.131.1;>jgi|Lotgi1|163303|fgenesh2_pg.C_sca_39000037;>jgi|Lotgi1|150380|fgenesh2_kg.C_sca_39000008	>jgi|Lotgi1|78010|gw1.39.204.1	yes	no	2	7.191e-05	96.464	1648100		219	102	242	4570;4571;4572	5233;5234;5235	5233
AQTTDIDYQAFLGELK	D	A	Q	L	K	K	2	0	0	2	0	2	1	1	0	1	2	1	0	1	0	0	2	0	1	0	0	16	0	1811.89	>jgi|Lotgi1|230068|estExt_fgenesh2_pg.C_sca_100317;>jgi|Lotgi1|156289|fgenesh2_pg.C_sca_10000322	>jgi|Lotgi1|230068|estExt_fgenesh2_pg.C_sca_100317	yes	no	3	2.6745e-39	166.92	10910000		220	282	243	4573	5236	5236
AQVFVLAVDQSVLLLK	R	A	Q	L	K	S	2	0	0	1	0	2	0	0	0	0	4	1	0	1	0	1	0	0	0	4	0	16	0	1742.03	>jgi|Lotgi1|162872|fgenesh2_pg.C_sca_36000100	>jgi|Lotgi1|162872|fgenesh2_pg.C_sca_36000100	yes	yes	3	3.5341e-14	128.06	1663500		221	354	244	4574	5237	5237
AQWTEVNNQVIPDNTLIVNVR	K	A	Q	V	R	N	1	1	4	1	0	2	1	0	0	2	1	0	0	0	1	0	2	1	0	4	0	21	0	2422.26	>jgi|Lotgi1|172287|fgenesh2_pg.C_sca_130000026;>jgi|Lotgi1|238094|estExt_fgenesh2_pg.C_sca_1300025	>jgi|Lotgi1|172287|fgenesh2_pg.C_sca_130000026	yes	no	2,3	8.0763e-89	190.83	107020000		222	449	245	4575;4576;4577;4578;4579;4580;4581;4582;4583;4584;4585;4586	5238;5239;5240;5241;5242;5243;5244;5245;5246;5247;5248;5249;5250	5239
AQYDDRICQPR	K	A	Q	P	R	I	1	2	0	2	1	2	0	0	0	1	0	0	0	0	1	0	0	0	1	0	0	11	1	1420.65	>jgi|Lotgi1|162078|fgenesh2_pg.C_sca_32000094	>jgi|Lotgi1|162078|fgenesh2_pg.C_sca_32000094	yes	yes	2,3	0.00029921	123.79	120560000		225	345	248	4589;4590;4591;4592;4593;4594;4595;4596;4597;4598;4599;4600;4601;4602;4603;4604;4605;4606;4607;4608;4609;4610;4611;4612;4613;4614;4615;4616;4617;4618;4619;4620;4621;4622;4623;4624;4625;4626;4627;4628;4629	5253;5254;5255;5256;5257;5258;5259;5260;5261;5262;5263;5264;5265;5266;5267;5268;5269;5270;5271;5272;5273;5274;5275;5276;5277;5278;5279;5280;5281;5282;5283;5284;5285;5286;5287;5288;5289;5290;5291;5292;5293;5294;5295	5292
AQYDSLEPSQK	K	A	Q	Q	K	K	1	0	0	1	0	2	1	0	0	0	1	1	0	0	1	2	0	0	1	0	0	11	0	1264.59	>jgi|Lotgi1|235120|estExt_fgenesh2_pg.C_sca_590106;>jgi|Lotgi1|166619|fgenesh2_pg.C_sca_59000106	>jgi|Lotgi1|235120|estExt_fgenesh2_pg.C_sca_590106	yes	no	2	0.00013984	107.06	9607300		226	516	249	4630;4631;4632;4633;4634	5296;5297;5298;5299;5300	5300
AQYYWNPPHR	R	A	Q	H	R	K	1	1	1	0	0	1	0	0	1	0	0	0	0	0	2	0	0	1	2	0	0	10	0	1330.62	>jgi|Lotgi1|209264|estExt_Genewise1Plus.C_sca_30140;>jgi|Lotgi1|209263|estExt_Genewise1Plus.C_sca_30139;>jgi|Lotgi1|209262|estExt_Genewise1Plus.C_sca_30138;>jgi|Lotgi1|209261|estExt_Genewise1Plus.C_sca_30137;>jgi|Lotgi1|209260|estExt_Genewise1Plus.C_sca_30136;>jgi|Lotgi1|209259|estExt_Genewise1Plus.C_sca_30135;>jgi|Lotgi1|182140|estExt_Genewise1.C_sca_30140;>jgi|Lotgi1|182139|estExt_Genewise1.C_s…	>jgi|Lotgi1|209264|estExt_Genewise1Plus.C_sca_30140	yes	no	3	0.0056424	83.783	2114400		229	256	252	4763	5432	5432
ARPPPSQDFSDIFQK	R	A	R	Q	K	F	1	1	0	2	0	2	0	0	0	1	0	1	0	2	3	2	0	0	0	0	0	15	1	1731.86	>jgi|Lotgi1|115450|e_gw1.21.366.1;>jgi|Lotgi1|231753|estExt_fgenesh2_pg.C_sca_210213;>jgi|Lotgi1|214512|estExt_Genewise1Plus.C_sca_210323;>jgi|Lotgi1|188037|estExt_Genewise1.C_sca_210323;>jgi|Lotgi1|159747|fgenesh2_pg.C_sca_21000217;>jgi|Lotgi1|93200|gw1.21.366.1;>jgi|Lotgi1|115401|e_gw1.21.196.1	>jgi|Lotgi1|115450|e_gw1.21.366.1	yes	no	3	0.0014749	72.583	5877000		230	64	253	4764	5433	5433
ARQNYNTWLR	R	A	R	L	R	K	1	2	2	0	0	1	0	0	0	0	1	0	0	0	0	0	1	1	1	0	0	10	1	1320.67	B3A0Q0;>jgi|Lotgi1|238831|estExt_fgenesh2_pg.C_sca_1730025;>jgi|Lotgi1|173828|fgenesh2_pg.C_sca_173000025	B3A0Q0	yes	no	3	5.4038e-07	156.83	3638500		231	463	254	4765	5434	5434
ASFKPYQTALK	R	A	S	L	K	C	2	0	0	0	0	1	0	0	0	0	1	2	0	1	1	1	1	0	1	0	0	11	1	1252.68	>jgi|Lotgi1|236449|estExt_fgenesh2_pg.C_sca_810085;>jgi|Lotgi1|169040|fgenesh2_pg.C_sca_81000086	>jgi|Lotgi1|236449|estExt_fgenesh2_pg.C_sca_810085	yes	no	2,3	9.4159e-06	136.38	101130000		232	419	255	4766;4767;4768;4769;4770;4771;4772;4773;4774;4775;4776;4777;4778;4779;4780;4781;4782;4783;4784;4785;4786;4787;4788;4789;4790	5435;5436;5437;5438;5439;5440;5441;5442;5443;5444;5445;5446;5447;5448;5449;5450;5451;5452;5453;5454;5455;5456;5457;5458;5459	5435
ASGANLNTEQLYEK	M	A	S	E	K	L	2	0	2	0	0	1	2	1	0	0	2	1	0	0	0	1	1	0	1	0	0	14	0	1536.74	>jgi|Lotgi1|55275|gw1.5.81.1;>jgi|Lotgi1|229020|estExt_fgenesh2_pg.C_sca_50211;>jgi|Lotgi1|210057|estExt_Genewise1Plus.C_sca_50417;>jgi|Lotgi1|210056|estExt_Genewise1Plus.C_sca_50416;>jgi|Lotgi1|210055|estExt_Genewise1Plus.C_sca_50415;>jgi|Lotgi1|205739|estExt_fgenesh2_pm.C_sca_50034;>jgi|Lotgi1|183053|estExt_Genewise1.C_sca_50417;>jgi|Lotgi1|183052|estExt_Genewise1.C_sca_50416;>jgi|Lotgi1|183051…	>jgi|Lotgi1|55275|gw1.5.81.1	yes	no	2	0.0001131	101.3	161030		233	31	256	4791	5460	5460
ASGLEEEVEFLR	R	A	S	L	R	A	1	1	0	0	0	0	4	1	0	0	2	0	0	1	0	1	0	0	0	1	0	12	0	1377.68	>jgi|Lotgi1|53511|gw1.96.10.1;>jgi|Lotgi1|53500|gw1.96.9.1;>jgi|Lotgi1|52900|gw1.96.2.1;>jgi|Lotgi1|237118|estExt_fgenesh2_pg.C_sca_960003;>jgi|Lotgi1|223488|estExt_Genewise1Plus.C_sca_960003;>jgi|Lotgi1|223487|estExt_Genewise1Plus.C_sca_960002;>jgi|Lotgi1|223486|estExt_Genewise1Plus.C_sca_960001;>jgi|Lotgi1|204921|estExt_fgenesh2_kg.C_sca_960001;>jgi|Lotgi1|198196|estExt_Genewise1.C_sca_960003;>…	>jgi|Lotgi1|53511|gw1.96.10.1	yes	no	2	0.004072	69.815	250900		234	162	257	4792	5461	5461
ASIELPGGIDFSK	K	A	S	S	K	C	1	0	0	1	0	0	1	2	0	2	1	1	0	1	1	2	0	0	0	0	0	13	0	1332.69	>jgi|Lotgi1|229371|estExt_fgenesh2_pg.C_sca_60263;>jgi|Lotgi1|154769|fgenesh2_pg.C_sca_6000272	>jgi|Lotgi1|229371|estExt_fgenesh2_pg.C_sca_60263	yes	no	2	0.0018815	76.728	0		235	271	258	4793	5462	5462
ASLWEGGLHGVGFVNSPLLK	K	A	S	L	K	Q	1	0	1	0	0	0	1	4	1	0	4	1	0	1	1	2	0	1	0	2	0	20	0	2080.11	>jgi|Lotgi1|197817|estExt_Genewise1.C_sca_890165;>jgi|Lotgi1|197815|estExt_Genewise1.C_sca_890163;>jgi|Lotgi1|197814|estExt_Genewise1.C_sca_890162;>jgi|Lotgi1|134213|e_gw1.89.124.1;>jgi|Lotgi1|134284|e_gw1.89.125.1;>jgi|Lotgi1|82522|gw1.89.123.1;>jgi|Lotgi1|53567|gw1.89.15.1;>jgi|Lotgi1|53680|gw1.89.17.1;>jgi|Lotgi1|53559|gw1.89.13.1;>jgi|Lotgi1|179847|fgenesh2_pm.C_sca_89000013;>jgi|Lotgi1|16982…	>jgi|Lotgi1|197817|estExt_Genewise1.C_sca_890165	yes	no	3	2.4717e-06	86.539	851800		239	156	262	4924	5606	5606
ASNKLVDNDLAELNK	R	A	S	N	K	R	2	0	3	2	0	0	1	0	0	0	3	2	0	0	0	1	0	0	0	1	0	15	1	1642.85	B3A0P5;>jgi|Lotgi1|231311|estExt_fgenesh2_pg.C_sca_190003;>jgi|Lotgi1|158966|fgenesh2_pg.C_sca_19000003;>jgi|Lotgi1|67475|gw1.19.150.1;>jgi|Lotgi1|67973|gw1.19.158.1;>jgi|Lotgi1|114561|e_gw1.19.150.1;>jgi|Lotgi1|86465|gw1.19.342.1;>jgi|Lotgi1|213813|estExt_Genewise1Plus.C_sca_190009;>jgi|Lotgi1|187250|estExt_Genewise1.C_sca_190009	B3A0P5	no	no	2,3	2.4086e-58	189.52	98729000		240	317;504	263	4925;4926;4927;4928;4929;4930;4931;4932;4933;4934;4935	5607;5608;5609;5610;5611;5612;5613;5614;5615;5616;5617;5618	5608
ASNKLVDNDLAELNKR	R	A	S	K	R	K	2	1	3	2	0	0	1	0	0	0	3	2	0	0	0	1	0	0	0	1	0	16	2	1798.95	B3A0P5;>jgi|Lotgi1|231311|estExt_fgenesh2_pg.C_sca_190003;>jgi|Lotgi1|158966|fgenesh2_pg.C_sca_19000003;>jgi|Lotgi1|67475|gw1.19.150.1;>jgi|Lotgi1|67973|gw1.19.158.1;>jgi|Lotgi1|114561|e_gw1.19.150.1;>jgi|Lotgi1|86465|gw1.19.342.1;>jgi|Lotgi1|213813|estExt_Genewise1Plus.C_sca_190009;>jgi|Lotgi1|187250|estExt_Genewise1.C_sca_190009	B3A0P5	no	no	3,4	1.6891e-69	204.05	27984000		241	317;504	264	4936;4937;4938;4939;4940	5619;5620;5621;5622;5623	5622
ASNNDWTVASAVTIPDNTEVVAVYCK	K	A	S	C	K	D	4	0	3	2	1	0	1	0	0	1	0	1	0	0	1	2	3	1	1	5	0	26	0	2823.34	>jgi|Lotgi1|239159|estExt_fgenesh2_pg.C_sca_2000011;>jgi|Lotgi1|174503|fgenesh2_pg.C_sca_200000011	>jgi|Lotgi1|239159|estExt_fgenesh2_pg.C_sca_2000011	yes	no	3	2.5959e-06	67.655	3073900		242	478	265	4941	5624;5625	5624
ASNSGQMGQGQIAGQGQIGVPGQR	R	A	S	Q	R	L	2	1	1	0	0	6	0	7	0	2	0	0	1	0	1	2	0	0	0	1	0	24	0	2325.12	>jgi|Lotgi1|160356|fgenesh2_pg.C_sca_24000170	>jgi|Lotgi1|160356|fgenesh2_pg.C_sca_24000170	yes	yes	3	6.7025e-06	74.364	6023500		243	338	266	4942;4943	5626;5627	5627	374
ASPGILNKPAPK	K	A	S	P	K	N	2	0	1	0	0	0	0	1	0	1	1	2	0	0	3	1	0	0	0	0	0	12	1	1191.7	>jgi|Lotgi1|231186|estExt_fgenesh2_pg.C_sca_180106;>jgi|Lotgi1|158757|fgenesh2_pg.C_sca_18000107	>jgi|Lotgi1|231186|estExt_fgenesh2_pg.C_sca_180106	yes	no	2,3	0.00012932	124.12	122360000		244	314	267	4944;4945;4946;4947;4948;4949;4950;4951;4952;4953;4954;4955;4956;4957;4958;4959;4960;4961	5628;5629;5630;5631;5632;5633;5634;5635;5636;5637;5638;5639;5640;5641;5642;5643;5644;5645	5630
ASSIIDELNK	K	A	S	N	K	Y	1	0	1	1	0	0	1	0	0	2	1	1	0	0	0	2	0	0	0	0	0	10	0	1088.57	>jgi|Lotgi1|154545|fgenesh2_pg.C_sca_6000048;>jgi|Lotgi1|229248|estExt_fgenesh2_pg.C_sca_60046	>jgi|Lotgi1|154545|fgenesh2_pg.C_sca_6000048	yes	no	2	1.4159e-06	139.38	483900		245	266	268	4962	5646	5646
ASSTSAFQYTDLDPNSLAGQLSAPLPSQSTVSR	R	A	S	S	R	T	4	1	1	2	0	3	0	1	0	0	4	0	0	1	3	8	3	0	1	1	0	33	0	3395.65	>jgi|Lotgi1|167578|fgenesh2_pg.C_sca_67000123	>jgi|Lotgi1|167578|fgenesh2_pg.C_sca_67000123	yes	yes	3	1.0479e-61	139.59	14203000		246	407	269	4963;4964;4965;4966;4967	5647;5648;5649;5650;5651;5652	5649
ASYGQSGNIDVLDNVK	K	A	S	V	K	V	1	0	2	2	0	1	0	2	0	1	1	1	0	0	0	2	0	0	1	2	0	16	0	1678.82	>jgi|Lotgi1|160165|fgenesh2_pg.C_sca_23000183;>jgi|Lotgi1|231865|estExt_fgenesh2_pg.C_sca_230179	>jgi|Lotgi1|160165|fgenesh2_pg.C_sca_23000183	yes	no	2,3	0.00020882	76.574	9205000		248	333	271	4971;4972;4973;4974;4975	5656;5657;5658;5659;5660	5658
ASYTLTAQIEHGSSNDPTVVVASKPVNIR	K	A	S	I	R	T	3	1	2	1	0	1	1	1	1	2	1	1	0	0	2	4	3	0	1	4	0	29	1	3053.58	>jgi|Lotgi1|209264|estExt_Genewise1Plus.C_sca_30140;>jgi|Lotgi1|209263|estExt_Genewise1Plus.C_sca_30139;>jgi|Lotgi1|209262|estExt_Genewise1Plus.C_sca_30138;>jgi|Lotgi1|209261|estExt_Genewise1Plus.C_sca_30137;>jgi|Lotgi1|209260|estExt_Genewise1Plus.C_sca_30136;>jgi|Lotgi1|209259|estExt_Genewise1Plus.C_sca_30135;>jgi|Lotgi1|182140|estExt_Genewise1.C_sca_30140;>jgi|Lotgi1|182139|estExt_Genewise1.C_s…	>jgi|Lotgi1|209264|estExt_Genewise1Plus.C_sca_30140	yes	no	4	1.0977e-131	193.09	19350000		249	256	272	4976;4977;4978;4979;4980;4981	5661;5662;5663;5664;5665;5666;5667	5666
ATAGSYIASQTVK	R	A	T	V	K	K	3	0	0	0	0	1	0	1	0	1	0	1	0	0	0	2	2	0	1	1	0	13	0	1295.67	>jgi|Lotgi1|75538|gw1.56.112.1;>jgi|Lotgi1|126993|e_gw1.56.112.1;>jgi|Lotgi1|75198|gw1.56.108.1;>jgi|Lotgi1|75109|gw1.56.107.1;>jgi|Lotgi1|127134|e_gw1.56.108.1;>jgi|Lotgi1|127034|e_gw1.56.107.1;>jgi|Lotgi1|179221|fgenesh2_pm.C_sca_56000023;>jgi|Lotgi1|166223|fgenesh2_pg.C_sca_56000136;>jgi|Lotgi1|234901|estExt_fgenesh2_pg.C_sca_560134;>jgi|Lotgi1|234900|estExt_fgenesh2_pg.C_sca_560133;>jgi|Lotgi…	>jgi|Lotgi1|75538|gw1.56.112.1	yes	no	2	2.6868e-05	101.38	344300		252	124	275	4985	5671;5672	5672
ATCVPDICGHCEEDYYQDGIR	R	A	T	I	R	V	1	1	0	3	3	1	2	2	1	2	0	0	0	0	1	0	1	0	2	1	0	21	0	2557.03	>jgi|Lotgi1|238562|estExt_fgenesh2_pg.C_sca_1510010	>jgi|Lotgi1|238562|estExt_fgenesh2_pg.C_sca_1510010	yes	yes	3	8.5869e-23	121.21	3022900		253	520	276	4986;4987;4988;4989	5673;5674;5675;5676	5673
ATDEPSVVNPK	K	A	T	P	K	L	1	0	1	1	0	0	1	0	0	0	0	1	0	0	2	1	1	0	0	2	0	11	0	1155.58	>jgi|Lotgi1|174205|fgenesh2_pg.C_sca_186000005	>jgi|Lotgi1|174205|fgenesh2_pg.C_sca_186000005	yes	yes	2	9.1522e-06	131.82	10238000		254	473	277	4990;4991;4992;4993;4994;4995;4996;4997;4998;4999	5677;5678;5679;5680;5681;5682;5683;5684;5685;5686	5677
ATEIESPSSETTNK	K	A	T	N	K	A	1	0	1	0	0	0	3	0	0	1	0	1	0	0	1	3	3	0	0	0	0	14	0	1492.69	>jgi|Lotgi1|154020|fgenesh2_pg.C_sca_5000060	>jgi|Lotgi1|154020|fgenesh2_pg.C_sca_5000060	yes	yes	2,3	1.2762e-18	151.99	126470000		255	260	278;279	5000;5001;5002;5003;5004;5005;5006;5007;5008;5009;5010;5011;5012;5013;5014;5015;5016;5017;5018;5019;5020;5021;5022;5023;5024;5025;5026;5027	5687;5688;5689;5690;5691;5692;5693;5694;5695;5696;5697;5698;5699;5700;5701;5702;5703;5704;5705;5706;5707;5708;5709;5710;5711;5712;5713;5714;5715;5716;5717;5718	5691		11
ATEVEFPLSETISK	K	A	T	S	K	A	1	0	0	0	0	0	3	0	0	1	1	1	0	1	1	2	2	0	0	1	0	14	0	1549.79	>jgi|Lotgi1|154020|fgenesh2_pg.C_sca_5000060	>jgi|Lotgi1|154020|fgenesh2_pg.C_sca_5000060	yes	yes	2,3	1.2762e-18	151.99	824360000		256	260	280	5028;5029;5030;5031;5032;5033;5034;5035;5036;5037;5038;5039;5040;5041;5042;5043;5044;5045;5046;5047;5048;5049;5050;5051;5052;5053;5054;5055;5056;5057;5058;5059;5060;5061;5062	5719;5720;5721;5722;5723;5724;5725;5726;5727;5728;5729;5730;5731;5732;5733;5734;5735;5736;5737;5738;5739;5740;5741;5742;5743;5744;5745;5746;5747;5748;5749;5750;5751;5752;5753;5754;5755	5724
ATGEVDFVK	R	A	T	V	K	S	1	0	0	1	0	0	1	1	0	0	0	1	0	1	0	0	1	0	0	2	0	9	0	964.487	>jgi|Lotgi1|83216|gw1.21.262.1;>jgi|Lotgi1|115289|e_gw1.21.262.1;>jgi|Lotgi1|115226|e_gw1.21.339.1;>jgi|Lotgi1|89955|gw1.21.339.1;>jgi|Lotgi1|83160|gw1.21.261.1;>jgi|Lotgi1|115616|e_gw1.21.261.1	>jgi|Lotgi1|83216|gw1.21.262.1	no	no	2	0.0047258	101.65	49508000		257	62;65	281	5063;5064;5065;5066;5067	5756;5757;5758;5759;5760	5756
ATHLSNFR	R	A	T	F	R	G	1	1	1	0	0	0	0	0	1	0	1	0	0	1	0	1	1	0	0	0	0	8	0	944.483	>jgi|Lotgi1|228264|estExt_fgenesh2_pg.C_sca_20144;>jgi|Lotgi1|152726|fgenesh2_pg.C_sca_2000146	>jgi|Lotgi1|228264|estExt_fgenesh2_pg.C_sca_20144	yes	no	2,3	0.0025297	167.24	43402000		260	250	284	5121;5122;5123;5124;5125;5126	5817;5818;5819;5820;5821;5822;5823	5819
ATISLSPTVQETK	K	A	T	T	K	A	1	0	0	0	0	1	1	0	0	1	1	1	0	0	1	2	3	0	0	1	0	13	0	1373.74	>jgi|Lotgi1|229427|estExt_fgenesh2_pg.C_sca_70053;>jgi|Lotgi1|154904|fgenesh2_pg.C_sca_7000053	>jgi|Lotgi1|229427|estExt_fgenesh2_pg.C_sca_70053	yes	no	2	1.9307e-06	109.15	509040		261	272	285	5127	5824	5824
ATIYCTAIR	R	A	T	I	R	H	2	1	0	0	1	0	0	0	0	2	0	0	0	0	0	0	2	0	1	0	0	9	0	1067.54	>jgi|Lotgi1|225855|estExt_Genewise1Plus.C_sca_1510023;>jgi|Lotgi1|225854|estExt_Genewise1Plus.C_sca_1510022;>jgi|Lotgi1|225853|estExt_Genewise1Plus.C_sca_1510021;>jgi|Lotgi1|200838|estExt_Genewise1.C_sca_1510023;>jgi|Lotgi1|200837|estExt_Genewise1.C_sca_1510022;>jgi|Lotgi1|200836|estExt_Genewise1.C_sca_1510021;>jgi|Lotgi1|238561|estExt_fgenesh2_pg.C_sca_1510008;>jgi|Lotgi1|173197|fgenesh2_pg.C_sc…	>jgi|Lotgi1|225855|estExt_Genewise1Plus.C_sca_1510023	yes	no	2	2.3001e-06	169.44	2735100000		262	506	286	5128;5129;5130;5131;5132;5133;5134;5135;5136;5137;5138;5139;5140;5141;5142;5143;5144;5145;5146;5147;5148;5149;5150;5151;5152;5153;5154;5155;5156;5157;5158;5159;5160;5161;5162;5163;5164;5165;5166	5825;5826;5827;5828;5829;5830;5831;5832;5833;5834;5835;5836;5837;5838;5839;5840;5841;5842;5843;5844;5845;5846;5847;5848;5849;5850;5851;5852;5853;5854;5855;5856;5857;5858;5859;5860;5861;5862;5863;5864;5865	5857
ATLISPFVGR	K	A	T	G	R	I	1	1	0	0	0	0	0	1	0	1	1	0	0	1	1	1	1	0	0	1	0	10	0	1059.61	>jgi|Lotgi1|93946|gw1.184.79.1;>jgi|Lotgi1|142681|e_gw1.184.79.1;>jgi|Lotgi1|93835|gw1.184.78.1;>jgi|Lotgi1|53880|gw1.184.10.1;>jgi|Lotgi1|174161|fgenesh2_pg.C_sca_184000011;>jgi|Lotgi1|151659|fgenesh2_kg.C_sca_184000001;>jgi|Lotgi1|239011|estExt_fgenesh2_pg.C_sca_1840012;>jgi|Lotgi1|239010|estExt_fgenesh2_pg.C_sca_1840011;>jgi|Lotgi1|226544|estExt_Genewise1Plus.C_sca_1840028;>jgi|Lotgi1|226543|e…	>jgi|Lotgi1|93946|gw1.184.79.1	yes	no	2	3.8383e-06	135.43	538010		265	196	289	5177	5876	5876
ATMCDAITGYK	R	A	T	Y	K	F	2	0	0	1	1	0	0	1	0	1	0	1	1	0	0	0	2	0	1	0	0	11	0	1229.54	>jgi|Lotgi1|234010|estExt_fgenesh2_pg.C_sca_460036;>jgi|Lotgi1|164559|fgenesh2_pg.C_sca_46000036	>jgi|Lotgi1|234010|estExt_fgenesh2_pg.C_sca_460036	yes	no	2	0.00011326	98.898	3800500		266	377	290	5178;5179;5180;5181	5877;5878;5879;5880	5877	482
ATPDDSIDLIVSGK	K	A	T	G	K	P	1	0	0	3	0	0	0	1	0	2	1	1	0	0	1	2	1	0	0	1	0	14	0	1429.73	>jgi|Lotgi1|162872|fgenesh2_pg.C_sca_36000100	>jgi|Lotgi1|162872|fgenesh2_pg.C_sca_36000100	yes	yes	2	0.00124	67.102	2354200		267	354	291	5182;5183;5184;5185	5881;5882;5883;5884	5882
ATPDDSIDLIVSGKPR	K	A	T	P	R	A	1	1	0	3	0	0	0	1	0	2	1	1	0	0	2	2	1	0	0	1	0	16	1	1682.88	>jgi|Lotgi1|162872|fgenesh2_pg.C_sca_36000100	>jgi|Lotgi1|162872|fgenesh2_pg.C_sca_36000100	yes	yes	2,3	4.8366e-14	129.38	269980000		268	354	292	5186;5187;5188;5189;5190;5191;5192;5193;5194;5195;5196;5197;5198;5199;5200;5201;5202;5203;5204;5205;5206;5207;5208	5885;5886;5887;5888;5889;5890;5891;5892;5893;5894;5895;5896;5897;5898;5899;5900;5901;5902;5903;5904;5905;5906;5907	5906
ATPNPVSTEDVCR	R	A	T	C	R	M	1	1	1	1	1	0	1	0	0	0	0	0	0	0	2	1	2	0	0	2	0	13	0	1444.66	>jgi|Lotgi1|159694|fgenesh2_pg.C_sca_21000164	>jgi|Lotgi1|159694|fgenesh2_pg.C_sca_21000164	yes	yes	2	2.5471e-05	101.53	885340		269	329	293	5209;5210	5908;5909	5909
ATQCYQTSNIR	K	A	T	I	R	V	1	1	1	0	1	2	0	0	0	1	0	0	0	0	0	1	2	0	1	0	0	11	0	1340.61	>jgi|Lotgi1|233348|estExt_fgenesh2_pg.C_sca_380029;>jgi|Lotgi1|163125|fgenesh2_pg.C_sca_38000030	>jgi|Lotgi1|233348|estExt_fgenesh2_pg.C_sca_380029	yes	no	2	0.00016775	118.9	172920		270	356	294	5211	5910	5910
ATSSTLTCDQVK	R	A	T	V	K	T	1	0	0	1	1	1	0	0	0	0	1	1	0	0	0	2	3	0	0	1	0	12	0	1309.62	>jgi|Lotgi1|235120|estExt_fgenesh2_pg.C_sca_590106;>jgi|Lotgi1|166619|fgenesh2_pg.C_sca_59000106	>jgi|Lotgi1|235120|estExt_fgenesh2_pg.C_sca_590106	yes	no	2	0.00018408	95.094	224980		271	516	295	5212	5911	5911
ATSTNRPHCVLPTSK	R	A	T	S	K	A	1	1	1	0	1	0	0	0	1	0	1	1	0	0	2	2	3	0	0	1	0	15	1	1667.84	>jgi|Lotgi1|231368|estExt_fgenesh2_pg.C_sca_190110;>jgi|Lotgi1|159076|fgenesh2_pg.C_sca_19000113	>jgi|Lotgi1|231368|estExt_fgenesh2_pg.C_sca_190110	yes	no	4	1.2302e-05	94.487	153990		272	318	296	5213	5912	5912
ATTISQSDVTTVQR	K	A	T	Q	R	M	1	1	0	1	0	2	0	0	0	1	0	0	0	0	0	2	4	0	0	2	0	14	0	1505.77	>jgi|Lotgi1|231231|estExt_fgenesh2_pg.C_sca_180186;>jgi|Lotgi1|158837|fgenesh2_pg.C_sca_18000187	>jgi|Lotgi1|231231|estExt_fgenesh2_pg.C_sca_180186	yes	no	2,3	5.8632e-48	192.65	77981000		273	315	297	5214;5215;5216;5217;5218;5219;5220;5221;5222;5223;5224;5225;5226;5227;5228;5229;5230;5231;5232;5233;5234	5913;5914;5915;5916;5917;5918;5919;5920;5921;5922;5923;5924;5925;5926;5927;5928;5929;5930;5931;5932;5933	5913
ATTLEEEVDFLK	R	A	T	L	K	A	1	0	0	1	0	0	3	0	0	0	2	1	0	1	0	0	2	0	0	1	0	12	0	1393.7	>jgi|Lotgi1|229925|estExt_fgenesh2_pg.C_sca_100080;>jgi|Lotgi1|229924|estExt_fgenesh2_pg.C_sca_100079;>jgi|Lotgi1|211646|estExt_Genewise1Plus.C_sca_100174;>jgi|Lotgi1|211645|estExt_Genewise1Plus.C_sca_100173;>jgi|Lotgi1|211644|estExt_Genewise1Plus.C_sca_100172;>jgi|Lotgi1|205963|estExt_fgenesh2_pm.C_sca_100018;>jgi|Lotgi1|203312|estExt_fgenesh2_kg.C_sca_100008;>jgi|Lotgi1|184813|estExt_Genewise1.…	>jgi|Lotgi1|229925|estExt_fgenesh2_pg.C_sca_100080	yes	no	2	0.0043618	69.03	2711500		274	215	298	5235;5236;5237	5934;5935;5936	5936
ATYTFGKPVEGHLDLR	K	A	T	L	R	A	1	1	0	1	0	0	1	2	1	0	2	1	0	1	1	0	2	0	1	1	0	16	1	1802.93	>jgi|Lotgi1|162872|fgenesh2_pg.C_sca_36000100;>jgi|Lotgi1|233231|estExt_fgenesh2_pg.C_sca_360099	>jgi|Lotgi1|162872|fgenesh2_pg.C_sca_36000100	no	no	3,4	1.7969e-13	124.25	160750000		275	354;514	299	5238;5239;5240;5241;5242;5243;5244;5245;5246;5247;5248;5249;5250;5251;5252;5253;5254;5255;5256;5257;5258;5259;5260;5261;5262;5263;5264;5265;5266	5937;5938;5939;5940;5941;5942;5943;5944;5945;5946;5947;5948;5949;5950;5951;5952;5953;5954;5955;5956;5957;5958;5959;5960;5961;5962;5963;5964;5965;5966;5967	5964
AVAAYGGQINTWEPSVINHLGR	R	A	V	G	R	T	3	1	2	0	0	1	1	3	1	2	1	0	0	0	1	1	1	1	1	2	0	22	0	2352.2	>jgi|Lotgi1|235120|estExt_fgenesh2_pg.C_sca_590106;>jgi|Lotgi1|166619|fgenesh2_pg.C_sca_59000106	>jgi|Lotgi1|235120|estExt_fgenesh2_pg.C_sca_590106	yes	no	3	7.1374e-194	248.35	3278100		276	516	300	5267;5268	5968;5969	5968
AVCADDFTYR	R	A	V	Y	R	R	2	1	0	2	1	0	0	0	0	0	0	0	0	1	0	0	1	0	1	1	0	10	0	1216.52	>jgi|Lotgi1|229978|estExt_fgenesh2_pg.C_sca_100167;>jgi|Lotgi1|156138|fgenesh2_pg.C_sca_10000171	>jgi|Lotgi1|229978|estExt_fgenesh2_pg.C_sca_100167	yes	no	2	0.0012879	97.277	4861500		277	511	301	5269;5270	5970;5971	5971
AVENSGTAIGIR	K	A	V	I	R	G	2	1	1	0	0	0	1	2	0	2	0	0	0	0	0	1	1	0	0	1	0	12	0	1186.63	>jgi|Lotgi1|74910|gw1.12.310.1;>jgi|Lotgi1|66272|gw1.12.173.1;>jgi|Lotgi1|66271|gw1.12.172.1;>jgi|Lotgi1|230431|estExt_fgenesh2_pg.C_sca_120217;>jgi|Lotgi1|230430|estExt_fgenesh2_pg.C_sca_120216;>jgi|Lotgi1|212489|estExt_Genewise1Plus.C_sca_120396;>jgi|Lotgi1|212488|estExt_Genewise1Plus.C_sca_120395;>jgi|Lotgi1|212487|estExt_Genewise1Plus.C_sca_120394;>jgi|Lotgi1|206068|estExt_fgenesh2_pm.C_sca_1…	>jgi|Lotgi1|74910|gw1.12.310.1	yes	no	2	0.00011041	94.767	282670		278	46	302	5271;5272	5972;5973	5972
AVFPSIVGR	R	A	V	G	R	P	1	1	0	0	0	0	0	1	0	1	0	0	0	1	1	1	0	0	0	2	0	9	0	944.544	>jgi|Lotgi1|176246|fgenesh2_pg.C_sca_854000003;>jgi|Lotgi1|151855|fgenesh2_kg.C_sca_854000004;>jgi|Lotgi1|239712|estExt_fgenesh2_pg.C_sca_8540005;>jgi|Lotgi1|239711|estExt_fgenesh2_pg.C_sca_8540004;>jgi|Lotgi1|239710|estExt_fgenesh2_pg.C_sca_8540003;>jgi|Lotgi1|239709|estExt_fgenesh2_pg.C_sca_8540002;>jgi|Lotgi1|227649|estExt_Genewise1Plus.C_sca_8540021;>jgi|Lotgi1|227648|estExt_Genewise1Plus.C_s…	>jgi|Lotgi1|239714|estExt_fgenesh2_pg.C_sca_8540007	no	no	2	0.00016734	150.4	82681000	+	279	241;571;242;221;387	303	5273;5274;5275;5276;5277;5278;5279;5280;5281;5282;5283;5284	5974;5975;5976;5977;5978;5979;5980;5981;5982;5983;5984;5985;5986	5984
AVFPSIVGRPR	R	A	V	P	R	H	1	2	0	0	0	0	0	1	0	1	0	0	0	1	2	1	0	0	0	2	0	11	1	1197.7	>jgi|Lotgi1|176246|fgenesh2_pg.C_sca_854000003;>jgi|Lotgi1|151855|fgenesh2_kg.C_sca_854000004;>jgi|Lotgi1|239712|estExt_fgenesh2_pg.C_sca_8540005;>jgi|Lotgi1|239711|estExt_fgenesh2_pg.C_sca_8540004;>jgi|Lotgi1|239710|estExt_fgenesh2_pg.C_sca_8540003;>jgi|Lotgi1|239709|estExt_fgenesh2_pg.C_sca_8540002;>jgi|Lotgi1|227649|estExt_Genewise1Plus.C_sca_8540021;>jgi|Lotgi1|227648|estExt_Genewise1Plus.C_s…	>jgi|Lotgi1|239714|estExt_fgenesh2_pg.C_sca_8540007	no	no	2,3	2.1231e-08	140.78	39710000	+	280	241;571;242;221;387	304	5285;5286;5287;5288;5289;5290;5291;5292;5293;5294;5295;5296;5297;5298;5299;5300;5301;5302;5303;5304;5305;5306;5307	5987;5988;5989;5990;5991;5992;5993;5994;5995;5996;5997;5998;5999;6000;6001;6002;6003;6004;6005;6006;6007;6008;6009;6010	5988
AVFVDLEPTVIDEVR	R	A	V	V	R	T	1	1	0	2	0	0	2	0	0	1	1	0	0	1	1	0	1	0	0	4	0	15	0	1700.9	>jgi|Lotgi1|223561|estExt_Genewise1Plus.C_sca_970110;>jgi|Lotgi1|223560|estExt_Genewise1Plus.C_sca_970109;>jgi|Lotgi1|223559|estExt_Genewise1Plus.C_sca_970108;>jgi|Lotgi1|223558|estExt_Genewise1Plus.C_sca_970107;>jgi|Lotgi1|223557|estExt_Genewise1Plus.C_sca_970106;>jgi|Lotgi1|223556|estExt_Genewise1Plus.C_sca_970105;>jgi|Lotgi1|223555|estExt_Genewise1Plus.C_sca_970104;>jgi|Lotgi1|223554|estExt_Ge…	>jgi|Lotgi1|223561|estExt_Genewise1Plus.C_sca_970110	yes	no	2,3	6.3048e-47	157.86	10666000	+	281	437	305	5308;5309;5310;5311	6011;6012;6013;6014	6013
AVFVDLEPTVIDEVRTGTYR	R	A	V	Y	R	Q	1	2	0	2	0	0	2	1	0	1	1	0	0	1	1	0	3	0	1	4	0	20	1	2279.18	>jgi|Lotgi1|223561|estExt_Genewise1Plus.C_sca_970110;>jgi|Lotgi1|223560|estExt_Genewise1Plus.C_sca_970109;>jgi|Lotgi1|223559|estExt_Genewise1Plus.C_sca_970108;>jgi|Lotgi1|223558|estExt_Genewise1Plus.C_sca_970107;>jgi|Lotgi1|223557|estExt_Genewise1Plus.C_sca_970106;>jgi|Lotgi1|223556|estExt_Genewise1Plus.C_sca_970105;>jgi|Lotgi1|223555|estExt_Genewise1Plus.C_sca_970104;>jgi|Lotgi1|223554|estExt_Ge…	>jgi|Lotgi1|223561|estExt_Genewise1Plus.C_sca_970110	yes	no	3	0.00037142	75.548	181470	+	282	437	306	5312	6015	6015
AVGTTNLNEPR	K	A	V	P	R	P	1	1	2	0	0	0	1	1	0	0	1	0	0	0	1	0	2	0	0	1	0	11	0	1170.6	>jgi|Lotgi1|174652|fgenesh2_pg.C_sca_207000018	>jgi|Lotgi1|174652|fgenesh2_pg.C_sca_207000018	yes	yes	2	3.5929e-09	145.91	3662100		283	486	307	5313;5314;5315;5316;5317	6016;6017;6018;6019;6020	6017
AVGTTNLNEPRPSSSDSSGPLPDHAMDLPPLR	K	A	V	L	R	T	2	2	2	3	0	0	1	2	1	0	4	0	1	0	6	5	2	0	0	1	0	32	1	3327.62	>jgi|Lotgi1|174652|fgenesh2_pg.C_sca_207000018	>jgi|Lotgi1|174652|fgenesh2_pg.C_sca_207000018	yes	yes	4	6.7195e-22	99.987	4900400		284	486	308	5318;5319;5320;5321	6021;6022;6023;6024;6025	6022	797
AVLLGEQSK	K	A	V	S	K	T	1	0	0	0	0	1	1	1	0	0	2	1	0	0	0	1	0	0	0	1	0	9	0	943.534	>jgi|Lotgi1|166202|fgenesh2_pg.C_sca_56000115;>jgi|Lotgi1|234884|estExt_fgenesh2_pg.C_sca_560115	>jgi|Lotgi1|166202|fgenesh2_pg.C_sca_56000115	yes	no	2	0.00012966	152.34	19055000		285	397	309	5322;5323;5324;5325;5326;5327;5328;5329;5330;5331;5332	6026;6027;6028;6029;6030;6031;6032;6033;6034;6035;6036	6028
AVLVDLEPGTMDSVR	R	A	V	V	R	S	1	1	0	2	0	0	1	1	0	0	2	0	1	0	1	1	1	0	0	3	0	15	0	1600.81	>jgi|Lotgi1|226984|estExt_Genewise1Plus.C_sca_2180074;>jgi|Lotgi1|226982|estExt_Genewise1Plus.C_sca_2180072;>jgi|Lotgi1|202079|estExt_Genewise1.C_sca_2180074;>jgi|Lotgi1|202077|estExt_Genewise1.C_sca_2180072;>jgi|Lotgi1|180618|fgenesh2_pm.C_sca_218000006;>jgi|Lotgi1|174796|fgenesh2_pg.C_sca_218000023;>jgi|Lotgi1|174795|fgenesh2_pg.C_sca_218000022;>jgi|Lotgi1|151714|fgenesh2_kg.C_sca_218000011;>jg…
e1.C_sca_50203;>jgi|Lotgi1|182885|estExt_Genewise1.C_sca_50202;>jgi|Lotgi1|182884|estExt_Genewise1.C_sca_50201;>jgi|Lotgi1|182883|estExt_Genewise1.C_sca_50200;>jgi|Lotgi1|182882|estExt_Genewise1.C_sca_50199;>jgi|Lotgi1|180491|fgenesh2_pm.C_sca_175000004;>jgi|Lotgi1|179511|fgenesh2_pm.C_sca_71000010;>jgi|Lotgi1|179509|fgenesh2_pm.C_sca_71000008;>jgi|Lotgi1|178830|fgenesh2_pm.C_sca_42000010;>jgi|Lo…
i1|70213|gw1.193.35.1;>jgi|Lotgi1|70209|gw1.193.34.1;>jgi|Lotgi1|70205|gw1.116.61.1;>jgi|Lotgi1|70181|gw1.175.57.1;>jgi|Lotgi1|70180|gw1.175.56.1;>jgi|Lotgi1|70178|gw1.88.118.1;>jgi|Lotgi1|70174|gw1.88.117.1;>jgi|Lotgi1|70078|gw1.88.114.1;>jgi|Lotgi1|70077|gw1.88.113.1;>jgi|Lotgi1|147718|e_gw1.4061.4.1;>jgi|Lotgi1|146401|e_gw1.788.14.1;>jgi|Lotgi1|79853|gw1.63.207.1;>jgi|Lotgi1|79994|gw1.15.333.1…	>jgi|Lotgi1|226984|estExt_Genewise1Plus.C_sca_2180074	yes	no	2	0.00014675	78.191	3081200			286	232	310	5333;5334	6037;6038	6037	188
AVNQGGLTSVAVR	K	A	V	V	R	G	2	1	1	0	0	1	0	2	0	0	1	0	0	0	0	1	1	0	0	3	0	13	0	1270.7	>jgi|Lotgi1|96234|gw1.7.380.1;>jgi|Lotgi1|66700|gw1.7.135.1;>jgi|Lotgi1|66611|gw1.7.132.1;>jgi|Lotgi1|229407|estExt_fgenesh2_pg.C_sca_70021;>jgi|Lotgi1|229406|estExt_fgenesh2_pg.C_sca_70020;>jgi|Lotgi1|210728|estExt_Genewise1Plus.C_sca_70042;>jgi|Lotgi1|210727|estExt_Genewise1Plus.C_sca_70041;>jgi|Lotgi1|210726|estExt_Genewise1Plus.C_sca_70040;>jgi|Lotgi1|205827|estExt_fgenesh2_pm.C_sca_70008;>jg…	>jgi|Lotgi1|96234|gw1.7.380.1	yes	no	2	3.7287e-06	115.57	1212800		288	36	312	5352;5353;5354	6056;6057;6058	6057
AVNSDISIDR	R	A	V	D	R	P	1	1	1	2	0	0	0	0	0	2	0	0	0	0	0	2	0	0	0	1	0	10	0	1088.55	>jgi|Lotgi1|232818|estExt_fgenesh2_pg.C_sca_320099;>jgi|Lotgi1|162084|fgenesh2_pg.C_sca_32000100	>jgi|Lotgi1|232818|estExt_fgenesh2_pg.C_sca_320099	yes	no	2	0.00031033	114.4	2668900		289	347	313	5355;5356	6059;6060	6059
AVNSDISIDRPR	R	A	V	P	R	E	1	2	1	2	0	0	0	0	0	2	0	0	0	0	1	2	0	0	0	1	0	12	1	1341.7	>jgi|Lotgi1|232818|estExt_fgenesh2_pg.C_sca_320099;>jgi|Lotgi1|162084|fgenesh2_pg.C_sca_32000100	>jgi|Lotgi1|232818|estExt_fgenesh2_pg.C_sca_320099	yes	no	2,3	6.6737e-95	210.15	1315000000		290	347	314	5357;5358;5359;5360;5361;5362;5363;5364;5365;5366;5367;5368;5369;5370;5371;5372;5373;5374;5375;5376;5377;5378;5379;5380;5381;5382;5383;5384;5385;5386;5387;5388;5389;5390;5391;5392;5393;5394;5395;5396;5397;5398;5399;5400;5401;5402;5403;5404;5405;5406;5407;5408;5409;5410;5411;5412;5413;5414;5415;5416;5417;5418;5419;5420;5421;5422;5423;5424;5425;5426;5427;5428;5429;5430;5431;5432;5433;5434;5435;5436…	6061;6062;6063;6064;6065;6066;6067;6068;6069;6070;6071;6072;6073;6074;6075;6076;6077;6078;6079;6080;6081;6082;6083;6084;6085;6086;6087;6088;6089;6090;6091;6092;6093;6094;6095;6096;6097;6098;6099;6100;6101;6102;6103;6104;6105;6106;6107;6108;6109;6110;6111;6112;6113;6114;6115;6116;6117;6118;6119;6120;6121;6122;6123;6124;6125;6126;6127;6128;6129;6130;6131;6132;6133;6134;6135;6136;6137;6138;6139;6140…	6084
AVPDLPGYYSNNQYVGR	K	A	V	G	R	R	1	1	2	1	0	1	0	2	0	0	1	0	0	0	2	1	0	0	3	2	0	17	0	1911.91	>jgi|Lotgi1|166451|fgenesh2_pg.C_sca_58000080	>jgi|Lotgi1|166451|fgenesh2_pg.C_sca_58000080	yes	yes	2,3	2.6118e-22	138.19	147280000		291	399	315	5440;5441;5442;5443;5444;5445;5446;5447;5448;5449;5450;5451;5452;5453;5454;5455;5456;5457;5458;5459	6145;6146;6147;6148;6149;6150;6151;6152;6153;6154;6155;6156;6157;6158;6159;6160;6161;6162;6163;6164;6165;6166;6167;6168;6169	6147
AVPFLPPLALAILDNIR	K	A	V	I	R	N	3	1	1	1	0	0	0	0	0	2	4	0	0	1	3	0	0	0	0	1	0	17	0	1832.09	>jgi|Lotgi1|159329|fgenesh2_pg.C_sca_20000069	>jgi|Lotgi1|159329|fgenesh2_pg.C_sca_20000069	yes	yes	2,3	8.3554e-06	85.563	14037000		292	325	316	5460;5461;5462;5463;5464;5465;5466	6170;6171;6172;6173;6174;6175;6176;6177	6176
AVQLGCDGVEPDNVDGYSNK	K	A	V	N	K	N	1	0	2	3	1	1	1	3	0	0	1	1	0	0	1	1	0	0	1	3	0	20	0	2135.94	>jgi|Lotgi1|101223|gw1.41.216.1;>jgi|Lotgi1|101220|gw1.41.214.1;>jgi|Lotgi1|163670|fgenesh2_pg.C_sca_41000032;>jgi|Lotgi1|122715|e_gw1.41.215.1;>jgi|Lotgi1|122640|e_gw1.41.214.1;>jgi|Lotgi1|122596|e_gw1.41.216.1;>jgi|Lotgi1|233582|estExt_fgenesh2_pg.C_sca_410032;>jgi|Lotgi1|217658|estExt_Genewise1Plus.C_sca_410012;>jgi|Lotgi1|217657|estExt_Genewise1Plus.C_sca_410011;>jgi|Lotgi1|217656|estExt_Gene…	>jgi|Lotgi1|101223|gw1.41.216.1	yes	no	2,3	1.4275e-31	130.56	21785000		293	4	317	5467;5468;5469;5470;5471;5472;5473;5474;5475;5476;5477;5478;5479;5480	6178;6179;6180;6181;6182;6183;6184;6185;6186;6187;6188;6189;6190;6191	6190
AVSDDISSYEQFVR	R	A	V	V	R	G	1	1	0	2	0	1	1	0	0	1	0	0	0	1	0	3	0	0	1	2	0	14	0	1614.75	>jgi|Lotgi1|228264|estExt_fgenesh2_pg.C_sca_20144;>jgi|Lotgi1|152726|fgenesh2_pg.C_sca_2000146	>jgi|Lotgi1|228264|estExt_fgenesh2_pg.C_sca_20144	yes	no	2,3	3.3496e-84	238.13	807630000		294	250	318	5481;5482;5483;5484;5485;5486;5487;5488;5489;5490;5491;5492;5493;5494;5495;5496;5497;5498;5499;5500;5501;5502;5503;5504;5505;5506;5507;5508;5509;5510;5511;5512;5513;5514;5515;5516;5517;5518;5519;5520;5521;5522;5523;5524;5525	6192;6193;6194;6195;6196;6197;6198;6199;6200;6201;6202;6203;6204;6205;6206;6207;6208;6209;6210;6211;6212;6213;6214;6215;6216;6217;6218;6219;6220;6221;6222;6223;6224;6225;6226;6227;6228;6229;6230;6231;6232;6233;6234;6235;6236;6237;6238;6239	6212
AVTATLANAGDKEN	R	A	V	E	N	-	4	0	2	1	0	0	1	1	0	0	1	1	0	0	0	0	2	0	0	1	0	14	1	1373.68	>jgi|Lotgi1|230732|estExt_fgenesh2_pg.C_sca_150029;>jgi|Lotgi1|157691|fgenesh2_pg.C_sca_15000029	>jgi|Lotgi1|230732|estExt_fgenesh2_pg.C_sca_150029	yes	no	2	1.2075e-46	184.96	5954000		295	304	319	5526;5527	6240;6241	6241
AVTIDEITDLR	R	A	V	L	R	V	1	1	0	2	0	0	1	0	0	2	1	0	0	0	0	0	2	0	0	1	0	11	0	1244.66	>jgi|Lotgi1|152812|fgenesh2_pg.C_sca_2000232;>jgi|Lotgi1|152810|fgenesh2_pg.C_sca_2000230	>jgi|Lotgi1|152812|fgenesh2_pg.C_sca_2000232	yes	no	2	0.00018651	103.08	445770		296	252	320	5528	6242	6242
AVTVGPTNSSPR	K	A	V	P	R	E	1	1	1	0	0	0	0	1	0	0	0	0	0	0	2	2	2	0	0	2	0	12	0	1184.61	>jgi|Lotgi1|234489|estExt_fgenesh2_pg.C_sca_520003;>jgi|Lotgi1|165515|fgenesh2_pg.C_sca_52000003	>jgi|Lotgi1|234489|estExt_fgenesh2_pg.C_sca_520003	yes	no	2	0.0007365	84.365	188530		297	390	321	5529	6243	6243
AVVAATQDGATTIIGGGDTATCAAK	K	A	V	A	K	Y	7	0	0	2	1	1	0	4	0	2	0	1	0	0	0	0	5	0	0	2	0	25	0	2319.14	>jgi|Lotgi1|92565|gw1.13.306.1;>jgi|Lotgi1|92560|gw1.13.305.1;>jgi|Lotgi1|92551|gw1.13.303.1;>jgi|Lotgi1|230535|estExt_fgenesh2_pg.C_sca_130051;>jgi|Lotgi1|230534|estExt_fgenesh2_pg.C_sca_130050;>jgi|Lotgi1|212641|estExt_Genewise1Plus.C_sca_130085;>jgi|Lotgi1|212640|estExt_Genewise1Plus.C_sca_130084;>jgi|Lotgi1|212639|estExt_Genewise1Plus.C_sca_130083;>jgi|Lotgi1|206096|estExt_fgenesh2_pm.C_sca_1…	>jgi|Lotgi1|92565|gw1.13.306.1	yes	no	3	0.00060069	50.783	143880		298	49	322	5530	6244	6244
AVWTVSGQVVDCK	R	A	V	C	K	K	1	0	0	1	1	1	0	1	0	0	0	1	0	0	0	1	1	1	0	4	0	13	0	1447.71	>jgi|Lotgi1|238562|estExt_fgenesh2_pg.C_sca_1510010	>jgi|Lotgi1|238562|estExt_fgenesh2_pg.C_sca_1510010	yes	yes	2,3	1.0797e-10	142.83	882030		299	520	323	5531;5532;5533	6245;6246;6247	6245
AVYAHFPINVVITDEGQR	R	A	V	Q	R	V	2	1	1	1	0	1	1	1	1	2	0	0	0	1	1	0	1	0	1	3	0	18	0	2028.04	>jgi|Lotgi1|97336|gw1.42.375.1;>jgi|Lotgi1|97335|gw1.42.374.1;>jgi|Lotgi1|233681|estExt_fgenesh2_pg.C_sca_420113;>jgi|Lotgi1|233668|estExt_fgenesh2_pg.C_sca_420097;>jgi|Lotgi1|217768|estExt_Genewise1Plus.C_sca_420176;>jgi|Lotgi1|217767|estExt_Genewise1Plus.C_sca_420175;>jgi|Lotgi1|217766|estExt_Genewise1Plus.C_sca_420174;>jgi|Lotgi1|206705|estExt_fgenesh2_pm.C_sca_420011;>jgi|Lotgi1|204182|estExt…	>jgi|Lotgi1|97336|gw1.42.375.1	yes	no	3	4.4719e-15	112.67	2003700		300	104	324	5534;5535;5536	6248;6249;6250;6251	6249
AVYDGDTDVTISQTLTAFR	K	A	V	F	R	S	2	1	0	3	0	1	0	1	0	1	1	0	0	1	0	1	4	0	1	2	0	19	0	2072.01	>jgi|Lotgi1|209264|estExt_Genewise1Plus.C_sca_30140;>jgi|Lotgi1|209263|estExt_Genewise1Plus.C_sca_30139;>jgi|Lotgi1|209262|estExt_Genewise1Plus.C_sca_30138;>jgi|Lotgi1|209261|estExt_Genewise1Plus.C_sca_30137;>jgi|Lotgi1|209260|estExt_Genewise1Plus.C_sca_30136;>jgi|Lotgi1|209259|estExt_Genewise1Plus.C_sca_30135;>jgi|Lotgi1|182140|estExt_Genewise1.C_sca_30140;>jgi|Lotgi1|182139|estExt_Genewise1.C_s…	>jgi|Lotgi1|209264|estExt_Genewise1Plus.C_sca_30140	yes	no	2,3	5.7451e-22	117.2	24323000		301	256	325	5537;5538;5539;5540;5541;5542;5543;5544;5545;5546;5547;5548;5549;5550;5551;5552;5553	6252;6253;6254;6255;6256;6257;6258;6259;6260;6261;6262;6263;6264;6265;6266;6267;6268;6269;6270;6271	6265
AYAPILFQLISSELDPVK	K	A	Y	V	K	V	2	0	0	1	0	1	1	0	0	2	3	1	0	1	2	2	0	0	1	1	0	18	0	2003.1	>jgi|Lotgi1|235753|estExt_fgenesh2_pg.C_sca_690067;>jgi|Lotgi1|221240|estExt_Genewise1Plus.C_sca_690138;>jgi|Lotgi1|221239|estExt_Genewise1Plus.C_sca_690137;>jgi|Lotgi1|204603|estExt_fgenesh2_kg.C_sca_690016;>jgi|Lotgi1|195729|estExt_Genewise1.C_sca_690138;>jgi|Lotgi1|195728|estExt_Genewise1.C_sca_690137;>jgi|Lotgi1|167769|fgenesh2_pg.C_sca_69000069;>jgi|Lotgi1|150903|fgenesh2_kg.C_sca_69000016	>jgi|Lotgi1|235753|estExt_fgenesh2_pg.C_sca_690067	yes	no	3	0.0031558	54.764	3850000		302	228	326	5554	6272	6272
AYDDVEDYR	K	A	Y	Y	R	H	1	1	0	3	0	0	1	0	0	0	0	0	0	0	0	0	0	0	2	1	0	9	0	1144.47	>jgi|Lotgi1|162078|fgenesh2_pg.C_sca_32000094	>jgi|Lotgi1|162078|fgenesh2_pg.C_sca_32000094	yes	yes	2	1.8742e-30	226.47	34001000000		303	345	327	5555;5556;5557;5558;5559;5560;5561;5562;5563;5564;5565;5566;5567;5568;5569;5570;5571;5572;5573;5574;5575;5576;5577;5578;5579;5580;5581;5582;5583;5584;5585;5586;5587;5588;5589;5590;5591;5592;5593;5594;5595;5596;5597;5598;5599;5600;5601;5602;5603;5604;5605;5606;5607;5608;5609;5610;5611;5612;5613;5614;5615;5616;5617;5618;5619;5620;5621;5622;5623;5624;5625;5626;5627;5628;5629;5630;5631;5632;5633;5634…	6273;6274;6275;6276;6277;6278;6279;6280;6281;6282;6283;6284;6285;6286;6287;6288;6289;6290;6291;6292;6293;6294;6295;6296;6297;6298;6299;6300;6301;6302;6303;6304;6305;6306;6307;6308;6309;6310;6311;6312;6313;6314;6315;6316;6317;6318;6319;6320;6321;6322;6323;6324;6325;6326;6327;6328;6329;6330;6331;6332;6333;6334;6335;6336;6337;6338;6339;6340;6341;6342;6343;6344;6345;6346;6347;6348;6349;6350;6351;6352…	6366
AYDDVEDYRHPR	K	A	Y	P	R	E	1	2	0	3	0	0	1	0	1	0	0	0	0	0	1	0	0	0	2	1	0	12	1	1534.68	>jgi|Lotgi1|162078|fgenesh2_pg.C_sca_32000094	>jgi|Lotgi1|162078|fgenesh2_pg.C_sca_32000094	yes	yes	2,3,4	9.435e-95	238.01	51600000000		304	345	328	5687;5688;5689;5690;5691;5692;5693;5694;5695;5696;5697;5698;5699;5700;5701;5702;5703;5704;5705;5706;5707;5708;5709;5710;5711;5712;5713;5714;5715;5716;5717;5718;5719;5720;5721;5722;5723;5724;5725;5726;5727;5728;5729;5730;5731;5732;5733;5734;5735;5736;5737;5738;5739;5740;5741;5742;5743;5744;5745;5746;5747;5748;5749;5750;5751;5752;5753;5754;5755;5756;5757;5758;5759;5760;5761;5762;5763;5764;5765;5766…	6413;6414;6415;6416;6417;6418;6419;6420;6421;6422;6423;6424;6425;6426;6427;6428;6429;6430;6431;6432;6433;6434;6435;6436;6437;6438;6439;6440;6441;6442;6443;6444;6445;6446;6447;6448;6449;6450;6451;6452;6453;6454;6455;6456;6457;6458;6459;6460;6461;6462;6463;6464;6465;6466;6467;6468;6469;6470;6471;6472;6473;6474;6475;6476;6477;6478;6479;6480;6481;6482;6483;6484;6485;6486;6487;6488;6489;6490;6491;6492…	6737
AYDSARPDLDAK	R	A	Y	A	K	V	3	1	0	3	0	0	0	0	0	0	1	1	0	0	1	1	0	0	1	0	0	12	1	1320.63	>jgi|Lotgi1|229125|estExt_fgenesh2_pg.C_sca_50355;>jgi|Lotgi1|154324|fgenesh2_pg.C_sca_5000364	>jgi|Lotgi1|229125|estExt_fgenesh2_pg.C_sca_50355	yes	no	3	0.0059087	84.892	0		305	261	329	6109	6885	6885
AYDSAYPQDSVTAPLVITVTR	K	A	Y	T	R	N	3	1	0	2	0	1	0	0	0	1	1	0	0	0	2	2	3	0	2	3	0	21	0	2266.15	>jgi|Lotgi1|229125|estExt_fgenesh2_pg.C_sca_50355;>jgi|Lotgi1|154324|fgenesh2_pg.C_sca_5000364	>jgi|Lotgi1|229125|estExt_fgenesh2_pg.C_sca_50355	yes	no	3	0.00010799	80.412	1142100		306	261	330	6110	6886	6886
AYGIMQCDGGASGLGDICK	R	A	Y	C	K	K	2	0	0	2	2	1	0	5	0	2	1	1	1	0	0	1	0	0	1	0	0	19	0	1971.85	B3A0P5;>jgi|Lotgi1|231311|estExt_fgenesh2_pg.C_sca_190003;>jgi|Lotgi1|158966|fgenesh2_pg.C_sca_19000003;>jgi|Lotgi1|213813|estExt_Genewise1Plus.C_sca_190009;>jgi|Lotgi1|187250|estExt_Genewise1.C_sca_190009	B3A0P5	no	no	2,3	3.4809e-102	209.7	6229900000		307	317;504	331;332	6111;6112;6113;6114;6115;6116;6117;6118;6119;6120;6121;6122;6123;6124;6125;6126;6127;6128;6129;6130;6131;6132;6133;6134;6135;6136;6137;6138;6139;6140;6141;6142;6143;6144;6145;6146;6147;6148;6149;6150;6151;6152;6153;6154;6155;6156;6157;6158;6159;6160;6161;6162;6163;6164;6165;6166;6167;6168;6169;6170;6171;6172;6173;6174;6175;6176;6177;6178;6179;6180;6181;6182;6183;6184;6185;6186;6187;6188;6189;6190…	6887;6888;6889;6890;6891;6892;6893;6894;6895;6896;6897;6898;6899;6900;6901;6902;6903;6904;6905;6906;6907;6908;6909;6910;6911;6912;6913;6914;6915;6916;6917;6918;6919;6920;6921;6922;6923;6924;6925;6926;6927;6928;6929;6930;6931;6932;6933;6934;6935;6936;6937;6938;6939;6940;6941;6942;6943;6944;6945;6946;6947;6948;6949;6950;6951;6952;6953;6954;6955;6956;6957;6958;6959;6960;6961;6962;6963;6964;6965;6966…	6908	322
AYGIMQCDGGASGLGDICKK	R	A	Y	K	K	Y	2	0	0	2	2	1	0	5	0	2	1	2	1	0	0	1	0	0	1	0	0	20	1	2099.94	B3A0P5;>jgi|Lotgi1|231311|estExt_fgenesh2_pg.C_sca_190003;>jgi|Lotgi1|158966|fgenesh2_pg.C_sca_19000003;>jgi|Lotgi1|213813|estExt_Genewise1Plus.C_sca_190009;>jgi|Lotgi1|187250|estExt_Genewise1.C_sca_190009	B3A0P5	no	no	2,3	4.6984e-160	242.59	1157400000		308	317;504	333;334	6301;6302;6303;6304;6305;6306;6307;6308;6309;6310;6311;6312;6313;6314;6315;6316;6317;6318;6319;6320;6321;6322;6323;6324;6325;6326;6327;6328;6329;6330;6331;6332;6333;6334;6335;6336;6337;6338;6339;6340;6341;6342	7104;7105;7106;7107;7108;7109;7110;7111;7112;7113;7114;7115;7116;7117;7118;7119;7120;7121;7122;7123;7124;7125;7126;7127;7128;7129;7130;7131;7132;7133;7134;7135;7136;7137;7138;7139;7140;7141;7142;7143;7144;7145;7146;7147;7148;7149;7150	7109	322
AYGVYLQDLGHSLR	K	A	Y	L	R	G	1	1	0	1	0	1	0	2	1	0	3	0	0	0	0	1	0	0	2	1	0	14	0	1590.82	>jgi|Lotgi1|56806|gw1.5.103.1;>jgi|Lotgi1|96340|gw1.5.987.1;>jgi|Lotgi1|96412|gw1.5.989.1;>jgi|Lotgi1|229057|estExt_fgenesh2_pg.C_sca_50261;>jgi|Lotgi1|210147|estExt_Genewise1Plus.C_sca_50554;>jgi|Lotgi1|210146|estExt_Genewise1Plus.C_sca_50553;>jgi|Lotgi1|210145|estExt_Genewise1Plus.C_sca_50552;>jgi|Lotgi1|203169|estExt_fgenesh2_kg.C_sca_50040;>jgi|Lotgi1|183148|estExt_Genewise1.C_sca_50554;>jgi|…	>jgi|Lotgi1|56806|gw1.5.103.1	yes	no	3	0.00023511	77.776	75378		309	28	335	6343	7151	7151
AYHGELVSGYYK	K	A	Y	Y	K	H	1	0	0	0	0	0	1	2	1	0	1	1	0	0	0	1	0	0	3	1	0	12	0	1385.66	>jgi|Lotgi1|237070|estExt_fgenesh2_pg.C_sca_930057;>jgi|Lotgi1|223425|estExt_Genewise1Plus.C_sca_930159;>jgi|Lotgi1|198120|estExt_Genewise1.C_sca_930160;>jgi|Lotgi1|198119|estExt_Genewise1.C_sca_930159;>jgi|Lotgi1|170134|fgenesh2_pg.C_sca_93000057;>jgi|Lotgi1|89005|gw1.93.144.1;>jgi|Lotgi1|134810|e_gw1.93.144.1;>jgi|Lotgi1|66931|gw1.93.88.1;>jgi|Lotgi1|134839|e_gw1.93.88.1	>jgi|Lotgi1|237070|estExt_fgenesh2_pg.C_sca_930057	no	no	3	0.0019497	75.566	230140		310	433	336	6344	7152	7152
AYKDFDIPK	K	A	Y	P	K	E	1	0	0	2	0	0	0	0	0	1	0	2	0	1	1	0	0	0	1	0	0	9	1	1095.56	>jgi|Lotgi1|232272|estExt_fgenesh2_pg.C_sca_270152;>jgi|Lotgi1|215367|estExt_Genewise1Plus.C_sca_270169;>jgi|Lotgi1|203900|estExt_fgenesh2_kg.C_sca_270006;>jgi|Lotgi1|189089|estExt_Genewise1.C_sca_270169;>jgi|Lotgi1|161094|fgenesh2_pg.C_sca_27000153;>jgi|Lotgi1|150162|fgenesh2_kg.C_sca_27000007;>jgi|Lotgi1|79295|gw1.27.122.1;>jgi|Lotgi1|117983|e_gw1.27.122.1	>jgi|Lotgi1|232272|estExt_fgenesh2_pg.C_sca_270152	yes	no	3	0.0034911	114.86	700990		311	219	337	6345	7153;7154	7154
AYMSGPNFIK	K	A	Y	I	K	R	1	0	1	0	0	0	0	1	0	1	0	1	1	1	1	1	0	0	1	0	0	10	0	1126.55	>jgi|Lotgi1|74361|gw1.43.118.1;>jgi|Lotgi1|84322|gw1.43.181.1;>jgi|Lotgi1|123369|e_gw1.43.118.1;>jgi|Lotgi1|123291|e_gw1.43.181.1;>jgi|Lotgi1|54725|gw1.43.12.1;>jgi|Lotgi1|233780|estExt_fgenesh2_pg.C_sca_430125;>jgi|Lotgi1|233779|estExt_fgenesh2_pg.C_sca_430124;>jgi|Lotgi1|217939|estExt_Genewise1Plus.C_sca_430161;>jgi|Lotgi1|206719|estExt_fgenesh2_pm.C_sca_430011;>jgi|Lotgi1|204239|estExt_fgenesh…	>jgi|Lotgi1|74361|gw1.43.118.1	yes	no	2	0.0068464	72.325	2075800		312	108	338	6346;6347	7155;7156	7156	89
AYPGLYNRPTTAPNAYSK	R	A	Y	S	K	N	3	1	2	0	0	0	0	1	0	0	1	1	0	0	3	1	2	0	3	0	0	18	1	1982.98	B3A0Q4;>jgi|Lotgi1|228268|estExt_fgenesh2_pg.C_sca_20156	B3A0Q4	yes	no	3,4	8.0812e-11	103.88	422830000		313	510	339	6348;6349;6350;6351;6352;6353;6354;6355;6356;6357;6358;6359	7157;7158;7159;7160;7161;7162;7163;7164;7165;7166;7167;7168;7169	7166
AYPGLYNRPTTAPNAYSKNSAAITTR	R	A	Y	T	R	T	5	2	3	0	0	0	0	1	0	1	1	1	0	0	3	2	4	0	3	0	0	26	2	2797.41	B3A0Q4;>jgi|Lotgi1|228268|estExt_fgenesh2_pg.C_sca_20156	B3A0Q4	yes	no	4	3.41e-06	72.935	4410800		314	510	340	6360	7170	7170
AYREEFEPGQNEVLER	R	A	Y	E	R	D	1	2	1	0	0	1	5	1	0	0	1	0	0	1	1	0	0	0	1	1	0	16	1	1964.92	>jgi|Lotgi1|115450|e_gw1.21.366.1;>jgi|Lotgi1|231753|estExt_fgenesh2_pg.C_sca_210213;>jgi|Lotgi1|214512|estExt_Genewise1Plus.C_sca_210323;>jgi|Lotgi1|188037|estExt_Genewise1.C_sca_210323;>jgi|Lotgi1|159747|fgenesh2_pg.C_sca_21000217;>jgi|Lotgi1|93200|gw1.21.366.1	>jgi|Lotgi1|115450|e_gw1.21.366.1	yes	no	3	0.0094197	56.339	249260		315	64	341	6361	7171	7171
AYSIADVDGDGELSPK	K	A	Y	P	K	E	2	0	0	3	0	0	1	2	0	1	1	1	0	0	1	2	0	0	1	1	0	16	0	1635.76	B3A0Q5;>jgi|Lotgi1|230492|estExt_fgenesh2_pg.C_sca_120331;>jgi|Lotgi1|157030|fgenesh2_pg.C_sca_12000341	B3A0Q5	yes	no	2,3	2.5626e-24	154.69	431150000		316	292	342	6362;6363;6364;6365;6366;6367;6368;6369;6370;6371;6372;6373;6374;6375;6376;6377;6378;6379;6380;6381;6382;6383;6384;6385;6386;6387;6388;6389;6390;6391;6392;6393;6394;6395;6396;6397;6398;6399;6400;6401;6402;6403;6404;6405;6406;6407;6408;6409;6410;6411;6412;6413;6414	7172;7173;7174;7175;7176;7177;7178;7179;7180;7181;7182;7183;7184;7185;7186;7187;7188;7189;7190;7191;7192;7193;7194;7195;7196;7197;7198;7199;7200;7201;7202;7203;7204;7205;7206;7207;7208;7209;7210;7211;7212;7213;7214;7215;7216;7217;7218;7219;7220;7221;7222;7223;7224;7225;7226;7227;7228;7229;7230;7231;7232	7179
AYWEVYDDLCEK	K	A	Y	E	K	V	1	0	0	2	1	0	2	0	0	0	1	1	0	0	0	0	0	1	2	1	0	12	0	1589.67	>jgi|Lotgi1|92774|gw1.11.603.1;>jgi|Lotgi1|92752|gw1.11.602.1;>jgi|Lotgi1|92785|gw1.11.605.1;>jgi|Lotgi1|110278|e_gw1.11.605.1;>jgi|Lotgi1|110129|e_gw1.11.603.1;>jgi|Lotgi1|110052|e_gw1.11.602.1;>jgi|Lotgi1|156599|fgenesh2_pg.C_sca_11000285	>jgi|Lotgi1|92774|gw1.11.603.1	yes	no	2	0.0050918	67.997	3286500		317	45	343	6415;6416	7233;7234	7233
CAGGTLYDMNIER	R	C	A	E	R	C	1	1	1	1	1	0	1	2	0	1	1	0	1	0	0	0	1	0	1	0	0	13	0	1498.65	>jgi|Lotgi1|238400|estExt_fgenesh2_pg.C_sca_1440037;>jgi|Lotgi1|172920|fgenesh2_pg.C_sca_144000039	>jgi|Lotgi1|238400|estExt_fgenesh2_pg.C_sca_1440037	yes	no	2,3	1.3571e-36	190.78	68218000		318	455	344;345	6417;6418;6419;6420;6421;6422;6423;6424;6425;6426;6427	7235;7236;7237;7238;7239;7240;7241;7242;7243;7244;7245;7246;7247	7246	648
CALSCSCK	R	C	A	C	K	S	1	0	0	0	3	0	0	0	0	0	1	1	0	0	0	2	0	0	0	0	0	8	0	984.383	>jgi|Lotgi1|162078|fgenesh2_pg.C_sca_32000094;B3A0P1	>jgi|Lotgi1|162078|fgenesh2_pg.C_sca_32000094	yes	no	2	0.0020666	141.39	23594000		319	345	346	6428;6429;6430;6431	7248;7249;7250;7251	7249
CATSDECVNDLQCPGNELCCAASGCSR	K	C	A	S	R	T	3	1	2	2	6	1	2	2	0	0	2	0	0	0	1	3	1	0	0	1	0	27	0	3090.17	>jgi|Lotgi1|239125|estExt_fgenesh2_pg.C_sca_1950011;>jgi|Lotgi1|174422|fgenesh2_pg.C_sca_195000011	>jgi|Lotgi1|239125|estExt_fgenesh2_pg.C_sca_1950011	yes	no	3,4	3.3217e-192	221.43	754980000		320	476	347	6432;6433;6434;6435;6436;6437;6438;6439;6440;6441;6442;6443;6444;6445;6446;6447;6448;6449;6450;6451;6452;6453	7252;7253;7254;7255;7256;7257;7258;7259;7260;7261;7262;7263;7264;7265;7266;7267;7268;7269;7270;7271;7272;7273;7274;7275	7271
CCDDDESGGSGNFDLSSILK	K	C	C	L	K	L	0	0	1	4	2	0	1	3	0	1	2	1	0	1	0	4	0	0	0	0	0	20	0	2174.87	>jgi|Lotgi1|162078|fgenesh2_pg.C_sca_32000094;B3A0P1	>jgi|Lotgi1|162078|fgenesh2_pg.C_sca_32000094	yes	no	2,3	5.2041e-188	256.67	22332000000		322	345	349	6455;6456;6457;6458;6459;6460;6461;6462;6463;6464;6465;6466;6467;6468;6469;6470;6471;6472;6473;6474;6475;6476;6477;6478;6479;6480;6481;6482;6483;6484;6485;6486;6487;6488;6489;6490;6491;6492;6493;6494;6495;6496;6497;6498;6499;6500;6501;6502;6503;6504;6505;6506;6507;6508;6509;6510;6511;6512;6513;6514;6515;6516;6517;6518;6519;6520;6521;6522;6523;6524;6525;6526;6527;6528;6529;6530;6531;6532;6533;6534…	7277;7278;7279;7280;7281;7282;7283;7284;7285;7286;7287;7288;7289;7290;7291;7292;7293;7294;7295;7296;7297;7298;7299;7300;7301;7302;7303;7304;7305;7306;7307;7308;7309;7310;7311;7312;7313;7314;7315;7316;7317;7318;7319;7320;7321;7322;7323;7324;7325;7326;7327;7328;7329;7330;7331;7332;7333;7334;7335;7336;7337;7338;7339;7340;7341;7342;7343;7344;7345;7346;7347;7348;7349;7350;7351;7352;7353;7354;7355;7356…	7302
CCDGPCGKQCVGAVR	K	C	C	V	R	E	1	1	0	1	4	1	0	3	0	0	0	1	0	0	1	0	0	0	0	2	0	15	1	1722.71	>jgi|Lotgi1|239121|estExt_fgenesh2_pg.C_sca_1950006;>jgi|Lotgi1|174417|fgenesh2_pg.C_sca_195000006;>jgi|Lotgi1|59507|gw1.195.8.1;>jgi|Lotgi1|54512|gw1.195.4.1;>jgi|Lotgi1|143240|e_gw1.195.4.1;>jgi|Lotgi1|64287|gw1.195.17.1;>jgi|Lotgi1|143236|e_gw1.195.17.1;>jgi|Lotgi1|143249|e_gw1.195.8.1;>jgi|Lotgi1|201802|estExt_Genewise1.C_sca_1950007;>jgi|Lotgi1|201800|estExt_Genewise1.C_sca_1950005	>jgi|Lotgi1|239121|estExt_fgenesh2_pg.C_sca_1950006	no	no	3	4.1425e-09	107.65	1315600		323	521;507;197	350	6669;6670;6671	7581;7582;7583	7582
CCFENCAFVCTR	R	C	C	T	R	V	1	1	1	0	4	0	1	0	0	0	0	0	0	2	0	0	1	0	0	1	0	12	0	1622.61	>jgi|Lotgi1|239121|estExt_fgenesh2_pg.C_sca_1950006;>jgi|Lotgi1|174417|fgenesh2_pg.C_sca_195000006	>jgi|Lotgi1|239121|estExt_fgenesh2_pg.C_sca_1950006	yes	no	2,3	4.0541e-30	193.73	927030000		324	521	351	6672;6673;6674;6675;6676;6677;6678;6679;6680;6681;6682;6683;6684;6685;6686;6687;6688;6689;6690;6691;6692;6693;6694;6695;6696;6697;6698;6699;6700;6701;6702;6703;6704;6705;6706;6707;6708;6709;6710;6711;6712;6713;6714;6715;6716;6717;6718;6719;6720	7584;7585;7586;7587;7588;7589;7590;7591;7592;7593;7594;7595;7596;7597;7598;7599;7600;7601;7602;7603;7604;7605;7606;7607;7608;7609;7610;7611;7612;7613;7614;7615;7616;7617;7618;7619;7620;7621;7622;7623;7624;7625;7626;7627;7628;7629;7630;7631;7632;7633;7634;7635	7586
CCLTGCGNTCR	K	C	C	C	R	K	0	1	1	0	4	0	0	2	0	0	1	0	0	0	0	0	2	0	0	0	0	11	0	1357.5	>jgi|Lotgi1|174418|fgenesh2_pg.C_sca_195000007;>jgi|Lotgi1|62539|gw1.195.12.1;>jgi|Lotgi1|143247|e_gw1.195.12.1	>jgi|Lotgi1|174418|fgenesh2_pg.C_sca_195000007	yes	no	2	0.00012927	125.23	461450		327	474	354	6723;6724	7638;7639	7639
CCNTGCGNACTQPTSYLYSV	K	C	C	S	V	-	1	0	2	0	4	1	0	2	0	0	1	0	0	0	1	2	3	0	2	1	0	20	0	2311.9	>jgi|Lotgi1|201802|estExt_Genewise1.C_sca_1950007;>jgi|Lotgi1|201800|estExt_Genewise1.C_sca_1950005	>jgi|Lotgi1|201802|estExt_Genewise1.C_sca_1950007	yes	no	2,3	3.8737e-49	152.68	37365000		328	507	355	6725;6726;6727;6728;6729;6730;6731	7640;7641;7642;7643;7644;7645;7646;7647	7640
CCPTSCGNFCQAPSPK	K	C	C	P	K	P	1	0	1	0	4	1	0	1	0	0	0	1	0	1	3	2	1	0	0	0	0	16	0	1869.73	>jgi|Lotgi1|239125|estExt_fgenesh2_pg.C_sca_1950011;>jgi|Lotgi1|174422|fgenesh2_pg.C_sca_195000011	>jgi|Lotgi1|239125|estExt_fgenesh2_pg.C_sca_1950011	yes	no	2,3	4.2961e-87	228.73	773060000		329	476	356	6732;6733;6734;6735;6736;6737;6738;6739;6740;6741;6742;6743;6744;6745;6746;6747;6748;6749;6750;6751;6752;6753;6754;6755;6756;6757;6758;6759;6760;6761;6762;6763;6764;6765;6766;6767;6768;6769;6770;6771;6772;6773;6774;6775;6776;6777;6778;6779;6780	7648;7649;7650;7651;7652;7653;7654;7655;7656;7657;7658;7659;7660;7661;7662;7663;7664;7665;7666;7667;7668;7669;7670;7671;7672;7673;7674;7675;7676;7677;7678;7679;7680;7681;7682;7683;7684;7685;7686;7687;7688;7689;7690;7691;7692;7693;7694;7695;7696;7697;7698	7673
CCQLQCGNK	K	C	C	N	K	C	0	0	1	0	3	2	0	1	0	0	1	1	0	0	0	0	0	0	0	0	0	9	0	1166.46	>jgi|Lotgi1|239121|estExt_fgenesh2_pg.C_sca_1950006;>jgi|Lotgi1|174417|fgenesh2_pg.C_sca_195000006;>jgi|Lotgi1|59507|gw1.195.8.1;>jgi|Lotgi1|54512|gw1.195.4.1;>jgi|Lotgi1|143240|e_gw1.195.4.1;>jgi|Lotgi1|64287|gw1.195.17.1;>jgi|Lotgi1|143236|e_gw1.195.17.1;>jgi|Lotgi1|143249|e_gw1.195.8.1;>jgi|Lotgi1|201802|estExt_Genewise1.C_sca_1950007;>jgi|Lotgi1|201800|estExt_Genewise1.C_sca_1950005	>jgi|Lotgi1|239121|estExt_fgenesh2_pg.C_sca_1950006	no	no	2	0.0053082	99.442	1234300		330	521;507;197	357	6781;6782	7699;7700	7699
CDADFECPFYEK	K	C	D	E	K	C	1	0	0	2	2	0	2	0	0	0	0	1	0	2	1	0	0	0	1	0	0	12	0	1579.6	>jgi|Lotgi1|239125|estExt_fgenesh2_pg.C_sca_1950011;>jgi|Lotgi1|174422|fgenesh2_pg.C_sca_195000011	>jgi|Lotgi1|239125|estExt_fgenesh2_pg.C_sca_1950011	yes	no	2,3	3.9645e-25	182.23	849610000		332	476	359	6785;6786;6787;6788;6789;6790;6791;6792;6793;6794;6795;6796;6797;6798;6799;6800;6801;6802;6803;6804;6805;6806;6807;6808;6809;6810;6811;6812;6813	7703;7704;7705;7706;7707;7708;7709;7710;7711;7712;7713;7714;7715;7716;7717;7718;7719;7720;7721;7722;7723;7724;7725;7726;7727;7728;7729;7730;7731;7732;7733	7705
CDAVSHILQDTVLK	K	C	D	L	K	L	1	0	0	2	1	1	0	0	1	1	2	1	0	0	0	1	1	0	0	2	0	14	0	1597.81	>jgi|Lotgi1|236449|estExt_fgenesh2_pg.C_sca_810085;>jgi|Lotgi1|169040|fgenesh2_pg.C_sca_81000086	>jgi|Lotgi1|236449|estExt_fgenesh2_pg.C_sca_810085	yes	no	2,3	3.1598e-25	158.31	7516500		333	419	360	6814;6815;6816;6817;6818;6819	7734;7735;7736;7737;7738;7739	7736
CDLSPDDGDTPQTSKPR	K	C	D	P	R	L	0	1	0	4	1	1	0	1	0	0	1	1	0	0	3	2	2	0	0	0	0	17	1	1887.83	>jgi|Lotgi1|236449|estExt_fgenesh2_pg.C_sca_810085;>jgi|Lotgi1|169040|fgenesh2_pg.C_sca_81000086	>jgi|Lotgi1|236449|estExt_fgenesh2_pg.C_sca_810085	yes	no	3	3.4977e-84	205.68	36220000		334	419	361	6820;6821;6822;6823;6824;6825;6826;6827;6828;6829;6830;6831;6832;6833;6834;6835;6836;6837	7740;7741;7742;7743;7744;7745;7746;7747;7748;7749;7750;7751;7752;7753;7754;7755;7756;7757;7758	7753
CDLVEPKPGMCPVPPHPSAVLCAIDSK	R	C	D	S	K	D	2	0	0	2	3	0	1	1	1	1	2	2	1	0	6	2	0	0	0	3	0	27	1	2973.42	>jgi|Lotgi1|239125|estExt_fgenesh2_pg.C_sca_1950011;>jgi|Lotgi1|174422|fgenesh2_pg.C_sca_195000011	>jgi|Lotgi1|239125|estExt_fgenesh2_pg.C_sca_1950011	yes	no	4	6.299e-21	108.5	115810000		335	476	362;363	6838;6839;6840;6841;6842;6843;6844;6845;6846;6847;6848;6849;6850;6851	7759;7760;7761;7762;7763;7764;7765;7766;7767;7768;7769;7770;7771;7772;7773;7774;7775;7776;7777;7778;7779;7780;7781;7782;7783;7784	7774	724
CDSSICYLVK	K	C	D	V	K	G	0	0	0	1	2	0	0	0	0	1	1	1	0	0	0	2	0	0	1	1	0	10	0	1243.56	>jgi|Lotgi1|173629|fgenesh2_pg.C_sca_166000030;>jgi|Lotgi1|151568|fgenesh2_kg.C_sca_166000003;>jgi|Lotgi1|238762|estExt_fgenesh2_pg.C_sca_1660030;>jgi|Lotgi1|226176|estExt_Genewise1Plus.C_sca_1660041;>jgi|Lotgi1|226175|estExt_Genewise1Plus.C_sca_1660040;>jgi|Lotgi1|226174|estExt_Genewise1Plus.C_sca_1660039;>jgi|Lotgi1|205245|estExt_fgenesh2_kg.C_sca_1660003;>jgi|Lotgi1|201190|estExt_Genewise1.C_s…	>jgi|Lotgi1|173629|fgenesh2_pg.C_sca_166000030	yes	no	2	0.00032401	113.93	11475000		336	238	364	6852;6853;6854	7785;7786;7787;7788	7788
CDTDYDCSDDGEELCCPTTCGR	R	C	D	G	R	S	0	1	0	5	5	0	2	2	0	0	1	0	0	0	1	1	3	0	1	0	0	22	0	2684.9	>jgi|Lotgi1|174418|fgenesh2_pg.C_sca_195000007;>jgi|Lotgi1|62539|gw1.195.12.1;>jgi|Lotgi1|143247|e_gw1.195.12.1	>jgi|Lotgi1|174418|fgenesh2_pg.C_sca_195000007	yes	no	2,3	1.8374e-167	230.05	68783000		337	474	365	6855;6856;6857;6858;6859;6860;6861;6862;6863;6864;6865	7789;7790;7791;7792;7793;7794;7795;7796;7797;7798;7799;7800;7801;7802	7801
CDVDKDGSLDGDELLK	K	C	D	L	K	C	0	0	0	5	1	0	1	2	0	0	3	2	0	0	0	1	0	0	0	1	0	16	1	1777.8	>jgi|Lotgi1|213075|estExt_Genewise1Plus.C_sca_160076;>jgi|Lotgi1|186441|estExt_Genewise1.C_sca_160076;>jgi|Lotgi1|230853|estExt_fgenesh2_pg.C_sca_160028;>jgi|Lotgi1|158060|fgenesh2_pg.C_sca_16000028;>jgi|Lotgi1|83823|gw1.16.367.1;>jgi|Lotgi1|112867|e_gw1.16.367.1	>jgi|Lotgi1|213075|estExt_Genewise1Plus.C_sca_160076	yes	no	3	7.6547e-37	178	7003400		338	503	366	6866;6867	7803;7804	7803
CDWATPVAYCCPQGHR	R	C	D	H	R	F	2	1	0	1	3	1	0	1	1	0	0	0	0	0	2	0	1	1	1	1	0	16	0	1976.81	>jgi|Lotgi1|239574|estExt_fgenesh2_pg.C_sca_3420002;>jgi|Lotgi1|175684|fgenesh2_pg.C_sca_342000002	>jgi|Lotgi1|239574|estExt_fgenesh2_pg.C_sca_3420002	yes	no	3	4.0151e-77	213.67	19387000		339	497	367	6868;6869;6870;6871;6872;6873	7805;7806;7807;7808;7809;7810;7811	7807
CDYVGMGEIEWPCIR	K	C	D	I	R	Y	0	1	0	1	2	0	2	2	0	2	0	0	1	0	1	0	0	1	1	1	0	15	0	1883.8	>jgi|Lotgi1|239129|estExt_fgenesh2_pg.C_sca_1950017;>jgi|Lotgi1|174428|fgenesh2_pg.C_sca_195000017	>jgi|Lotgi1|239129|estExt_fgenesh2_pg.C_sca_1950017	yes	no	2,3	8.4889e-14	124.62	16543000		340	477	368	6874;6875;6876;6877;6878;6879;6880;6881;6882;6883;6884;6885	7812;7813;7814;7815;7816;7817;7818;7819;7820;7821;7822;7823;7824;7825;7826	7813	727
CEDDDDYREK	R	C	E	E	K	C	0	1	0	4	1	0	2	0	0	0	0	1	0	0	0	0	0	0	1	0	0	10	1	1343.49	>jgi|Lotgi1|162078|fgenesh2_pg.C_sca_32000094;B3A0P1	>jgi|Lotgi1|162078|fgenesh2_pg.C_sca_32000094	yes	no	2,3	1.5829e-20	204.64	72663000		341	345	369	6886;6887;6888;6889;6890;6891;6892;6893;6894;6895;6896;6897;6898;6899;6900;6901;6902;6903;6904;6905;6906;6907	7827;7828;7829;7830;7831;7832;7833;7834;7835;7836;7837;7838;7839;7840;7841;7842;7843;7844;7845;7846;7847;7848	7842
CENGVVAEVVK	R	C	E	V	K	C	1	0	1	0	1	0	2	1	0	0	0	1	0	0	0	0	0	0	0	4	0	11	0	1202.6	>jgi|Lotgi1|234405|estExt_fgenesh2_pg.C_sca_500078;>jgi|Lotgi1|165239|fgenesh2_pg.C_sca_50000080	>jgi|Lotgi1|234405|estExt_fgenesh2_pg.C_sca_500078	yes	no	2	0.00056576	94.122	3151100		344	386	372	6924	7866	7866
CEPGVYTPVAPCEYDK	K	C	E	D	K	Y	1	0	0	1	2	0	2	1	0	0	0	1	0	0	3	0	1	0	2	2	0	16	0	1883.81	>jgi|Lotgi1|231869|estExt_fgenesh2_pg.C_sca_230185;>jgi|Lotgi1|160171|fgenesh2_pg.C_sca_23000189	>jgi|Lotgi1|231869|estExt_fgenesh2_pg.C_sca_230185	yes	no	2,3	7.3833e-10	105.53	7912200		345	334	373	6925;6926;6927;6928;6929;6930;6931	7867;7868;7869;7870;7871;7872;7873	7869
CEPGVYTPVAPCEYDKYSVECQNK	K	C	E	N	K	N	1	0	1	1	3	1	3	1	0	0	0	2	0	0	3	1	1	0	3	3	0	24	1	2892.24	>jgi|Lotgi1|231869|estExt_fgenesh2_pg.C_sca_230185;>jgi|Lotgi1|160171|fgenesh2_pg.C_sca_23000189	>jgi|Lotgi1|231869|estExt_fgenesh2_pg.C_sca_230185	yes	no	3	8.484e-42	131.77	6773800		346	334	374	6932;6933;6934;6935	7874;7875;7876;7877	7875
CEVDAFVDDPLR	K	C	E	L	R	V	1	1	0	3	1	0	1	0	0	0	1	0	0	1	1	0	0	0	0	2	0	12	0	1434.64	>jgi|Lotgi1|232880|estExt_fgenesh2_pg.C_sca_330023;>jgi|Lotgi1|162212|fgenesh2_pg.C_sca_33000024	>jgi|Lotgi1|232880|estExt_fgenesh2_pg.C_sca_330023	yes	no	2	8.0756e-27	186.46	808960		347	348	375	6936	7878	7878
CFDSLVFYLK	K	C	F	L	K	M	0	0	0	1	1	0	0	0	0	0	2	1	0	2	0	1	0	0	1	1	0	10	0	1290.63	>jgi|Lotgi1|66022|gw1.218.39.1;>jgi|Lotgi1|143869|e_gw1.218.39.1;>jgi|Lotgi1|65745|gw1.218.35.1;>jgi|Lotgi1|239267|estExt_fgenesh2_pg.C_sca_2180004;>jgi|Lotgi1|205379|estExt_fgenesh2_kg.C_sca_2180002;>jgi|Lotgi1|180614|fgenesh2_pm.C_sca_218000002;>jgi|Lotgi1|174779|fgenesh2_pg.C_sca_218000006;>jgi|Lotgi1|174778|fgenesh2_pg.C_sca_218000005;>jgi|Lotgi1|174777|fgenesh2_pg.C_sca_218000004;>jgi|Lotgi1…	>jgi|Lotgi1|66022|gw1.218.39.1	yes	no	2	0.00046388	110.53	2123500		348	202	376	6937	7879	7879
CFVEVTDYYQPSK	K	C	F	S	K	S	0	0	0	1	1	1	1	0	0	0	0	1	0	1	1	1	1	0	2	2	0	13	0	1634.73	>jgi|Lotgi1|162872|fgenesh2_pg.C_sca_36000100;>jgi|Lotgi1|217043|estExt_Genewise1Plus.C_sca_360157;>jgi|Lotgi1|217042|estExt_Genewise1Plus.C_sca_360156;>jgi|Lotgi1|217041|estExt_Genewise1Plus.C_sca_360155;>jgi|Lotgi1|190954|estExt_Genewise1.C_sca_360157;>jgi|Lotgi1|190953|estExt_Genewise1.C_sca_360156;>jgi|Lotgi1|190952|estExt_Genewise1.C_sca_360155	>jgi|Lotgi1|162872|fgenesh2_pg.C_sca_36000100	yes	no	2	1.8918e-06	109	10881000		349	354	377	6938;6939;6940;6941;6942;6943;6944	7880;7881;7882;7883;7884;7885;7886	7881
CGDVSGVDLSK	K	C	G	S	K	Y	0	0	0	2	1	0	0	2	0	0	1	1	0	0	0	2	0	0	0	2	0	11	0	1135.52	>jgi|Lotgi1|236449|estExt_fgenesh2_pg.C_sca_810085;>jgi|Lotgi1|169040|fgenesh2_pg.C_sca_81000086	>jgi|Lotgi1|236449|estExt_fgenesh2_pg.C_sca_810085	yes	no	2	0.0001743	119.74	2205600		350	419	378	6945;6946;6947	7887;7888;7889	7887
CGGSISNANVASICVR	R	C	G	V	R	H	2	1	2	0	2	0	0	2	0	2	0	0	0	0	0	3	0	0	0	2	0	16	0	1663.78	>jgi|Lotgi1|231869|estExt_fgenesh2_pg.C_sca_230185;>jgi|Lotgi1|160171|fgenesh2_pg.C_sca_23000189	>jgi|Lotgi1|231869|estExt_fgenesh2_pg.C_sca_230185	yes	no	2,3	2.5626e-24	154.69	18148000		351	334	379	6948;6949;6950;6951;6952;6953;6954;6955;6956;6957;6958	7890;7891;7892;7893;7894;7895;7896;7897;7898;7899;7900	7893
CGICGDNFSAQK	R	C	G	Q	K	E	1	0	1	1	2	1	0	2	0	1	0	1	0	1	0	1	0	0	0	0	0	12	0	1355.56	>jgi|Lotgi1|239129|estExt_fgenesh2_pg.C_sca_1950017;>jgi|Lotgi1|174428|fgenesh2_pg.C_sca_195000017;>jgi|Lotgi1|226728|estExt_Genewise1Plus.C_sca_1950016;>jgi|Lotgi1|201809|estExt_Genewise1.C_sca_1950016;>jgi|Lotgi1|201808|estExt_Genewise1.C_sca_1950015;>jgi|Lotgi1|201807|estExt_Genewise1.C_sca_1950014;>jgi|Lotgi1|95457|gw1.195.21.1;>jgi|Lotgi1|226727|estExt_Genewise1Plus.C_sca_1950015;>jgi|Lotgi1…	>jgi|Lotgi1|239129|estExt_fgenesh2_pg.C_sca_1950017	yes	no	2	6.8974e-20	167.84	290780000		352	477	380	6959;6960;6961;6962;6963;6964;6965;6966;6967;6968;6969;6970;6971;6972;6973;6974	7901;7902;7903;7904;7905;7906;7907;7908;7909;7910;7911;7912;7913;7914;7915;7916;7917	7911
CGICGDNFSAQKENEYGGK	R	C	G	G	K	Y	1	0	2	1	2	1	2	4	0	1	0	2	0	1	0	1	0	0	1	0	0	19	1	2132.89	>jgi|Lotgi1|239129|estExt_fgenesh2_pg.C_sca_1950017;>jgi|Lotgi1|174428|fgenesh2_pg.C_sca_195000017;>jgi|Lotgi1|226728|estExt_Genewise1Plus.C_sca_1950016;>jgi|Lotgi1|201809|estExt_Genewise1.C_sca_1950016;>jgi|Lotgi1|201808|estExt_Genewise1.C_sca_1950015;>jgi|Lotgi1|201807|estExt_Genewise1.C_sca_1950014;>jgi|Lotgi1|95457|gw1.195.21.1;>jgi|Lotgi1|226727|estExt_Genewise1Plus.C_sca_1950015;>jgi|Lotgi1…	>jgi|Lotgi1|239129|estExt_fgenesh2_pg.C_sca_1950017	yes	no	3	8.35e-92	202.03	50246000		353	477	381	6975;6976;6977;6978;6979;6980;6981;6982;6983	7918;7919;7920;7921;7922;7923;7924;7925;7926	7922
CGTTTVCETLR	R	C	G	L	R	A	0	1	0	0	2	0	1	1	0	0	1	0	0	0	0	0	4	0	0	1	0	11	0	1296.58	>jgi|Lotgi1|83216|gw1.21.262.1;>jgi|Lotgi1|115289|e_gw1.21.262.1;>jgi|Lotgi1|115226|e_gw1.21.339.1;>jgi|Lotgi1|89955|gw1.21.339.1;>jgi|Lotgi1|83160|gw1.21.261.1;>jgi|Lotgi1|115616|e_gw1.21.261.1	>jgi|Lotgi1|83216|gw1.21.262.1	no	no	2	3.1245e-12	165.18	69387000		354	62;65	382	6984;6985;6986;6987;6988;6989;6990;6991;6992;6993;6994;6995;6996;6997;6998;6999	7927;7928;7929;7930;7931;7932;7933;7934;7935;7936;7937;7938;7939;7940;7941;7942;7943	7942
CHPDLVCVNATGFEK	R	C	H	E	K	K	1	0	1	1	2	0	1	1	1	0	1	1	0	1	1	0	1	0	0	2	0	15	0	1745.79	B3A0Q9;>jgi|Lotgi1|238970|estExt_fgenesh2_pg.C_sca_1800027;>jgi|Lotgi1|174064|fgenesh2_pg.C_sca_180000028	B3A0Q9	yes	no	2,3	4.903e-27	157.91	462700000		355	466	383	7000;7001;7002;7003;7004;7005;7006;7007;7008;7009;7010;7011;7012;7013;7014;7015;7016;7017;7018;7019	7944;7945;7946;7947;7948;7949;7950;7951;7952;7953;7954;7955;7956;7957;7958;7959;7960;7961;7962;7963;7964	7961
CHPDLVCVNATGFEKK	R	C	H	K	K	F	1	0	1	1	2	0	1	1	1	0	1	2	0	1	1	0	1	0	0	2	0	16	1	1873.88	B3A0Q9;>jgi|Lotgi1|238970|estExt_fgenesh2_pg.C_sca_1800027;>jgi|Lotgi1|174064|fgenesh2_pg.C_sca_180000028	B3A0Q9	yes	no	4	1.7898e-07	101.01	1941700		356	466	384	7020	7965	7965
CHSYYDVCWTR	K	C	H	T	R	K	0	1	0	1	2	0	0	0	1	0	0	0	0	0	0	1	1	1	2	1	0	11	0	1545.61	B3A0P9;>jgi|Lotgi1|236183|estExt_fgenesh2_pg.C_sca_760074;>jgi|Lotgi1|168547|fgenesh2_pg.C_sca_76000074	B3A0P9	yes	no	2,3,4	1.6735e-22	199.03	5027100000		357	416	385	7021;7022;7023;7024;7025;7026;7027;7028;7029;7030;7031;7032;7033;7034;7035;7036;7037;7038;7039;7040;7041;7042;7043;7044;7045;7046;7047;7048;7049;7050;7051;7052;7053;7054;7055;7056;7057;7058;7059;7060;7061;7062;7063;7064;7065;7066;7067;7068;7069;7070;7071;7072;7073;7074;7075;7076;7077;7078;7079;7080;7081;7082;7083;7084;7085;7086;7087	7966;7967;7968;7969;7970;7971;7972;7973;7974;7975;7976;7977;7978;7979;7980;7981;7982;7983;7984;7985;7986;7987;7988;7989;7990;7991;7992;7993;7994;7995;7996;7997;7998;7999;8000;8001;8002;8003;8004;8005;8006;8007;8008;8009;8010;8011;8012;8013;8014;8015;8016;8017;8018;8019;8020;8021;8022;8023;8024;8025;8026;8027;8028;8029;8030;8031;8032;8033;8034;8035;8036;8037	8028
CIADLQNVDYQNPK	K	C	I	P	K	E	1	0	2	2	1	2	0	0	0	1	1	1	0	0	1	0	0	0	1	1	0	14	0	1676.78	>jgi|Lotgi1|235969|estExt_fgenesh2_pg.C_sca_720095;>jgi|Lotgi1|168150|fgenesh2_pg.C_sca_72000096	>jgi|Lotgi1|235969|estExt_fgenesh2_pg.C_sca_720095	yes	no	2,3	5.0686e-09	127.71	9045000		358	413	386	7088;7089;7090;7091;7092;7093;7094	8038;8039;8040;8041;8042;8043;8044	8039
CIEDLYNAFNK	K	C	I	N	K	F	1	0	2	1	1	0	1	0	0	1	1	1	0	1	0	0	0	0	1	0	0	11	0	1385.63	>jgi|Lotgi1|232272|estExt_fgenesh2_pg.C_sca_270152;>jgi|Lotgi1|215367|estExt_Genewise1Plus.C_sca_270169;>jgi|Lotgi1|203900|estExt_fgenesh2_kg.C_sca_270006;>jgi|Lotgi1|189089|estExt_Genewise1.C_sca_270169;>jgi|Lotgi1|161094|fgenesh2_pg.C_sca_27000153;>jgi|Lotgi1|150162|fgenesh2_kg.C_sca_27000007	>jgi|Lotgi1|232272|estExt_fgenesh2_pg.C_sca_270152	yes	no	2	0.00018883	121.6	2053800		359	219	387	7095;7096	8045;8046;8047	8046
CIFSGLPTPEVQFER	K	C	I	E	R	I	0	1	0	0	1	1	2	1	0	1	1	0	0	2	2	1	1	0	0	1	0	15	0	1778.87	>jgi|Lotgi1|236424|estExt_fgenesh2_pg.C_sca_810041;>jgi|Lotgi1|168995|fgenesh2_pg.C_sca_81000041	>jgi|Lotgi1|236424|estExt_fgenesh2_pg.C_sca_810041	yes	no	2	0.00021958	82.651	1729900		360	418	388	7097;7098;7099;7100	8048;8049;8050;8051	8048
CIFSGNPTPFVSFR	K	C	I	F	R	R	0	1	1	0	1	0	0	1	0	1	0	0	0	3	2	2	1	0	0	1	0	14	0	1627.78	>jgi|Lotgi1|236424|estExt_fgenesh2_pg.C_sca_810041;>jgi|Lotgi1|168995|fgenesh2_pg.C_sca_81000041	>jgi|Lotgi1|236424|estExt_fgenesh2_pg.C_sca_810041	yes	no	2	8.663e-09	113.76	1961400		361	418	389	7101;7102;7103	8052;8053;8054	8053
CIISEDLIHK	R	C	I	H	K	N	0	0	0	1	1	0	1	0	1	3	1	1	0	0	0	1	0	0	0	0	0	10	0	1226.63	>jgi|Lotgi1|236424|estExt_fgenesh2_pg.C_sca_810041;>jgi|Lotgi1|168995|fgenesh2_pg.C_sca_81000041	>jgi|Lotgi1|236424|estExt_fgenesh2_pg.C_sca_810041	yes	no	3	0.0013607	107.79	1530200		362	418	390	7104;7105;7106	8055;8056;8057	8055
CKDPVSTPQQQYICPPK	K	C	K	P	K	S	0	0	0	1	2	3	0	0	0	1	0	2	0	0	4	1	1	0	1	1	0	17	1	2044.97	>jgi|Lotgi1|239121|estExt_fgenesh2_pg.C_sca_1950006;>jgi|Lotgi1|174417|fgenesh2_pg.C_sca_195000006;>jgi|Lotgi1|201802|estExt_Genewise1.C_sca_1950007;>jgi|Lotgi1|201800|estExt_Genewise1.C_sca_1950005	>jgi|Lotgi1|239121|estExt_fgenesh2_pg.C_sca_1950006	no	no	2,3,4	4.2991e-37	160.64	598360000		363	521;507	391	7107;7108;7109;7110;7111;7112;7113;7114;7115;7116;7117;7118;7119;7120;7121;7122;7123;7124;7125;7126;7127;7128;7129;7130;7131;7132;7133	8058;8059;8060;8061;8062;8063;8064;8065;8066;8067;8068;8069;8070;8071;8072;8073;8074;8075;8076;8077;8078;8079;8080;8081;8082;8083;8084;8085;8086;8087;8088;8089;8090;8091;8092	8064
CKTVSQVYGFGK	K	C	K	G	K	F	0	0	0	0	1	1	0	2	0	0	0	2	0	1	0	1	1	0	1	2	0	12	1	1372.68	>jgi|Lotgi1|175200|fgenesh2_pg.C_sca_251000015;>jgi|Lotgi1|239447|estExt_fgenesh2_pg.C_sca_2510014	>jgi|Lotgi1|175200|fgenesh2_pg.C_sca_251000015	yes	no	3	4.771e-05	107.97	816370		365	491	393	7135	8094	8094
CLDSYGDYYDSDDDDR	R	C	L	D	R	C	0	1	0	7	1	0	0	1	0	0	1	0	0	0	0	2	0	0	3	0	0	16	0	1972.69	>jgi|Lotgi1|162078|fgenesh2_pg.C_sca_32000094	>jgi|Lotgi1|162078|fgenesh2_pg.C_sca_32000094	yes	yes	2,3	2.5259e-109	242.26	2640400000		366	345	394	7136;7137;7138;7139;7140;7141;7142;7143;7144;7145;7146;7147;7148;7149;7150;7151;7152;7153;7154;7155;7156;7157;7158;7159;7160;7161;7162;7163;7164;7165;7166;7167;7168;7169;7170;7171;7172;7173;7174;7175;7176;7177;7178;7179;7180;7181;7182;7183;7184;7185;7186;7187;7188;7189;7190;7191;7192;7193;7194;7195;7196;7197;7198;7199;7200;7201;7202;7203;7204;7205;7206;7207;7208;7209;7210;7211;7212;7213;7214	8095;8096;8097;8098;8099;8100;8101;8102;8103;8104;8105;8106;8107;8108;8109;8110;8111;8112;8113;8114;8115;8116;8117;8118;8119;8120;8121;8122;8123;8124;8125;8126;8127;8128;8129;8130;8131;8132;8133;8134;8135;8136;8137;8138;8139;8140;8141;8142;8143;8144;8145;8146;8147;8148;8149;8150;8151;8152;8153;8154;8155;8156;8157;8158;8159;8160;8161;8162;8163;8164;8165;8166;8167;8168;8169;8170;8171;8172;8173;8174…	8158
CLDSYGDYYDSDDDDRCNNGDDSVVVR	R	C	L	V	R	A	0	2	2	9	2	0	0	2	0	0	1	0	0	0	0	3	0	0	3	3	0	27	1	3188.22	>jgi|Lotgi1|162078|fgenesh2_pg.C_sca_32000094	>jgi|Lotgi1|162078|fgenesh2_pg.C_sca_32000094	yes	yes	3,4	6.5219e-174	212.82	1701800000		367	345	395	7215;7216;7217;7218;7219;7220;7221;7222;7223;7224;7225;7226;7227;7228;7229;7230;7231;7232;7233;7234;7235;7236;7237;7238;7239;7240;7241;7242;7243;7244;7245;7246;7247;7248;7249;7250;7251;7252;7253;7254;7255;7256;7257;7258;7259;7260;7261;7262;7263;7264;7265;7266;7267;7268;7269;7270;7271;7272	8184;8185;8186;8187;8188;8189;8190;8191;8192;8193;8194;8195;8196;8197;8198;8199;8200;8201;8202;8203;8204;8205;8206;8207;8208;8209;8210;8211;8212;8213;8214;8215;8216;8217;8218;8219;8220;8221;8222;8223;8224;8225;8226;8227;8228;8229;8230;8231;8232;8233;8234;8235;8236;8237;8238;8239;8240;8241;8242	8221
CLIFQNDCK	R	C	L	C	K	Q	0	0	1	1	2	1	0	0	0	1	1	1	0	1	0	0	0	0	0	0	0	9	0	1196.53	>jgi|Lotgi1|174421|fgenesh2_pg.C_sca_195000010;>jgi|Lotgi1|201804|estExt_Genewise1.C_sca_1950010;>jgi|Lotgi1|239124|estExt_fgenesh2_pg.C_sca_1950010;>jgi|Lotgi1|226724|estExt_Genewise1Plus.C_sca_1950010;>jgi|Lotgi1|226723|estExt_Genewise1Plus.C_sca_1950008;>jgi|Lotgi1|201803|estExt_Genewise1.C_sca_1950008;>jgi|Lotgi1|176740|fgenesh2_pg.C_sca_3036000001;>jgi|Lotgi1|239761|estExt_fgenesh2_pg.C_sca_…	>jgi|Lotgi1|174421|fgenesh2_pg.C_sca_195000010	yes	no	2	0.0063869	95.358	127290		368	475	396	7273	8243	8243
CLQVGIIGMCCPYYVSSNSIK	K	C	L	I	K	S	0	0	1	0	3	1	0	2	0	3	1	1	1	0	1	3	0	0	2	2	0	21	0	2448.13	>jgi|Lotgi1|231009|estExt_fgenesh2_pg.C_sca_160281;>jgi|Lotgi1|158317|fgenesh2_pg.C_sca_16000285	>jgi|Lotgi1|231009|estExt_fgenesh2_pg.C_sca_160281	yes	no	2,3	2.9714e-45	148.06	439970000		369	311	397;398	7274;7275;7276;7277;7278;7279;7280;7281;7282;7283;7284;7285;7286;7287;7288;7289;7290;7291	8244;8245;8246;8247;8248;8249;8250;8251;8252;8253;8254;8255;8256;8257;8258;8259;8260;8261;8262;8263;8264;8265	8256	298
CLSSSLHEETISK	K	C	L	S	K	L	0	0	0	0	1	0	2	0	1	1	2	1	0	0	0	4	1	0	0	0	0	13	0	1489.71	>jgi|Lotgi1|235120|estExt_fgenesh2_pg.C_sca_590106;>jgi|Lotgi1|166619|fgenesh2_pg.C_sca_59000106	>jgi|Lotgi1|235120|estExt_fgenesh2_pg.C_sca_590106	yes	no	2,3	7.8892e-07	126.32	136010000		370	516	399	7292;7293;7294;7295;7296;7297;7298;7299;7300;7301;7302;7303;7304;7305;7306;7307;7308;7309;7310;7311	8266;8267;8268;8269;8270;8271;8272;8273;8274;8275;8276;8277;8278;8279;8280;8281;8282;8283;8284;8285	8276
CMENVINTCAALGDNK	K	C	M	N	K	E	2	0	3	1	2	0	1	1	0	1	1	1	1	0	0	0	1	0	0	1	0	16	0	1808.79	>jgi|Lotgi1|235969|estExt_fgenesh2_pg.C_sca_720095;>jgi|Lotgi1|168150|fgenesh2_pg.C_sca_72000096	>jgi|Lotgi1|235969|estExt_fgenesh2_pg.C_sca_720095	yes	no	3	3.6389e-06	90.453	1538900		371	413	400	7312;7313	8286;8287	8287	557
CNIFINDVMK	K	C	N	M	K	E	0	0	2	1	1	0	0	0	0	2	0	1	1	1	0	0	0	0	0	1	0	10	0	1252.59	>jgi|Lotgi1|239005|estExt_fgenesh2_pg.C_sca_1830012;>jgi|Lotgi1|174133|fgenesh2_pg.C_sca_183000012	>jgi|Lotgi1|239005|estExt_fgenesh2_pg.C_sca_1830012	yes	no	2	0.00016048	110.54	32104000		372	469	401	7314;7315;7316;7317	8288;8289;8290;8291;8292	8292	709
CNIFVNDVMEEVGGSVPQR	K	C	N	Q	R	S	0	1	2	1	1	1	2	2	0	1	0	0	1	1	1	1	0	0	0	4	0	19	0	2148.99	>jgi|Lotgi1|239006|estExt_fgenesh2_pg.C_sca_1830013;>jgi|Lotgi1|174134|fgenesh2_pg.C_sca_183000013	>jgi|Lotgi1|239006|estExt_fgenesh2_pg.C_sca_1830013	yes	no	3	9.6893e-08	93.371	262640		373	470	402	7318;7319	8293;8294	8294	711
CNMAVNVGNFFK	K	C	N	F	K	E	1	0	3	0	1	0	0	1	0	0	0	1	1	2	0	0	0	0	0	2	0	12	0	1399.64	>jgi|Lotgi1|234865|estExt_fgenesh2_pg.C_sca_560073;>jgi|Lotgi1|204448|estExt_fgenesh2_kg.C_sca_560008;>jgi|Lotgi1|166160|fgenesh2_pg.C_sca_56000073;>jgi|Lotgi1|150741|fgenesh2_kg.C_sca_56000008;>jgi|Lotgi1|62692|gw1.56.42.1;>jgi|Lotgi1|62758|gw1.56.43.1;>jgi|Lotgi1|92503|gw1.56.199.1	>jgi|Lotgi1|234865|estExt_fgenesh2_pg.C_sca_560073	yes	no	2	0.0021041	67.08	1487600		374	226	403	7320	8295	8295	174
CNNGDDSVVVR	R	C	N	V	R	A	0	1	2	2	1	0	0	1	0	0	0	0	0	0	0	1	0	0	0	3	0	11	0	1233.54	>jgi|Lotgi1|162078|fgenesh2_pg.C_sca_32000094	>jgi|Lotgi1|162078|fgenesh2_pg.C_sca_32000094	yes	yes	2	2.8354e-10	145.46	4654500		375	345	404	7321;7322;7323;7324;7325;7326;7327;7328;7329;7330;7331;7332	8296;8297;8298;8299;8300;8301;8302;8303;8304;8305;8306;8307	8297
CNQGVNCYIGQSVYGDGICSELPGK	K	C	N	G	K	I	0	0	2	1	3	2	1	5	0	2	1	1	0	0	1	2	0	0	2	2	0	25	0	2774.21	>jgi|Lotgi1|172287|fgenesh2_pg.C_sca_130000026;>jgi|Lotgi1|238094|estExt_fgenesh2_pg.C_sca_1300025	>jgi|Lotgi1|172287|fgenesh2_pg.C_sca_130000026	yes	no	3	4.0494e-91	171.29	26397000		376	449	405	7333;7334;7335;7336	8308;8309;8310;8311	8308
CNSDHLCEWY	R	C	N	W	Y	-	0	0	1	1	2	0	1	0	1	0	1	0	0	0	0	1	0	1	1	0	0	10	0	1382.5	B3A0P7	B3A0P7	yes	yes	2	0.00036649	112.71	101070000		377	532	406	7337;7338;7339;7340;7341;7342;7343	8312;8313;8314;8315;8316;8317;8318	8315
CPDNSYCEIHPTDLYAVCCSK	R	C	P	S	K	C	1	0	1	2	4	0	1	0	1	1	1	1	0	0	2	2	1	0	2	1	0	21	0	2588.04	>jgi|Lotgi1|237912|estExt_fgenesh2_pg.C_sca_1220036;>jgi|Lotgi1|224747|estExt_Genewise1Plus.C_sca_1220077;>jgi|Lotgi1|199620|estExt_Genewise1.C_sca_1220077;>jgi|Lotgi1|171918|fgenesh2_pg.C_sca_122000036	>jgi|Lotgi1|237912|estExt_fgenesh2_pg.C_sca_1220036	yes	no	3	2.8984e-127	214.92	2699800		378	505	407	7344;7345	8319;8320	8320
CPEAMFQPSFLGMESAGIHETTYNSIMK	R	C	P	M	K	C	2	0	1	0	1	1	3	2	1	2	1	1	3	2	2	3	2	0	1	0	0	28	0	3175.41	>jgi|Lotgi1|239714|estExt_fgenesh2_pg.C_sca_8540007;>jgi|Lotgi1|239713|estExt_fgenesh2_pg.C_sca_8540006;>jgi|Lotgi1|239708|estExt_fgenesh2_pg.C_sca_8540001;>jgi|Lotgi1|227668|estExt_Genewise1Plus.C_sca_8540040;>jgi|Lotgi1|227667|estExt_Genewise1Plus.C_sca_8540039;>jgi|Lotgi1|227666|estExt_Genewise1Plus.C_sca_8540038;>jgi|Lotgi1|227665|estExt_Genewise1Plus.C_sca_8540037;>jgi|Lotgi1|227664|estExt_G…	>jgi|Lotgi1|239714|estExt_fgenesh2_pg.C_sca_8540007	no	no	3	1.1094e-05	50.029	1037000		379	241	408	7346	8321	8321	198;199;200
CPFTTYLVEV	K	C	P	E	V	-	0	0	0	0	1	0	1	0	0	0	1	0	0	1	1	0	2	0	1	2	0	10	0	1227.58	>jgi|Lotgi1|172287|fgenesh2_pg.C_sca_130000026;>jgi|Lotgi1|238094|estExt_fgenesh2_pg.C_sca_1300025	>jgi|Lotgi1|172287|fgenesh2_pg.C_sca_130000026	yes	no	2	0.0010744	100.02	24483000		380	449	409	7347;7348;7349;7350;7351;7352	8322;8323;8324;8325;8326;8327;8328	8328
CPLGYKVDKR	K	C	P	K	R	G	0	1	0	1	1	0	0	1	0	0	1	2	0	0	1	0	0	0	1	1	0	10	2	1234.65	>jgi|Lotgi1|239125|estExt_fgenesh2_pg.C_sca_1950011;>jgi|Lotgi1|174422|fgenesh2_pg.C_sca_195000011	>jgi|Lotgi1|239125|estExt_fgenesh2_pg.C_sca_1950011	yes	no	3	0.0051093	91.549	440790		381	476	410	7353	8329	8329
CPPAPGSDSQLCSVVVTYTPTR	R	C	P	T	R	V	1	1	0	1	2	1	0	1	0	0	1	0	0	0	4	3	3	0	1	3	0	22	0	2391.12	>jgi|Lotgi1|160356|fgenesh2_pg.C_sca_24000170	>jgi|Lotgi1|160356|fgenesh2_pg.C_sca_24000170	yes	yes	2,3	3.0714e-41	134.86	72372000		382	338	411	7354;7355;7356;7357;7358;7359;7360;7361;7362;7363;7364;7365;7366;7367;7368;7369;7370;7371;7372;7373;7374;7375;7376	8330;8331;8332;8333;8334;8335;8336;8337;8338;8339;8340;8341;8342;8343;8344;8345;8346;8347;8348;8349;8350;8351;8352;8353;8354;8355;8356;8357	8344
CPPGASTCQPCEQR	R	C	P	Q	R	I	1	1	0	0	3	2	1	1	0	0	0	0	0	0	3	1	1	0	0	0	0	14	0	1646.66	>jgi|Lotgi1|231869|estExt_fgenesh2_pg.C_sca_230185;>jgi|Lotgi1|160171|fgenesh2_pg.C_sca_23000189	>jgi|Lotgi1|231869|estExt_fgenesh2_pg.C_sca_230185	yes	no	3	3.8017e-07	104.17	675560		383	334	412	7377;7378;7379;7380;7381	8358;8359;8360;8361;8362	8361
CPPPSGDAGLCVITEASCFPGR	K	C	P	G	R	P	2	1	0	1	3	0	1	3	0	1	1	0	0	1	4	2	1	0	0	1	0	22	0	2347.04	>jgi|Lotgi1|239125|estExt_fgenesh2_pg.C_sca_1950011;>jgi|Lotgi1|174422|fgenesh2_pg.C_sca_195000011	>jgi|Lotgi1|239125|estExt_fgenesh2_pg.C_sca_1950011	yes	no	2,3	5.5714e-15	105.06	51632000		384	476	413	7382;7383;7384;7385;7386;7387;7388;7389;7390;7391;7392;7393;7394;7395	8363;8364;8365;8366;8367;8368;8369;8370;8371;8372;8373;8374;8375;8376;8377;8378;8379;8380;8381;8382;8383	8365
CPSNFVFDPDTQNCR	K	C	P	C	R	S	0	1	2	2	2	1	0	0	0	0	0	0	0	2	2	1	1	0	0	1	0	15	0	1855.76	>jgi|Lotgi1|234405|estExt_fgenesh2_pg.C_sca_500078;>jgi|Lotgi1|165239|fgenesh2_pg.C_sca_50000080	>jgi|Lotgi1|234405|estExt_fgenesh2_pg.C_sca_500078	yes	no	2,3	3.2913e-96	230.69	13556000		385	386	414	7396;7397;7398;7399;7400;7401;7402;7403;7404	8384;8385;8386;8387;8388;8389;8390;8391;8392;8393	8385
CPTPGMNNLVSVGGQHQGVYGFPR	R	C	P	P	R	C	0	1	2	0	1	2	0	5	1	0	1	0	1	1	3	1	1	0	1	3	0	24	0	2571.21	>jgi|Lotgi1|65548|gw1.15.138.1;>jgi|Lotgi1|230808|estExt_fgenesh2_pg.C_sca_150129;>jgi|Lotgi1|206139|estExt_fgenesh2_pm.C_sca_150007;>jgi|Lotgi1|177960|fgenesh2_pm.C_sca_15000008;>jgi|Lotgi1|157792|fgenesh2_pg.C_sca_15000130;>jgi|Lotgi1|186316|estExt_Genewise1.C_sca_150131;>jgi|Lotgi1|186318|estExt_Genewise1.C_sca_150133;>jgi|Lotgi1|186317|estExt_Genewise1.C_sca_150132;>jgi|Lotgi1|74096|gw1.15.23…	>jgi|Lotgi1|65548|gw1.15.138.1	yes	no	3	1.1016e-69	161.04	19341000		386	524	415	7405;7406;7407;7408	8394;8395;8396;8397;8398	8394	929
CQEPLPK	R	C	Q	P	K	Q	0	0	0	0	1	1	1	0	0	0	1	1	0	0	2	0	0	0	0	0	0	7	0	870.427	>jgi|Lotgi1|239125|estExt_fgenesh2_pg.C_sca_1950011;>jgi|Lotgi1|174422|fgenesh2_pg.C_sca_195000011	>jgi|Lotgi1|239125|estExt_fgenesh2_pg.C_sca_1950011	yes	no	2	0.00030635	192.11	4351700		387	476	416	7409	8399	8399
CQSGHHEGMAVDLK	R	C	Q	L	K	K	1	0	0	1	1	1	1	2	2	0	1	1	1	0	0	1	0	0	0	1	0	14	0	1567.69	>jgi|Lotgi1|233461|estExt_fgenesh2_pg.C_sca_400001;>jgi|Lotgi1|163447|fgenesh2_pg.C_sca_40000001	>jgi|Lotgi1|233461|estExt_fgenesh2_pg.C_sca_400001	yes	no	3,4	1.6429e-08	97.45	30856000		388	362	417	7410;7411;7412;7413;7414;7415;7416;7417;7418;7419;7420;7421;7422;7423;7424;7425	8400;8401;8402;8403;8404;8405;8406;8407;8408;8409;8410;8411;8412;8413;8414;8415;8416	8416	458
CQSGHHEGMAVDLKK	R	C	Q	K	K	T	1	0	0	1	1	1	1	2	2	0	1	2	1	0	0	1	0	0	0	1	0	15	1	1695.78	>jgi|Lotgi1|233461|estExt_fgenesh2_pg.C_sca_400001;>jgi|Lotgi1|163447|fgenesh2_pg.C_sca_40000001	>jgi|Lotgi1|233461|estExt_fgenesh2_pg.C_sca_400001	yes	no	4,5	0.00025389	81.448	4645900		389	362	418	7426;7427;7428;7429;7430	8417;8418;8419;8420;8421	8421	458
CRPGFVYDQHVSMCQPDSTWTPPEIICKPR	R	C	R	P	R	T	0	2	0	2	3	2	1	1	1	2	0	1	1	1	5	2	2	1	1	2	0	30	2	3660.67	>jgi|Lotgi1|166202|fgenesh2_pg.C_sca_56000115;>jgi|Lotgi1|234884|estExt_fgenesh2_pg.C_sca_560115	>jgi|Lotgi1|166202|fgenesh2_pg.C_sca_56000115	yes	no	5	3.3812e-33	117.8	20972000		391	397	420	7432;7433;7434;7435;7436;7437	8423;8424;8425;8426;8427;8428;8429;8430	8429	509
CRPNMVCQHINGIQSK	R	C	R	S	K	V	0	1	2	0	2	2	0	1	1	2	0	1	1	0	1	1	0	0	0	1	0	16	1	1940.91	>jgi|Lotgi1|174065|fgenesh2_pg.C_sca_180000029	>jgi|Lotgi1|174065|fgenesh2_pg.C_sca_180000029	yes	yes	3,4	7.8469e-31	163.8	79136000		392	467	421;422	7438;7439;7440;7441;7442;7443;7444	8431;8432;8433;8434;8435;8436;8437	8437	706
CSDMTNMVCLFEPK	R	C	S	P	K	G	0	0	1	1	2	0	1	0	0	0	1	1	2	1	1	1	1	0	0	1	0	14	0	1730.71	B3A0P8;>jgi|Lotgi1|233200|estExt_fgenesh2_pg.C_sca_350163;>jgi|Lotgi1|162768|fgenesh2_pg.C_sca_35000169	B3A0P8	yes	no	2,3	1.4202e-38	172.85	1324300000		393	351	423;424	7445;7446;7447;7448;7449;7450;7451;7452;7453;7454;7455;7456;7457;7458;7459;7460;7461;7462;7463;7464;7465;7466;7467;7468;7469;7470;7471;7472;7473;7474;7475;7476;7477;7478;7479;7480;7481;7482;7483;7484;7485;7486;7487;7488;7489;7490;7491;7492;7493;7494;7495;7496;7497;7498;7499;7500;7501;7502;7503;7504;7505;7506;7507;7508;7509;7510;7511;7512;7513;7514;7515;7516;7517;7518;7519;7520;7521;7522;7523;7524…	8438;8439;8440;8441;8442;8443;8444;8445;8446;8447;8448;8449;8450;8451;8452;8453;8454;8455;8456;8457;8458;8459;8460;8461;8462;8463;8464;8465;8466;8467;8468;8469;8470;8471;8472;8473;8474;8475;8476;8477;8478;8479;8480;8481;8482;8483;8484;8485;8486;8487;8488;8489;8490;8491;8492;8493;8494;8495;8496;8497;8498;8499;8500;8501;8502;8503;8504;8505;8506;8507;8508;8509;8510;8511;8512;8513;8514;8515;8516;8517…	8494	430;431
CSDMTNMVCLFEPKGNVR	R	C	S	V	R	N	0	1	2	1	2	0	1	1	0	0	1	1	2	1	1	1	1	0	0	2	0	18	1	2156.95	B3A0P8;>jgi|Lotgi1|233200|estExt_fgenesh2_pg.C_sca_350163;>jgi|Lotgi1|162768|fgenesh2_pg.C_sca_35000169	B3A0P8	yes	no	3	6.5206e-28	148.44	7994600		394	351	425	7528;7529;7530	8537;8538;8539	8539	430;431
CSIHDILACR	K	C	S	C	R	P	1	1	0	1	2	0	0	0	1	2	1	0	0	0	0	1	0	0	0	0	0	10	0	1243.58	>jgi|Lotgi1|174065|fgenesh2_pg.C_sca_180000029	>jgi|Lotgi1|174065|fgenesh2_pg.C_sca_180000029	yes	yes	2,3	3.3469e-11	174.98	506160000		395	467	426	7531;7532;7533;7534;7535;7536;7537;7538;7539;7540;7541;7542;7543;7544;7545;7546;7547	8540;8541;8542;8543;8544;8545;8546;8547;8548;8549;8550;8551;8552;8553;8554;8555;8556	8546
CSIHDILACRPIPK	K	C	S	P	K	H	1	1	0	1	2	0	0	0	1	3	1	1	0	0	2	1	0	0	0	0	0	14	1	1678.86	>jgi|Lotgi1|174065|fgenesh2_pg.C_sca_180000029	>jgi|Lotgi1|174065|fgenesh2_pg.C_sca_180000029	yes	yes	2,3,4	1.7121e-47	192.39	1956800000		396	467	427	7548;7549;7550;7551;7552;7553;7554;7555;7556;7557;7558;7559;7560;7561;7562;7563;7564;7565;7566;7567;7568;7569;7570;7571;7572;7573;7574;7575;7576;7577;7578;7579;7580;7581;7582;7583;7584;7585;7586;7587;7588;7589;7590;7591;7592;7593;7594	8557;8558;8559;8560;8561;8562;8563;8564;8565;8566;8567;8568;8569;8570;8571;8572;8573;8574;8575;8576;8577;8578;8579;8580;8581;8582;8583;8584;8585;8586;8587;8588;8589;8590;8591;8592;8593;8594;8595;8596;8597;8598;8599;8600;8601;8602;8603	8594
CSLHNDNCNSNFDCPNGK	K	C	S	G	K	L	0	0	5	2	3	0	0	1	1	0	1	1	0	1	1	2	0	0	0	0	0	18	0	2151.82	>jgi|Lotgi1|239125|estExt_fgenesh2_pg.C_sca_1950011;>jgi|Lotgi1|174422|fgenesh2_pg.C_sca_195000011	>jgi|Lotgi1|239125|estExt_fgenesh2_pg.C_sca_1950011	yes	no	3	8.53e-86	207.92	12390000		397	476	428	7595;7596;7597;7598;7599	8604;8605;8606;8607;8608	8604
CSNDHDCPIDLK	K	C	S	L	K	C	0	0	1	3	2	0	0	0	1	1	1	1	0	0	1	1	0	0	0	0	0	12	0	1472.6	>jgi|Lotgi1|239125|estExt_fgenesh2_pg.C_sca_1950011;>jgi|Lotgi1|174422|fgenesh2_pg.C_sca_195000011	>jgi|Lotgi1|239125|estExt_fgenesh2_pg.C_sca_1950011	yes	no	2,3	5.2366e-61	229.63	912060000		398	476	429	7600;7601;7602;7603;7604;7605;7606;7607;7608;7609;7610;7611;7612;7613;7614;7615;7616;7617;7618;7619;7620;7621;7622;7623;7624;7625;7626;7627;7628;7629;7630;7631;7632;7633;7634;7635;7636;7637;7638;7639;7640;7641;7642;7643;7644;7645;7646;7647;7648;7649;7650;7651;7652;7653;7654;7655;7656;7657;7658;7659;7660;7661;7662;7663	8609;8610;8611;8612;8613;8614;8615;8616;8617;8618;8619;8620;8621;8622;8623;8624;8625;8626;8627;8628;8629;8630;8631;8632;8633;8634;8635;8636;8637;8638;8639;8640;8641;8642;8643;8644;8645;8646;8647;8648;8649;8650;8651;8652;8653;8654;8655;8656;8657;8658;8659;8660;8661;8662;8663;8664;8665;8666;8667;8668;8669;8670;8671;8672;8673;8674	8646
CSPLPDDDDCFPAYTPCGCCPQCAGEEDDFCDNFTVR	K	C	S	V	R	C	2	1	1	7	7	1	2	2	0	0	1	0	0	3	5	1	2	0	1	1	0	37	0	4446.63	B3A0Q9;>jgi|Lotgi1|238970|estExt_fgenesh2_pg.C_sca_1800027;>jgi|Lotgi1|174064|fgenesh2_pg.C_sca_180000028	B3A0Q9	yes	no	3	1.4105e-19	64.221	7208000		399	466	430	7664	8675	8675
CSPVLCDLYCK	K	C	S	C	K	N	0	0	0	1	3	0	0	0	0	0	2	1	0	0	1	1	0	0	1	1	0	11	0	1413.61	>jgi|Lotgi1|237912|estExt_fgenesh2_pg.C_sca_1220036;>jgi|Lotgi1|224747|estExt_Genewise1Plus.C_sca_1220077;>jgi|Lotgi1|199620|estExt_Genewise1.C_sca_1220077;>jgi|Lotgi1|171918|fgenesh2_pg.C_sca_122000036	>jgi|Lotgi1|237912|estExt_fgenesh2_pg.C_sca_1220036	yes	no	2	0.0039074	78.903	1736200		400	505	431	7665	8676	8676
CSSVQANAAGQANR	K	C	S	N	R	N	4	1	2	0	1	2	0	1	0	0	0	0	0	0	0	2	0	0	0	1	0	14	0	1432.65	>jgi|Lotgi1|232714|estExt_fgenesh2_pg.C_sca_310076;>jgi|Lotgi1|161835|fgenesh2_pg.C_sca_31000077	>jgi|Lotgi1|232714|estExt_fgenesh2_pg.C_sca_310076	yes	no	2,3	6.4808e-06	102.33	1252400		401	344	432	7666;7667;7668;7669;7670;7671	8677;8678;8679;8680;8681;8682	8678
CSTSAPEGWNK	R	C	S	N	K	L	1	0	1	0	1	0	1	1	0	0	0	1	0	0	1	2	1	1	0	0	0	11	0	1235.52	>jgi|Lotgi1|176686|fgenesh2_pg.C_sca_2579000001;>jgi|Lotgi1|239480|estExt_fgenesh2_pg.C_sca_2680009;>jgi|Lotgi1|175325|fgenesh2_pg.C_sca_268000009;>jgi|Lotgi1|175476|fgenesh2_pg.C_sca_287000002;>jgi|Lotgi1|175807|fgenesh2_pg.C_sca_415000001;>jgi|Lotgi1|227927|estExt_fgenesh2_pg.C_sca_10253;>jgi|Lotgi1|152119|fgenesh2_pg.C_sca_1000257	>jgi|Lotgi1|176686|fgenesh2_pg.C_sca_2579000001	yes	no	2	8.2454e-05	127.51	355180		402	493	433	7672	8683;8684	8684
CTEASEIFDPSLR	R	C	T	L	R	R	1	1	0	1	1	0	2	0	0	1	1	0	0	1	1	2	1	0	0	0	0	13	0	1523.69	>jgi|Lotgi1|160173|fgenesh2_pg.C_sca_23000191	>jgi|Lotgi1|160173|fgenesh2_pg.C_sca_23000191	yes	yes	2,3	4.1458e-52	215.53	92569000		403	335	434	7673;7674;7675;7676;7677;7678;7679;7680;7681;7682;7683;7684;7685;7686;7687;7688;7689;7690;7691;7692;7693;7694;7695;7696;7697;7698;7699;7700;7701;7702;7703;7704;7705;7706;7707;7708;7709;7710;7711	8685;8686;8687;8688;8689;8690;8691;8692;8693;8694;8695;8696;8697;8698;8699;8700;8701;8702;8703;8704;8705;8706;8707;8708;8709;8710;8711;8712;8713;8714;8715;8716;8717;8718;8719;8720;8721;8722;8723;8724;8725;8726;8727	8690
CTEASEIFDPSLRR	R	C	T	R	R	C	1	2	0	1	1	0	2	0	0	1	1	0	0	1	1	2	1	0	0	0	0	14	1	1679.79	>jgi|Lotgi1|160173|fgenesh2_pg.C_sca_23000191	>jgi|Lotgi1|160173|fgenesh2_pg.C_sca_23000191	yes	yes	3	7.8285e-08	111.12	32764000		404	335	435	7712;7713;7714;7715;7716;7717;7718	8728;8729;8730;8731;8732;8733;8734	8729
CTGYHNPDTVCR	K	C	T	C	R	I	0	1	1	1	2	0	0	1	1	0	0	0	0	0	1	0	2	0	1	1	0	12	0	1478.6	>jgi|Lotgi1|236424|estExt_fgenesh2_pg.C_sca_810041;>jgi|Lotgi1|168995|fgenesh2_pg.C_sca_81000041	>jgi|Lotgi1|236424|estExt_fgenesh2_pg.C_sca_810041	yes	no	3	0.0001236	98.105	138510		405	418	436	7719	8735	8735
CTNICGKGAIIIAGVAYCCPQGYK	K	C	T	Y	K	P	3	0	1	0	4	1	0	4	0	4	0	2	0	0	1	0	1	0	2	1	0	24	1	2673.25	B3A0Q1;>jgi|Lotgi1|235497|estExt_fgenesh2_pg.C_sca_650036;>jgi|Lotgi1|167317|fgenesh2_pg.C_sca_65000037	B3A0Q1	yes	no	3	2.1407e-31	123.29	52043000		406	400	437	7720;7721;7722	8736;8737;8738	8736
CTNICGKGAIIIAGVAYCCPQGYKPMIR	K	C	T	I	R	R	3	1	1	0	4	1	0	4	0	5	0	2	1	0	2	0	1	0	2	1	0	28	2	3170.53	B3A0Q1;>jgi|Lotgi1|235497|estExt_fgenesh2_pg.C_sca_650036;>jgi|Lotgi1|167317|fgenesh2_pg.C_sca_65000037	B3A0Q1	yes	no	3,4,5	3.4368e-103	170.27	777160000		407	400	438	7723;7724;7725;7726;7727;7728;7729;7730;7731	8739;8740;8741;8742;8743;8744;8745;8746;8747;8748;8749;8750	8744	519
CTPIGNLMVNVK	M	C	T	V	K	L	0	0	2	0	1	0	0	1	0	1	1	1	1	0	1	0	1	0	0	2	0	12	0	1344.69	>jgi|Lotgi1|127077|e_gw1.56.244.1	>jgi|Lotgi1|127077|e_gw1.56.244.1	yes	yes	2,3	5.0291e-18	165.63	339630000		408	126	439	7732;7733;7734;7735;7736;7737;7738;7739;7740;7741;7742;7743;7744;7745;7746;7747;7748;7749;7750;7751;7752;7753;7754;7755;7756;7757;7758;7759;7760;7761;7762	8751;8752;8753;8754;8755;8756;8757;8758;8759;8760;8761;8762;8763;8764;8765;8766;8767;8768;8769;8770;8771;8772;8773;8774;8775;8776;8777;8778;8779;8780;8781;8782	8778	103
CTTEPQYAALDYAIR	K	C	T	I	R	L	3	1	0	1	1	1	1	0	0	1	1	0	0	0	1	0	2	0	2	0	0	15	0	1770.82	>jgi|Lotgi1|234272|estExt_fgenesh2_pg.C_sca_490019;>jgi|Lotgi1|165011|fgenesh2_pg.C_sca_49000020	>jgi|Lotgi1|234272|estExt_fgenesh2_pg.C_sca_490019	yes	no	2	1.443e-13	127.36	13265000		409	381	440	7763;7764;7765;7766;7767;7768;7769;7770;7771;7772;7773	8783;8784;8785;8786;8787;8788;8789;8790;8791;8792;8793	8786
CVIDGTGQSNLNDNIGTVSVDQR	K	C	V	Q	R	T	0	1	3	3	1	2	0	3	0	2	1	0	0	0	0	2	2	0	0	3	0	23	0	2461.15	B3A0R6;>jgi|Lotgi1|235548|estExt_fgenesh2_pg.C_sca_660065;>jgi|Lotgi1|167425|fgenesh2_pg.C_sca_66000069	B3A0R6	yes	no	2,3	1.7339e-194	252.55	1068700000		410	517	441	7774;7775;7776;7777;7778;7779;7780;7781;7782;7783;7784;7785;7786;7787;7788;7789;7790;7791;7792;7793;7794;7795;7796;7797;7798;7799;7800;7801;7802;7803;7804;7805;7806;7807;7808;7809;7810;7811;7812;7813;7814;7815;7816;7817;7818;7819;7820;7821;7822;7823;7824;7825;7826;7827;7828;7829;7830;7831;7832;7833;7834;7835;7836;7837;7838;7839;7840	8794;8795;8796;8797;8798;8799;8800;8801;8802;8803;8804;8805;8806;8807;8808;8809;8810;8811;8812;8813;8814;8815;8816;8817;8818;8819;8820;8821;8822;8823;8824;8825;8826;8827;8828;8829;8830;8831;8832;8833;8834;8835;8836;8837;8838;8839;8840;8841;8842;8843;8844;8845;8846;8847;8848;8849;8850;8851;8852;8853;8854;8855;8856;8857;8858;8859;8860;8861;8862;8863;8864;8865;8866;8867;8868	8798
CVKPFSFQSLMPK	K	C	V	P	K	G	0	0	0	0	1	1	0	0	0	0	1	2	1	2	2	2	0	0	0	1	0	13	1	1567.79	>jgi|Lotgi1|163339|fgenesh2_pg.C_sca_39000073;>jgi|Lotgi1|233397|estExt_fgenesh2_pg.C_sca_390071	>jgi|Lotgi1|163339|fgenesh2_pg.C_sca_39000073	yes	no	2,3	7.3099e-13	112.44	171430000		411	359	442;443	7841;7842;7843;7844;7845;7846;7847;7848;7849;7850;7851;7852;7853;7854;7855;7856;7857;7858;7859;7860	8869;8870;8871;8872;8873;8874;8875;8876;8877;8878;8879;8880;8881;8882;8883;8884;8885;8886;8887;8888;8889;8890	8870	455
CVKPFSFQSLMPKGFQVPR	K	C	V	P	R	F	0	1	0	0	1	2	0	1	0	0	1	2	1	3	3	2	0	0	0	2	0	19	2	2252.16	>jgi|Lotgi1|163339|fgenesh2_pg.C_sca_39000073;>jgi|Lotgi1|233397|estExt_fgenesh2_pg.C_sca_390071	>jgi|Lotgi1|163339|fgenesh2_pg.C_sca_39000073	yes	no	4	1.4533e-15	111.77	3440200		412	359	444	7861;7862	8891;8892	8891	455
CVLAQSTEQDGLCNALGIESAK	K	C	V	A	K	L	3	0	1	1	2	2	2	2	0	1	3	1	0	0	0	2	1	0	0	1	0	22	0	2363.11	>jgi|Lotgi1|233451|estExt_fgenesh2_pg.C_sca_390160;>jgi|Lotgi1|163428|fgenesh2_pg.C_sca_39000162	>jgi|Lotgi1|233451|estExt_fgenesh2_pg.C_sca_390160	yes	no	2,3	2.096e-22	119.27	17990000		413	361	445	7863;7864;7865;7866;7867;7868;7869	8893;8894;8895;8896;8897;8898;8899	8894
CVLEEISHDISYIR	R	C	V	I	R	S	0	1	0	1	1	0	2	0	1	3	1	0	0	0	0	2	0	0	1	1	0	14	0	1732.85	>jgi|Lotgi1|159329|fgenesh2_pg.C_sca_20000069	>jgi|Lotgi1|159329|fgenesh2_pg.C_sca_20000069	yes	yes	3	3.0614e-08	111.83	4927500		414	325	446	7870;7871;7872	8900;8901;8902	8901
CVLNDCGACSQEFYIGK	R	C	V	G	K	S	1	0	1	1	3	1	1	2	0	1	1	1	0	1	0	1	0	0	1	1	0	17	0	2019.85	>jgi|Lotgi1|173200|fgenesh2_pg.C_sca_151000011	>jgi|Lotgi1|173200|fgenesh2_pg.C_sca_151000011	yes	yes	2,3	6.2045e-112	233.84	3600500000		415	460	447	7873;7874;7875;7876;7877;7878;7879;7880;7881;7882;7883;7884;7885;7886;7887;7888;7889;7890;7891;7892;7893;7894;7895;7896;7897;7898;7899;7900;7901;7902;7903;7904;7905;7906;7907;7908;7909;7910;7911;7912;7913;7914;7915;7916;7917;7918;7919;7920;7921;7922;7923;7924;7925;7926;7927;7928;7929;7930;7931;7932;7933;7934;7935;7936;7937;7938;7939;7940;7941;7942;7943;7944;7945;7946;7947;7948;7949;7950;7951;7952…	8903;8904;8905;8906;8907;8908;8909;8910;8911;8912;8913;8914;8915;8916;8917;8918;8919;8920;8921;8922;8923;8924;8925;8926;8927;8928;8929;8930;8931;8932;8933;8934;8935;8936;8937;8938;8939;8940;8941;8942;8943;8944;8945;8946;8947;8948;8949;8950;8951;8952;8953;8954;8955;8956;8957;8958;8959;8960;8961;8962;8963;8964;8965;8966;8967;8968;8969;8970;8971;8972;8973;8974;8975;8976;8977;8978;8979;8980;8981;8982…	9014
CVLNDCGACSQEFYIGKSR	R	C	V	S	R	I	1	1	1	1	3	1	1	2	0	1	1	1	0	1	0	2	0	0	1	1	0	19	1	2262.98	>jgi|Lotgi1|173200|fgenesh2_pg.C_sca_151000011	>jgi|Lotgi1|173200|fgenesh2_pg.C_sca_151000011	yes	yes	3	1.2667e-90	194.51	109020000		416	460	448	7979;7980;7981;7982;7983	9024;9025;9026;9027;9028;9029	9029
CVLNDCGACSQEFYIGKSRIVDCD	R	C	V	C	D	-	1	1	1	3	4	1	1	2	0	2	1	1	0	1	0	2	0	0	1	2	0	24	2	2865.22	>jgi|Lotgi1|173200|fgenesh2_pg.C_sca_151000011	>jgi|Lotgi1|173200|fgenesh2_pg.C_sca_151000011	yes	yes	3	1.3109e-114	196.18	2217100		417	460	449	7984	9030	9030
CVLNNCGACSQEFYVDK	R	C	V	D	K	Q	1	0	2	1	3	1	1	1	0	0	1	1	0	1	0	1	0	0	1	2	0	17	0	2062.85	B3A0R7	B3A0R7	yes	yes	2,3	6.6899e-92	214.82	4272600000		418	535	450	7985;7986;7987;7988;7989;7990;7991;7992;7993;7994;7995;7996;7997;7998;7999;8000;8001;8002;8003;8004;8005;8006;8007;8008;8009;8010;8011;8012;8013;8014;8015;8016;8017;8018;8019;8020;8021;8022;8023;8024;8025;8026;8027;8028;8029;8030;8031;8032;8033;8034;8035;8036;8037;8038;8039;8040;8041;8042;8043;8044;8045;8046;8047;8048;8049;8050;8051;8052;8053;8054;8055;8056;8057	9031;9032;9033;9034;9035;9036;9037;9038;9039;9040;9041;9042;9043;9044;9045;9046;9047;9048;9049;9050;9051;9052;9053;9054;9055;9056;9057;9058;9059;9060;9061;9062;9063;9064;9065;9066;9067;9068;9069;9070;9071;9072;9073;9074;9075;9076;9077;9078;9079;9080;9081;9082;9083;9084;9085;9086;9087;9088;9089;9090;9091;9092;9093;9094;9095;9096;9097;9098;9099;9100;9101;9102;9103;9104;9105;9106;9107;9108;9109;9110…	9045
CVLNNCGACSQEFYVDKQR	R	C	V	Q	R	V	1	1	2	1	3	2	1	1	0	0	1	1	0	1	0	1	0	0	1	2	0	19	1	2347.01	B3A0R7	B3A0R7	yes	yes	3	8.9052e-118	226.74	39835000		419	535	451	8058;8059;8060;8061;8062;8063	9116;9117;9118;9119;9120;9121	9116
CVLQWTYTTSVVYGCDK	R	C	V	D	K	Q	0	0	0	1	2	1	0	1	0	0	1	1	0	0	0	1	3	1	2	3	0	17	0	2078.94	>jgi|Lotgi1|239129|estExt_fgenesh2_pg.C_sca_1950017;>jgi|Lotgi1|174428|fgenesh2_pg.C_sca_195000017;>jgi|Lotgi1|226728|estExt_Genewise1Plus.C_sca_1950016;>jgi|Lotgi1|201809|estExt_Genewise1.C_sca_1950016;>jgi|Lotgi1|201808|estExt_Genewise1.C_sca_1950015;>jgi|Lotgi1|201807|estExt_Genewise1.C_sca_1950014;>jgi|Lotgi1|95457|gw1.195.21.1;>jgi|Lotgi1|226727|estExt_Genewise1Plus.C_sca_1950015;>jgi|Lotgi1…	>jgi|Lotgi1|239129|estExt_fgenesh2_pg.C_sca_1950017	yes	no	3	1.1049e-17	118.21	11863000		420	477	452	8064;8065;8066;8067;8068	9122;9123;9124;9125;9126;9127;9128	9124
CVTSHVTQSPGTTTAR	K	C	V	A	R	T	1	1	0	0	1	1	0	1	1	0	0	0	0	0	1	2	5	0	0	2	0	16	0	1701.81	>jgi|Lotgi1|230225|estExt_fgenesh2_pg.C_sca_110207;>jgi|Lotgi1|156528|fgenesh2_pg.C_sca_11000214;>jgi|Lotgi1|212099|estExt_Genewise1Plus.C_sca_110441;>jgi|Lotgi1|212098|estExt_Genewise1Plus.C_sca_110440;>jgi|Lotgi1|212100|estExt_Genewise1Plus.C_sca_110442;>jgi|Lotgi1|185304|estExt_Genewise1.C_sca_110442	>jgi|Lotgi1|230225|estExt_fgenesh2_pg.C_sca_110207	yes	no	3	8.5867e-31	159.18	720390		421	286	453	8069	9129	9129
CVYFLDADCQSR	K	C	V	S	R	P	1	1	0	2	2	1	0	0	0	0	1	0	0	1	0	1	0	0	1	1	0	12	0	1532.64	>jgi|Lotgi1|231869|estExt_fgenesh2_pg.C_sca_230185;>jgi|Lotgi1|160171|fgenesh2_pg.C_sca_23000189	>jgi|Lotgi1|231869|estExt_fgenesh2_pg.C_sca_230185	yes	no	2,3	7.6827e-27	186.81	14393000		422	334	454	8070;8071;8072;8073;8074;8075;8076;8077;8078;8079;8080	9130;9131;9132;9133;9134;9135;9136;9137;9138;9139;9140	9131
CVYFLDADCQSRPVPR	K	C	V	P	R	A	1	2	0	2	2	1	0	0	0	0	1	0	0	1	2	1	0	0	1	2	0	16	1	1981.91	>jgi|Lotgi1|231869|estExt_fgenesh2_pg.C_sca_230185;>jgi|Lotgi1|160171|fgenesh2_pg.C_sca_23000189	>jgi|Lotgi1|231869|estExt_fgenesh2_pg.C_sca_230185	yes	no	3	2.8967e-13	117.2	36575000		423	334	455	8081;8082;8083;8084;8085;8086;8087;8088;8089;8090;8091	9141;9142;9143;9144;9145;9146;9147;9148;9149;9150;9151;9152	9147
CWFKLEFPR	R	C	W	P	R	E	0	1	0	0	1	0	1	0	0	0	1	1	0	2	1	0	0	1	0	0	0	9	1	1281.63	B3A0P2;>jgi|Lotgi1|238082|estExt_fgenesh2_pg.C_sca_1300004;>jgi|Lotgi1|172265|fgenesh2_pg.C_sca_130000004	B3A0P2	yes	no	3	5.2182e-07	182.76	3202300		424	448	456	8092	9153	9153
CYAIPVPYGDSHFK	R	C	Y	F	K	S	1	0	0	1	1	0	0	1	1	1	0	1	0	1	2	1	0	0	2	1	0	14	0	1652.77	>jgi|Lotgi1|162078|fgenesh2_pg.C_sca_32000094	>jgi|Lotgi1|162078|fgenesh2_pg.C_sca_32000094	yes	yes	2,3,4	5.4547e-08	110.38	46567000000		425	345	457	8093;8094;8095;8096;8097;8098;8099;8100;8101;8102;8103;8104;8105;8106;8107;8108;8109;8110;8111;8112;8113;8114;8115;8116;8117;8118;8119;8120;8121;8122;8123;8124;8125;8126;8127;8128;8129;8130;8131;8132;8133;8134;8135;8136;8137;8138;8139;8140;8141;8142;8143;8144;8145;8146;8147;8148;8149;8150;8151;8152;8153;8154;8155;8156;8157;8158;8159;8160;8161;8162;8163;8164;8165;8166;8167;8168;8169;8170;8171;8172…	9154;9155;9156;9157;9158;9159;9160;9161;9162;9163;9164;9165;9166;9167;9168;9169;9170;9171;9172;9173;9174;9175;9176;9177;9178;9179;9180;9181;9182;9183;9184;9185;9186;9187;9188;9189;9190;9191;9192;9193;9194;9195;9196;9197;9198;9199;9200;9201;9202;9203;9204;9205;9206;9207;9208;9209;9210;9211;9212;9213;9214;9215;9216;9217;9218;9219;9220;9221;9222;9223;9224;9225;9226;9227;9228;9229;9230;9231;9232;9233…	9390
CYAIPVPYGDSHFKSHCINYLR	R	C	Y	L	R	S	1	1	1	1	2	0	0	1	2	2	1	1	0	1	2	2	0	0	3	1	0	22	1	2696.26	>jgi|Lotgi1|162078|fgenesh2_pg.C_sca_32000094	>jgi|Lotgi1|162078|fgenesh2_pg.C_sca_32000094	yes	yes	4,5	0.00025616	73.688	37555000		426	345	458	8308;8309;8310;8311;8312;8313;8314;8315;8316;8317	9407;9408;9409;9410;9411;9412;9413;9414;9415;9416	9414
CYDCNSGSLSYR	K	C	Y	Y	R	N	0	1	1	1	2	0	0	1	0	0	1	0	0	0	0	3	0	0	2	0	0	12	0	1480.57	>jgi|Lotgi1|236449|estExt_fgenesh2_pg.C_sca_810085;>jgi|Lotgi1|169040|fgenesh2_pg.C_sca_81000086	>jgi|Lotgi1|236449|estExt_fgenesh2_pg.C_sca_810085	yes	no	2	2.3491e-17	164.9	1662900		427	419	459	8318;8319;8320	9417;9418;9419	9417
CYDDGDCPYNQK	R	C	Y	Q	K	C	0	0	1	3	2	1	0	1	0	0	0	1	0	0	1	0	0	0	2	0	0	12	0	1533.55	>jgi|Lotgi1|239121|estExt_fgenesh2_pg.C_sca_1950006;>jgi|Lotgi1|174417|fgenesh2_pg.C_sca_195000006;>jgi|Lotgi1|59507|gw1.195.8.1;>jgi|Lotgi1|54512|gw1.195.4.1;>jgi|Lotgi1|143240|e_gw1.195.4.1;>jgi|Lotgi1|64287|gw1.195.17.1;>jgi|Lotgi1|143236|e_gw1.195.17.1;>jgi|Lotgi1|143249|e_gw1.195.8.1;>jgi|Lotgi1|201802|estExt_Genewise1.C_sca_1950007;>jgi|Lotgi1|201800|estExt_Genewise1.C_sca_1950005	>jgi|Lotgi1|239121|estExt_fgenesh2_pg.C_sca_1950006	no	no	2,3	3.2706e-42	214.26	297840000		428	521;507;197	460	8321;8322;8323;8324;8325;8326;8327;8328;8329;8330;8331;8332;8333;8334;8335;8336;8337;8338;8339;8340;8341;8342;8343;8344;8345;8346;8347;8348;8349;8350;8351;8352;8353;8354;8355;8356;8357;8358;8359;8360;8361;8362;8363;8364;8365;8366;8367;8368;8369;8370;8371;8372;8373;8374;8375	9420;9421;9422;9423;9424;9425;9426;9427;9428;9429;9430;9431;9432;9433;9434;9435;9436;9437;9438;9439;9440;9441;9442;9443;9444;9445;9446;9447;9448;9449;9450;9451;9452;9453;9454;9455;9456;9457;9458;9459;9460;9461;9462;9463;9464;9465;9466;9467;9468;9469;9470;9471;9472;9473;9474;9475;9476;9477	9431
CYVPYLPSAR	K	C	Y	A	R	T	1	1	0	0	1	0	0	0	0	0	1	0	0	0	2	1	0	0	2	1	0	10	0	1224.6	>jgi|Lotgi1|232818|estExt_fgenesh2_pg.C_sca_320099;>jgi|Lotgi1|162084|fgenesh2_pg.C_sca_32000100	>jgi|Lotgi1|232818|estExt_fgenesh2_pg.C_sca_320099	yes	no	2	0.000136	120.45	357830000		429	347	461	8376;8377;8378;8379;8380;8381;8382;8383;8384;8385;8386;8387;8388;8389;8390;8391;8392;8393;8394;8395;8396;8397;8398;8399;8400;8401;8402;8403;8404;8405;8406	9478;9479;9480;9481;9482;9483;9484;9485;9486;9487;9488;9489;9490;9491;9492;9493;9494;9495;9496;9497;9498;9499;9500;9501;9502;9503;9504;9505;9506;9507;9508;9509	9507
DADDHRPIADIR	K	D	A	I	R	V	2	2	0	4	0	0	0	0	1	2	0	0	0	0	1	0	0	0	0	0	0	12	1	1392.67	B3A0Q3;>jgi|Lotgi1|233420|estExt_fgenesh2_pg.C_sca_390106;>jgi|Lotgi1|163374|fgenesh2_pg.C_sca_39000108	B3A0Q3	yes	no	2,3,4	5.4146e-81	205.31	16273000000		430	533	462	8407;8408;8409;8410;8411;8412;8413;8414;8415;8416;8417;8418;8419;8420;8421;8422;8423;8424;8425;8426;8427;8428;8429;8430;8431;8432;8433;8434;8435;8436;8437;8438;8439;8440;8441;8442;8443;8444;8445;8446;8447;8448;8449;8450;8451;8452;8453;8454;8455;8456;8457;8458;8459;8460;8461;8462;8463;8464;8465;8466;8467;8468;8469;8470;8471;8472;8473;8474;8475;8476;8477;8478;8479;8480;8481;8482;8483;8484;8485;8486…	9510;9511;9512;9513;9514;9515;9516;9517;9518;9519;9520;9521;9522;9523;9524;9525;9526;9527;9528;9529;9530;9531;9532;9533;9534;9535;9536;9537;9538;9539;9540;9541;9542;9543;9544;9545;9546;9547;9548;9549;9550;9551;9552;9553;9554;9555;9556;9557;9558;9559;9560;9561;9562;9563;9564;9565;9566;9567;9568;9569;9570;9571;9572;9573;9574;9575;9576;9577;9578;9579;9580;9581;9582;9583;9584;9585;9586;9587;9588;9589…	9682
DADFDAAYNAAAK	R	D	A	A	K	D	6	0	1	3	0	0	0	0	0	0	0	1	0	1	0	0	0	0	1	0	0	13	0	1341.58	>jgi|Lotgi1|239519|estExt_fgenesh2_pg.C_sca_2830010;>jgi|Lotgi1|175454|fgenesh2_pg.C_sca_283000010;>jgi|Lotgi1|175455|fgenesh2_pg.C_sca_283000011	>jgi|Lotgi1|239519|estExt_fgenesh2_pg.C_sca_2830010	yes	no	2,3	3.5695e-22	160.52	17813000		431	495	463	8602;8603;8604	9715;9716;9717	9717
DADVDFQSLR	K	D	A	L	R	D	1	1	0	3	0	1	0	0	0	0	1	0	0	1	0	1	0	0	0	1	0	10	0	1164.54	>jgi|Lotgi1|229371|estExt_fgenesh2_pg.C_sca_60263;>jgi|Lotgi1|154769|fgenesh2_pg.C_sca_6000272	>jgi|Lotgi1|229371|estExt_fgenesh2_pg.C_sca_60263	yes	no	2	0.00087918	102.52	1623500		432	271	464	8605	9718	9718
DAGTIAGLNVLR	K	D	A	L	R	I	2	1	1	1	0	0	0	2	0	1	2	0	0	0	0	0	1	0	0	1	0	12	0	1198.67	>jgi|Lotgi1|156848|fgenesh2_pg.C_sca_12000159;>jgi|Lotgi1|149631|fgenesh2_kg.C_sca_12000012;>jgi|Lotgi1|53119|gw1.12.12.1;>jgi|Lotgi1|177837|fgenesh2_pm.C_sca_12000025;>jgi|Lotgi1|156847|fgenesh2_pg.C_sca_12000158;>jgi|Lotgi1|110860|e_gw1.12.12.1;>jgi|Lotgi1|230393|estExt_fgenesh2_pg.C_sca_120155;>jgi|Lotgi1|230392|estExt_fgenesh2_pg.C_sca_120154;>jgi|Lotgi1|212413|estExt_Genewise1Plus.C_sca_1202…	>jgi|Lotgi1|156848|fgenesh2_pg.C_sca_12000159	no	no	2	1.8279e-05	103.91	4206800		440	47	472	8713;8714;8715	9834;9835;9836;9837	9837
DAGVIAGLNVLR	K	D	A	L	R	I	2	1	1	1	0	0	0	2	0	1	2	0	0	0	0	0	0	0	0	2	0	12	0	1196.69	>jgi|Lotgi1|59686|gw1.33.45.1;>jgi|Lotgi1|59685|gw1.33.44.1;>jgi|Lotgi1|120069|e_gw1.33.45.1;>jgi|Lotgi1|119992|e_gw1.33.44.1;>jgi|Lotgi1|120213|e_gw1.33.300.1;>jgi|Lotgi1|120026|e_gw1.33.299.1;>jgi|Lotgi1|216437|estExt_Genewise1Plus.C_sca_330109;>jgi|Lotgi1|190282|estExt_Genewise1.C_sca_330109;>jgi|Lotgi1|82698|gw1.33.251.1;>jgi|Lotgi1|232902|estExt_fgenesh2_pg.C_sca_330064;>jgi|Lotgi1|232901|es…	>jgi|Lotgi1|59686|gw1.33.45.1	yes	no	2	0.0045442	68.536	51493		441	87	473	8716	9838	9838
DAITPNYYR	K	D	A	Y	R	I	1	1	1	1	0	0	0	0	0	1	0	0	0	0	1	0	1	0	2	0	0	9	0	1111.53	>jgi|Lotgi1|162078|fgenesh2_pg.C_sca_32000094;>jgi|Lotgi1|119855|e_gw1.32.140.1;>jgi|Lotgi1|75899|gw1.32.140.1	>jgi|Lotgi1|162078|fgenesh2_pg.C_sca_32000094	no	no	2,3	6.8622e-09	175.44	47986000000		444	345;526	476	8720;8721;8722;8723;8724;8725;8726;8727;8728;8729;8730;8731;8732;8733;8734;8735;8736;8737;8738;8739;8740;8741;8742;8743;8744;8745;8746;8747;8748;8749;8750;8751;8752;8753;8754;8755;8756;8757;8758;8759;8760;8761;8762;8763;8764;8765;8766;8767;8768;8769;8770;8771;8772;8773;8774;8775;8776;8777;8778;8779;8780;8781;8782;8783;8784;8785;8786;8787;8788;8789;8790;8791;8792;8793;8794;8795;8796;8797;8798;8799…	9843;9844;9845;9846;9847;9848;9849;9850;9851;9852;9853;9854;9855;9856;9857;9858;9859;9860;9861;9862;9863;9864;9865;9866;9867;9868;9869;9870;9871;9872;9873;9874;9875;9876;9877;9878;9879;9880;9881;9882;9883;9884;9885;9886;9887;9888;9889;9890;9891;9892;9893;9894;9895;9896;9897;9898;9899;9900;9901;9902;9903;9904;9905;9906;9907;9908;9909;9910;9911;9912;9913;9914;9915;9916;9917;9918;9919;9920;9921;9922…	9845
DALEWAVNAGK	R	D	A	G	K	T	3	0	1	1	0	0	1	1	0	0	1	1	0	0	0	0	0	1	0	1	0	11	0	1172.58	>jgi|Lotgi1|174920|fgenesh2_pg.C_sca_225000003	>jgi|Lotgi1|174920|fgenesh2_pg.C_sca_225000003	yes	yes	2	6.9282e-06	133.81	2130700000		446	490	478	8812;8813;8814;8815;8816;8817;8818;8819;8820;8821;8822;8823;8824;8825;8826;8827;8828;8829;8830;8831;8832;8833;8834;8835;8836;8837;8838;8839;8840;8841;8842;8843;8844;8845;8846;8847;8848;8849;8850;8851	9959;9960;9961;9962;9963;9964;9965;9966;9967;9968;9969;9970;9971;9972;9973;9974;9975;9976;9977;9978;9979;9980;9981;9982;9983;9984;9985;9986;9987;9988;9989;9990;9991;9992;9993;9994;9995;9996;9997;9998;9999;10000;10001;10002;10003;10004;10005;10006;10007;10008;10009;10010;10011;10012;10013;10014;10015	9996
DALQILQQQNK	K	D	A	N	K	G	1	0	1	1	0	4	0	0	0	1	2	1	0	0	0	0	0	0	0	0	0	11	0	1297.7	>jgi|Lotgi1|95282|gw1.146.170.1;>jgi|Lotgi1|95304|gw1.146.172.1;>jgi|Lotgi1|95303|gw1.146.171.1;>jgi|Lotgi1|238431|estExt_fgenesh2_pg.C_sca_1460007;>jgi|Lotgi1|238430|estExt_fgenesh2_pg.C_sca_1460006;>jgi|Lotgi1|225592|estExt_Genewise1Plus.C_sca_1460029;>jgi|Lotgi1|225591|estExt_Genewise1Plus.C_sca_1460028;>jgi|Lotgi1|225590|estExt_Genewise1Plus.C_sca_1460027;>jgi|Lotgi1|207747|estExt_fgenesh2_pm…	>jgi|Lotgi1|95282|gw1.146.170.1	yes	no	2	0.00026061	100.88	379220		447	183	479	8852	10016	10016
DAPDVESPGPEYSHMAHLHSDGLNR	K	D	A	N	R	I	2	1	1	3	0	0	2	2	3	0	2	0	1	0	3	3	0	0	1	1	0	25	0	2730.21	>jgi|Lotgi1|158113|fgenesh2_pg.C_sca_16000081	>jgi|Lotgi1|158113|fgenesh2_pg.C_sca_16000081	yes	yes	3,4,5	8.937e-115	185.45	1841700000		448	308	480;481	8853;8854;8855;8856;8857;8858;8859;8860;8861;8862;8863;8864;8865;8866;8867;8868;8869;8870;8871;8872;8873;8874;8875;8876;8877;8878;8879;8880;8881;8882	10017;10018;10019;10020;10021;10022;10023;10024;10025;10026;10027;10028;10029;10030;10031;10032;10033;10034;10035;10036;10037;10038;10039;10040;10041;10042;10043;10044;10045;10046;10047;10048;10049;10050;10051;10052;10053;10054;10055;10056;10057;10058	10036	267
DAQSCQIIIPQHQVNR	K	D	A	N	R	K	1	1	1	1	1	4	0	0	1	3	0	0	0	0	1	1	0	0	0	1	0	16	0	1905.95	>jgi|Lotgi1|93457|gw1.50.246.1;>jgi|Lotgi1|93455|gw1.50.245.1;>jgi|Lotgi1|93450|gw1.50.244.1;>jgi|Lotgi1|234383|estExt_fgenesh2_pg.C_sca_500036;>jgi|Lotgi1|234382|estExt_fgenesh2_pg.C_sca_500035;>jgi|Lotgi1|218952|estExt_Genewise1Plus.C_sca_500038;>jgi|Lotgi1|218951|estExt_Genewise1Plus.C_sca_500037;>jgi|Lotgi1|218950|estExt_Genewise1Plus.C_sca_500036;>jgi|Lotgi1|206848|estExt_fgenesh2_pm.C_sca_5…	>jgi|Lotgi1|93457|gw1.50.246.1	yes	no	3	4.8198e-08	102.65	1184300		449	118	482	8883	10059	10059
DASDRLDFNQAQNDGR	R	D	A	G	R	M	2	2	2	4	0	2	0	1	0	0	1	0	0	1	0	1	0	0	0	0	0	16	1	1820.8	>jgi|Lotgi1|234302|estExt_fgenesh2_pg.C_sca_490062;>jgi|Lotgi1|165054|fgenesh2_pg.C_sca_49000063	>jgi|Lotgi1|234302|estExt_fgenesh2_pg.C_sca_490062	yes	no	3	7.3078e-31	164.01	289450		450	382	483	8884	10060	10060
DCDPMLHISFNNGVR	K	D	C	V	R	D	0	1	2	2	1	0	0	1	1	1	1	0	1	1	1	1	0	0	0	1	0	15	0	1773.79	>jgi|Lotgi1|239574|estExt_fgenesh2_pg.C_sca_3420002;>jgi|Lotgi1|175684|fgenesh2_pg.C_sca_342000002	>jgi|Lotgi1|239574|estExt_fgenesh2_pg.C_sca_3420002	yes	no	2,3	3.2828e-06	93.716	15518000		451	497	484	8885;8886;8887;8888;8889;8890;8891	10061;10062;10063;10064;10065;10066;10067;10068;10069	10066	834
DCEVDGKVYYNGER	R	D	C	E	R	Y	0	1	1	2	1	0	2	2	0	0	0	1	0	0	0	0	0	0	2	2	0	14	1	1702.73	>jgi|Lotgi1|230854|estExt_fgenesh2_pg.C_sca_160031;>jgi|Lotgi1|158063|fgenesh2_pg.C_sca_16000031;>jgi|Lotgi1|176463|fgenesh2_pg.C_sca_1465000001	>jgi|Lotgi1|230854|estExt_fgenesh2_pg.C_sca_160031	no	no	3	4.2612e-21	130.47	1739400		452	307;500	485	8892;8893	10070;10071	10070
DCGLELAK	K	D	C	A	K	V	1	0	0	1	1	0	1	1	0	0	2	1	0	0	0	0	0	0	0	0	0	8	0	904.432	B3A0S3;>jgi|Lotgi1|167423|fgenesh2_pg.C_sca_66000067	B3A0S3	yes	no	2	0.0087428	111.74	108480000		453	401	486	8894;8895	10072;10073	10072
DCKPLPTGAAR	R	D	C	A	R	I	2	1	0	1	1	0	0	1	0	0	1	1	0	0	2	0	1	0	0	0	0	11	1	1184.6	>jgi|Lotgi1|231869|estExt_fgenesh2_pg.C_sca_230185;>jgi|Lotgi1|160171|fgenesh2_pg.C_sca_23000189	>jgi|Lotgi1|231869|estExt_fgenesh2_pg.C_sca_230185	yes	no	3	1.4595e-05	134.38	5653200		454	334	487	8896;8897;8898;8899;8900;8901;8902;8903	10074;10075;10076;10077;10078;10079;10080;10081	10075
DCYVQAGKNHCIHPAVIAAIASR	K	D	C	S	R	E	5	1	1	1	2	1	0	1	2	3	0	1	0	0	1	1	0	0	1	2	0	23	1	2550.26	B3A0P5;>jgi|Lotgi1|231311|estExt_fgenesh2_pg.C_sca_190003;>jgi|Lotgi1|158966|fgenesh2_pg.C_sca_19000003;>jgi|Lotgi1|67475|gw1.19.150.1;>jgi|Lotgi1|67973|gw1.19.158.1;>jgi|Lotgi1|114561|e_gw1.19.150.1;>jgi|Lotgi1|86465|gw1.19.342.1;>jgi|Lotgi1|213813|estExt_Genewise1Plus.C_sca_190009;>jgi|Lotgi1|187250|estExt_Genewise1.C_sca_190009	B3A0P5	no	no	3,4,5	1.2159e-87	176.53	103550000		455	317;504	488	8904;8905;8906;8907;8908;8909;8910	10082;10083;10084;10085;10086;10087;10088	10087
DDCLFHAAIGTVSANER	R	D	D	E	R	S	3	1	1	2	1	0	1	1	1	1	1	0	0	1	0	1	1	0	0	1	0	17	0	1874.86	>jgi|Lotgi1|93449|gw1.77.174.1;>jgi|Lotgi1|131935|e_gw1.77.174.1;>jgi|Lotgi1|93447|gw1.77.173.1;>jgi|Lotgi1|93381|gw1.77.172.1;>jgi|Lotgi1|132045|e_gw1.77.173.1;>jgi|Lotgi1|131975|e_gw1.77.172.1	>jgi|Lotgi1|93449|gw1.77.174.1	yes	no	3	1.389e-68	185.14	9608800		456	142	489	8911;8912;8913;8914;8915;8916;8917	10089;10090;10091;10092;10093;10094;10095	10089
DDCNICTCVDGNSVCTEK	K	D	D	E	K	E	0	0	2	3	4	0	1	1	0	1	0	1	0	0	0	1	2	0	0	2	0	18	0	2145.81	>jgi|Lotgi1|230854|estExt_fgenesh2_pg.C_sca_160031;>jgi|Lotgi1|158063|fgenesh2_pg.C_sca_16000031;>jgi|Lotgi1|146938|e_gw1.1465.1.1;>jgi|Lotgi1|99757|gw1.1465.1.1;>jgi|Lotgi1|176463|fgenesh2_pg.C_sca_1465000001	>jgi|Lotgi1|230854|estExt_fgenesh2_pg.C_sca_160031	no	no	2,3	9.0104e-05	74.618	2256100		457	307;500;528	490	8918;8919	10096;10097	10097
DDCSGPQQKPSGVVEK	R	D	D	E	K	L	0	0	0	2	1	2	1	2	0	0	0	2	0	0	2	2	0	0	0	2	0	16	1	1729.79	>jgi|Lotgi1|239574|estExt_fgenesh2_pg.C_sca_3420002;>jgi|Lotgi1|175684|fgenesh2_pg.C_sca_342000002	>jgi|Lotgi1|239574|estExt_fgenesh2_pg.C_sca_3420002	yes	no	2,3	1.0254e-58	187.78	222070000		458	497	491	8920;8921;8922;8923;8924;8925;8926;8927;8928;8929;8930;8931;8932;8933;8934;8935;8936;8937;8938;8939;8940;8941;8942;8943;8944;8945;8946;8947;8948;8949;8950;8951;8952;8953;8954	10098;10099;10100;10101;10102;10103;10104;10105;10106;10107;10108;10109;10110;10111;10112;10113;10114;10115;10116;10117;10118;10119;10120;10121;10122;10123;10124;10125;10126;10127;10128;10129;10130;10131;10132;10133	10122
DDGEGNIKPLVEK	K	D	D	E	K	L	0	0	1	2	0	0	2	2	0	1	1	2	0	0	1	0	0	0	0	1	0	13	1	1412.71	>jgi|Lotgi1|235120|estExt_fgenesh2_pg.C_sca_590106;>jgi|Lotgi1|166619|fgenesh2_pg.C_sca_59000106	>jgi|Lotgi1|235120|estExt_fgenesh2_pg.C_sca_590106	yes	no	2,3	4.9285e-11	147.73	5431600		460	516	493	8956;8957;8958	10135;10136;10137	10135
DDLFNTNAGIVR	R	D	D	V	R	D	1	1	2	2	0	0	0	1	0	1	1	0	0	1	0	0	1	0	0	1	0	12	0	1333.66	>jgi|Lotgi1|55305|gw1.144.15.1;>jgi|Lotgi1|55316|gw1.144.16.1;>jgi|Lotgi1|140164|e_gw1.144.15.1;>jgi|Lotgi1|140150|e_gw1.144.16.1;>jgi|Lotgi1|238404|estExt_fgenesh2_pg.C_sca_1440041;>jgi|Lotgi1|238403|estExt_fgenesh2_pg.C_sca_1440040;>jgi|Lotgi1|225560|estExt_Genewise1Plus.C_sca_1440061;>jgi|Lotgi1|225559|estExt_Genewise1Plus.C_sca_1440060;>jgi|Lotgi1|225558|estExt_Genewise1Plus.C_sca_1440059;>jg…	>jgi|Lotgi1|55305|gw1.144.15.1	yes	no	2	0.0023021	74.611	152950		461	182	494	8959	10138	10138
DDNRQEDEEQGEKR	R	D	D	K	R	N	0	2	1	3	0	2	4	1	0	0	0	1	0	0	0	0	0	0	0	0	0	14	2	1746.74	>jgi|Lotgi1|163448|fgenesh2_pg.C_sca_40000002	>jgi|Lotgi1|163448|fgenesh2_pg.C_sca_40000002	yes	yes	3,4	0.0014406	70.889	801110		462	363	495	8960;8961	10139;10140	10140
DDSHIARPSDCESFEK	K	D	D	E	K	I	1	1	0	3	1	0	2	0	1	1	0	1	0	1	1	3	0	0	0	0	0	16	1	1891.8	>jgi|Lotgi1|237143|estExt_fgenesh2_pg.C_sca_960048;>jgi|Lotgi1|170310|fgenesh2_pg.C_sca_96000048	>jgi|Lotgi1|237143|estExt_fgenesh2_pg.C_sca_960048	yes	no	3,4	2.6428e-13	119.46	8593100		464	435	497	8964;8965;8966;8967;8968;8969;8970;8971;8972	10143;10144;10145;10146;10147;10148;10149;10150;10151	10150
DECTNDNDCPIDLK	K	D	E	L	K	C	0	0	2	4	2	0	1	0	0	1	1	1	0	0	1	0	1	0	0	0	0	14	0	1707.67	>jgi|Lotgi1|239125|estExt_fgenesh2_pg.C_sca_1950011;>jgi|Lotgi1|174422|fgenesh2_pg.C_sca_195000011	>jgi|Lotgi1|239125|estExt_fgenesh2_pg.C_sca_1950011	yes	no	2,3	1.4363e-25	162.94	2415500000		465	476	498	8973;8974;8975;8976;8977;8978;8979;8980;8981;8982;8983;8984;8985;8986;8987;8988;8989;8990;8991;8992;8993;8994;8995;8996;8997;8998;8999;9000;9001;9002;9003;9004;9005;9006;9007;9008;9009;9010;9011;9012;9013;9014;9015;9016;9017;9018;9019;9020;9021;9022;9023;9024;9025;9026;9027;9028;9029;9030;9031;9032;9033;9034;9035	10152;10153;10154;10155;10156;10157;10158;10159;10160;10161;10162;10163;10164;10165;10166;10167;10168;10169;10170;10171;10172;10173;10174;10175;10176;10177;10178;10179;10180;10181;10182;10183;10184;10185;10186;10187;10188;10189;10190;10191;10192;10193;10194;10195;10196;10197;10198;10199;10200;10201;10202;10203;10204;10205;10206;10207;10208;10209;10210;10211;10212;10213;10214;10215	10157
DECTNDRECPIDLK	K	D	E	L	K	C	0	1	1	3	2	0	2	0	0	1	1	1	0	0	1	0	1	0	0	0	0	14	1	1763.75	>jgi|Lotgi1|239125|estExt_fgenesh2_pg.C_sca_1950011;>jgi|Lotgi1|174422|fgenesh2_pg.C_sca_195000011	>jgi|Lotgi1|239125|estExt_fgenesh2_pg.C_sca_1950011	yes	no	2,3	2.2521e-50	194.01	9405800000		466	476	499	9036;9037;9038;9039;9040;9041;9042;9043;9044;9045;9046;9047;9048;9049;9050;9051;9052;9053;9054;9055;9056;9057;9058;9059;9060;9061;9062;9063;9064;9065;9066;9067;9068;9069;9070;9071;9072;9073;9074;9075;9076;9077;9078;9079;9080;9081;9082;9083;9084;9085;9086;9087;9088;9089;9090;9091;9092;9093;9094;9095;9096;9097;9098;9099;9100;9101;9102	10216;10217;10218;10219;10220;10221;10222;10223;10224;10225;10226;10227;10228;10229;10230;10231;10232;10233;10234;10235;10236;10237;10238;10239;10240;10241;10242;10243;10244;10245;10246;10247;10248;10249;10250;10251;10252;10253;10254;10255;10256;10257;10258;10259;10260;10261;10262;10263;10264;10265;10266;10267;10268;10269;10270;10271;10272;10273;10274;10275;10276;10277;10278;10279;10280;10281;102…	10232
DEFKEYEMEK	R	D	E	E	K	Q	0	0	0	1	0	0	4	0	0	0	0	2	1	1	0	0	0	0	1	0	0	10	1	1346.57	>jgi|Lotgi1|217304|estExt_Genewise1Plus.C_sca_390050;>jgi|Lotgi1|217303|estExt_Genewise1Plus.C_sca_390049;>jgi|Lotgi1|217302|estExt_Genewise1Plus.C_sca_390048;>jgi|Lotgi1|191242|estExt_Genewise1.C_sca_390050;>jgi|Lotgi1|191241|estExt_Genewise1.C_sca_390049;>jgi|Lotgi1|191240|estExt_Genewise1.C_sca_390048;>jgi|Lotgi1|163284|fgenesh2_pg.C_sca_39000018;>jgi|Lotgi1|233369|estExt_fgenesh2_pg.C_sca_390…	>jgi|Lotgi1|217304|estExt_Genewise1Plus.C_sca_390050	yes	no	2,3	0.00058202	103.69	10524000		467	357	500	9103;9104;9105;9106;9107;9108;9109	10289;10290;10291;10292;10293;10294;10295	10289	449
DEFLIYTGPK	R	D	E	P	K	G	0	0	0	1	0	0	1	1	0	1	1	1	0	1	1	0	1	0	1	0	0	10	0	1181.6	>jgi|Lotgi1|217304|estExt_Genewise1Plus.C_sca_390050;>jgi|Lotgi1|217303|estExt_Genewise1Plus.C_sca_390049;>jgi|Lotgi1|217302|estExt_Genewise1Plus.C_sca_390048;>jgi|Lotgi1|191242|estExt_Genewise1.C_sca_390050;>jgi|Lotgi1|191241|estExt_Genewise1.C_sca_390049;>jgi|Lotgi1|191240|estExt_Genewise1.C_sca_390048;>jgi|Lotgi1|163284|fgenesh2_pg.C_sca_39000018;>jgi|Lotgi1|233369|estExt_fgenesh2_pg.C_sca_390…	>jgi|Lotgi1|217304|estExt_Genewise1Plus.C_sca_390050	yes	no	2	0.00019803	115.78	32763000		468	357	501	9110;9111;9112;9113	10296;10297;10298;10299	10298
DEFQEFPNR	K	D	E	N	R	L	0	1	1	1	0	1	2	0	0	0	0	0	0	2	1	0	0	0	0	0	0	9	0	1180.51	>jgi|Lotgi1|230175|estExt_fgenesh2_pg.C_sca_110117;>jgi|Lotgi1|211987|estExt_Genewise1Plus.C_sca_110191;>jgi|Lotgi1|211986|estExt_Genewise1Plus.C_sca_110190;>jgi|Lotgi1|211985|estExt_Genewise1Plus.C_sca_110189;>jgi|Lotgi1|203390|estExt_fgenesh2_kg.C_sca_110048;>jgi|Lotgi1|185175|estExt_Genewise1.C_sca_110191;>jgi|Lotgi1|185174|estExt_Genewise1.C_sca_110190;>jgi|Lotgi1|185173|estExt_Genewise1.C_sc…	>jgi|Lotgi1|230175|estExt_fgenesh2_pg.C_sca_110117	yes	no	2	0.00017982	146.27	51269000		469	216	502	9114;9115;9116;9117;9118;9119	10300;10301;10302;10303;10304;10305;10306	10300
DEMILDLTGDKDTIK	R	D	E	I	K	K	0	0	0	4	0	0	1	1	0	2	2	2	1	0	0	0	2	0	0	0	0	15	1	1705.84	>jgi|Lotgi1|229322|estExt_fgenesh2_pg.C_sca_60175;>jgi|Lotgi1|210576|estExt_Genewise1Plus.C_sca_60291;>jgi|Lotgi1|210575|estExt_Genewise1Plus.C_sca_60290;>jgi|Lotgi1|210574|estExt_Genewise1Plus.C_sca_60289;>jgi|Lotgi1|205805|estExt_fgenesh2_pm.C_sca_60029;>jgi|Lotgi1|183615|estExt_Genewise1.C_sca_60291;>jgi|Lotgi1|183614|estExt_Genewise1.C_sca_60290;>jgi|Lotgi1|183613|estExt_Genewise1.C_sca_60289…	>jgi|Lotgi1|229322|estExt_fgenesh2_pg.C_sca_60175	yes	no	2,3	1.2174e-09	108.06	2999600		470	32	503	9120;9121;9122;9123;9124	10307;10308;10309;10310;10311;10312;10313	10310	22
DEMILDLTGDKDTIKK	R	D	E	K	K	T	0	0	0	4	0	0	1	1	0	2	2	3	1	0	0	0	2	0	0	0	0	16	2	1833.94	>jgi|Lotgi1|229322|estExt_fgenesh2_pg.C_sca_60175;>jgi|Lotgi1|210576|estExt_Genewise1Plus.C_sca_60291;>jgi|Lotgi1|210575|estExt_Genewise1Plus.C_sca_60290;>jgi|Lotgi1|210574|estExt_Genewise1Plus.C_sca_60289;>jgi|Lotgi1|205805|estExt_fgenesh2_pm.C_sca_60029;>jgi|Lotgi1|183615|estExt_Genewise1.C_sca_60291;>jgi|Lotgi1|183614|estExt_Genewise1.C_sca_60290;>jgi|Lotgi1|183613|estExt_Genewise1.C_sca_60289…	>jgi|Lotgi1|229322|estExt_fgenesh2_pg.C_sca_60175	yes	no	3,4	2.5018e-13	117	3457400		471	32	504	9125;9126;9127;9128	10314;10315;10316;10317	10317	22
DEMTIIAPVLQCCLIR	K	D	E	I	R	Y	1	1	0	1	2	1	1	0	0	3	2	0	1	0	1	0	1	0	0	1	0	16	0	1930.97	>jgi|Lotgi1|92774|gw1.11.603.1;>jgi|Lotgi1|92752|gw1.11.602.1;>jgi|Lotgi1|92785|gw1.11.605.1;>jgi|Lotgi1|110278|e_gw1.11.605.1;>jgi|Lotgi1|110129|e_gw1.11.603.1;>jgi|Lotgi1|110052|e_gw1.11.602.1;>jgi|Lotgi1|156599|fgenesh2_pg.C_sca_11000285	>jgi|Lotgi1|92774|gw1.11.603.1	yes	no	3	6.9326e-25	155.39	2178400		472	45	505	9129	10318;10319	10318	40
DEPEDLNPLINR	K	D	E	N	R	I	0	1	2	2	0	0	2	0	0	1	2	0	0	0	2	0	0	0	0	0	0	12	0	1423.69	>jgi|Lotgi1|159329|fgenesh2_pg.C_sca_20000069	>jgi|Lotgi1|159329|fgenesh2_pg.C_sca_20000069	yes	yes	2	7.2319e-05	100.93	6196800		473	325	506	9130;9131;9132	10320;10321;10322	10320
DEQVQLPVGNNFK	K	D	E	F	K	L	0	0	2	1	0	2	1	1	0	0	1	1	0	1	1	0	0	0	0	2	0	13	0	1486.74	>jgi|Lotgi1|172500|fgenesh2_pg.C_sca_135000008	>jgi|Lotgi1|172500|fgenesh2_pg.C_sca_135000008	yes	yes	2	0.00022647	89.301	635140		474	452	507	9133;9134	10323;10324	10324
DETLNIAR	K	D	E	A	R	L	1	1	1	1	0	0	1	0	0	1	1	0	0	0	0	0	1	0	0	0	0	8	0	930.477	>jgi|Lotgi1|234405|estExt_fgenesh2_pg.C_sca_500078;>jgi|Lotgi1|165239|fgenesh2_pg.C_sca_50000080	>jgi|Lotgi1|234405|estExt_fgenesh2_pg.C_sca_500078	yes	no	2	0.0020543	139.31	7420700		475	386	508	9135;9136	10325;10326	10326
DEVVDTGLEYDR	K	D	E	D	R	Y	0	1	0	3	0	0	2	1	0	0	1	0	0	0	0	0	1	0	1	2	0	12	0	1409.63	>jgi|Lotgi1|217304|estExt_Genewise1Plus.C_sca_390050;>jgi|Lotgi1|217303|estExt_Genewise1Plus.C_sca_390049;>jgi|Lotgi1|217302|estExt_Genewise1Plus.C_sca_390048;>jgi|Lotgi1|191242|estExt_Genewise1.C_sca_390050;>jgi|Lotgi1|191241|estExt_Genewise1.C_sca_390049;>jgi|Lotgi1|191240|estExt_Genewise1.C_sca_390048;>jgi|Lotgi1|163284|fgenesh2_pg.C_sca_39000018;>jgi|Lotgi1|233369|estExt_fgenesh2_pg.C_sca_390…	>jgi|Lotgi1|217304|estExt_Genewise1Plus.C_sca_390050	yes	no	2	4.9119e-14	150.06	4714800		476	357	509	9137;9138;9139;9140	10327;10328;10329;10330	10327
DFFNVSCEK	K	D	F	E	K	R	0	0	1	1	1	0	1	0	0	0	0	1	0	2	0	1	0	0	0	1	0	9	0	1144.49	>jgi|Lotgi1|231869|estExt_fgenesh2_pg.C_sca_230185;>jgi|Lotgi1|160171|fgenesh2_pg.C_sca_23000189	>jgi|Lotgi1|231869|estExt_fgenesh2_pg.C_sca_230185	yes	no	2	0.00056779	122.33	1090500		477	334	510	9141;9142	10331;10332	10331
DFILVASDTMSAR	K	D	F	A	R	S	2	1	0	2	0	0	0	0	0	1	1	0	1	1	0	2	1	0	0	1	0	13	0	1424.7	>jgi|Lotgi1|97074|gw1.1.1239.1;>jgi|Lotgi1|76481|gw1.1.732.1;>jgi|Lotgi1|227944|estExt_fgenesh2_pg.C_sca_10279;>jgi|Lotgi1|227943|estExt_fgenesh2_pg.C_sca_10278;>jgi|Lotgi1|208323|estExt_Genewise1Plus.C_sca_10572;>jgi|Lotgi1|208322|estExt_Genewise1Plus.C_sca_10571;>jgi|Lotgi1|208321|estExt_Genewise1Plus.C_sca_10570;>jgi|Lotgi1|208320|estExt_Genewise1Plus.C_sca_10569;>jgi|Lotgi1|205550|estExt_fgen…	>jgi|Lotgi1|97074|gw1.1.1239.1	yes	no	2	0.0094903	50.088	104290		479	15	512	9144	10334	10334	7
DFMIQGGDFTR	K	D	F	T	R	G	0	1	0	2	0	1	0	2	0	1	0	0	1	2	0	0	1	0	0	0	0	11	0	1285.58	>jgi|Lotgi1|96960|gw1.14.444.1;>jgi|Lotgi1|230604|estExt_fgenesh2_pg.C_sca_140017;>jgi|Lotgi1|212760|estExt_Genewise1Plus.C_sca_140042;>jgi|Lotgi1|212759|estExt_Genewise1Plus.C_sca_140041;>jgi|Lotgi1|212758|estExt_Genewise1Plus.C_sca_140040;>jgi|Lotgi1|212757|estExt_Genewise1Plus.C_sca_140039;>jgi|Lotgi1|212756|estExt_Genewise1Plus.C_sca_140038;>jgi|Lotgi1|206111|estExt_fgenesh2_pm.C_sca_140003;>…	>jgi|Lotgi1|96960|gw1.14.444.1	yes	no	2	3.7897e-05	126.19	11491000		480	51	513	9145;9146;9147;9148;9149;9150	10335;10336;10337;10338;10339;10340;10341;10342	10340	45
DFMMSPGNIR	K	D	F	I	R	L	0	1	1	1	0	0	0	1	0	1	0	0	2	1	1	1	0	0	0	0	0	10	0	1166.52	>jgi|Lotgi1|92353|gw1.33.360.1;>jgi|Lotgi1|162373|fgenesh2_pg.C_sca_33000185;>jgi|Lotgi1|92167|gw1.33.359.1;>jgi|Lotgi1|62369|gw1.33.67.1;>jgi|Lotgi1|120341|e_gw1.33.360.1;>jgi|Lotgi1|120129|e_gw1.33.67.1;>jgi|Lotgi1|120072|e_gw1.33.359.1	>jgi|Lotgi1|92353|gw1.33.360.1	yes	no	2	0.00026942	98.048	335330		481	88	514	9151	10343	10343	81;82
DFSEVENNLGEFEEAVLELMK	K	D	F	M	K	K	1	0	2	1	0	0	6	1	0	0	3	1	1	2	0	1	0	0	0	2	0	21	0	2441.13	>jgi|Lotgi1|236424|estExt_fgenesh2_pg.C_sca_810041;>jgi|Lotgi1|168995|fgenesh2_pg.C_sca_81000041	>jgi|Lotgi1|236424|estExt_fgenesh2_pg.C_sca_810041	yes	no	3	8.9285e-23	119.38	1989900		482	418	515	9152	10344	10344	562
DFTPFQASGIVLGGVK	K	D	F	V	K	Y	1	0	0	1	0	1	0	3	0	1	1	1	0	2	1	1	1	0	0	2	0	16	0	1634.87	>jgi|Lotgi1|78156|gw1.5.623.1;>jgi|Lotgi1|78154|gw1.5.622.1;>jgi|Lotgi1|78053|gw1.5.619.1;>jgi|Lotgi1|229228|estExt_fgenesh2_pg.C_sca_50514;>jgi|Lotgi1|229227|estExt_fgenesh2_pg.C_sca_50513;>jgi|Lotgi1|210428|estExt_Genewise1Plus.C_sca_51006;>jgi|Lotgi1|210427|estExt_Genewise1Plus.C_sca_51005;>jgi|Lotgi1|210426|estExt_Genewise1Plus.C_sca_51004;>jgi|Lotgi1|205785|estExt_fgenesh2_pm.C_sca_50091;>jg…	>jgi|Lotgi1|78156|gw1.5.623.1	yes	no	2	0.0013526	63.682	1218600		483	27	516	9153;9154	10345;10346	10346
DGATKVGVNPMK	R	D	G	M	K	N	1	0	1	1	0	0	0	2	0	0	0	2	1	0	1	0	1	0	0	2	0	12	1	1215.63	>jgi|Lotgi1|233461|estExt_fgenesh2_pg.C_sca_400001;>jgi|Lotgi1|163447|fgenesh2_pg.C_sca_40000001	>jgi|Lotgi1|233461|estExt_fgenesh2_pg.C_sca_400001	yes	no	3	0.00010944	96.745	620400		484	362	517	9155;9156	10347;10348	10348	459
DGCEICACR	K	D	G	C	R	E	1	1	0	1	3	0	1	1	0	1	0	0	0	0	0	0	0	0	0	0	0	9	0	1139.42	>jgi|Lotgi1|239125|estExt_fgenesh2_pg.C_sca_1950011;>jgi|Lotgi1|174422|fgenesh2_pg.C_sca_195000011;>jgi|Lotgi1|143251|e_gw1.195.9.1;>jgi|Lotgi1|226725|estExt_Genewise1Plus.C_sca_1950012;>jgi|Lotgi1|201805|estExt_Genewise1.C_sca_1950012	>jgi|Lotgi1|239125|estExt_fgenesh2_pg.C_sca_1950011	no	no	2	0.00018734	138.06	92051000		485	476;508	518	9157;9158;9159;9160;9161;9162;9163;9164;9165;9166;9167;9168;9169;9170;9171;9172;9173;9174;9175;9176;9177;9178	10349;10350;10351;10352;10353;10354;10355;10356;10357;10358;10359;10360;10361;10362;10363;10364;10365;10366;10367;10368;10369;10370	10352
DGDDDFYESDDDFTSAQLFSIR	R	D	G	I	R	G	1	1	0	7	0	1	1	1	0	1	1	0	0	3	0	3	1	0	1	0	0	22	0	2557.04	>jgi|Lotgi1|162078|fgenesh2_pg.C_sca_32000094	>jgi|Lotgi1|162078|fgenesh2_pg.C_sca_32000094	yes	yes	2,3,4	8.5761e-195	255.24	9996400000		486	345	519	9179;9180;9181;9182;9183;9184;9185;9186;9187;9188;9189;9190;9191;9192;9193;9194;9195;9196;9197;9198;9199;9200;9201;9202;9203;9204;9205;9206;9207;9208;9209;9210;9211;9212;9213;9214;9215;9216;9217;9218;9219;9220;9221;9222;9223;9224;9225;9226;9227;9228;9229;9230;9231;9232;9233;9234;9235;9236;9237;9238;9239;9240;9241;9242;9243;9244;9245;9246;9247;9248;9249;9250;9251;9252;9253;9254;9255;9256;9257;9258…	10371;10372;10373;10374;10375;10376;10377;10378;10379;10380;10381;10382;10383;10384;10385;10386;10387;10388;10389;10390;10391;10392;10393;10394;10395;10396;10397;10398;10399;10400;10401;10402;10403;10404;10405;10406;10407;10408;10409;10410;10411;10412;10413;10414;10415;10416;10417;10418;10419;10420;10421;10422;10423;10424;10425;10426;10427;10428;10429;10430;10431;10432;10433;10434;10435;10436;104…	10386
DGEADIAEIVAK	R	D	G	A	K	A	3	0	0	2	0	0	2	1	0	2	0	1	0	0	0	0	0	0	0	1	0	12	0	1229.61	>jgi|Lotgi1|163637|fgenesh2_pg.C_sca_40000191	>jgi|Lotgi1|163637|fgenesh2_pg.C_sca_40000191	yes	yes	2,3	4.9119e-14	150.06	2070300000		487	368	520	9396;9397;9398;9399;9400;9401;9402;9403;9404;9405;9406;9407;9408;9409;9410;9411;9412;9413;9414;9415;9416;9417;9418;9419;9420;9421;9422;9423;9424;9425;9426;9427;9428;9429;9430;9431;9432;9433;9434;9435;9436;9437;9438;9439;9440;9441;9442;9443;9444;9445;9446;9447;9448;9449;9450;9451;9452;9453;9454;9455;9456;9457;9458;9459;9460	10785;10786;10787;10788;10789;10790;10791;10792;10793;10794;10795;10796;10797;10798;10799;10800;10801;10802;10803;10804;10805;10806;10807;10808;10809;10810;10811;10812;10813;10814;10815;10816;10817;10818;10819;10820;10821;10822;10823;10824;10825;10826;10827;10828;10829;10830;10831;10832;10833;10834;10835;10836;10837;10838;10839;10840;10841;10842;10843;10844;10845;10846;10847;10848;10849;10850;108…	10789
DGFCPAQPDPTLVDCASLR	K	D	G	L	R	D	2	1	0	3	2	1	0	1	0	0	2	0	0	1	3	1	1	0	0	1	0	19	0	2117.95	>jgi|Lotgi1|239125|estExt_fgenesh2_pg.C_sca_1950011;>jgi|Lotgi1|174422|fgenesh2_pg.C_sca_195000011	>jgi|Lotgi1|239125|estExt_fgenesh2_pg.C_sca_1950011	yes	no	2,3	9.3971e-43	143.99	3241100000		488	476	521	9461;9462;9463;9464;9465;9466;9467;9468;9469;9470;9471;9472;9473;9474;9475;9476;9477;9478;9479;9480;9481;9482;9483;9484;9485;9486;9487;9488;9489;9490;9491;9492;9493;9494;9495;9496;9497;9498;9499;9500;9501;9502;9503;9504;9505;9506;9507;9508;9509;9510;9511;9512;9513;9514;9515;9516;9517;9518;9519;9520;9521;9522;9523;9524;9525;9526;9527;9528;9529;9530;9531;9532;9533;9534;9535;9536;9537;9538;9539;9540…	10853;10854;10855;10856;10857;10858;10859;10860;10861;10862;10863;10864;10865;10866;10867;10868;10869;10870;10871;10872;10873;10874;10875;10876;10877;10878;10879;10880;10881;10882;10883;10884;10885;10886;10887;10888;10889;10890;10891;10892;10893;10894;10895;10896;10897;10898;10899;10900;10901;10902;10903;10904;10905;10906;10907;10908;10909;10910;10911;10912;10913;10914;10915;10916;10917;10918;109…	10916
DGFDDLIEMIQDVQEFEEEDGPCANVK	R	D	G	V	K	I	1	0	1	5	1	2	5	2	0	2	1	1	1	2	1	0	0	0	0	2	0	27	0	3141.34	B3A0P2;>jgi|Lotgi1|238082|estExt_fgenesh2_pg.C_sca_1300004;>jgi|Lotgi1|172265|fgenesh2_pg.C_sca_130000004	B3A0P2	yes	no	2,3,4	1.2328e-240	248.18	669320000		489	448	522	9550;9551;9552;9553;9554;9555;9556;9557;9558;9559;9560;9561;9562;9563;9564;9565;9566;9567;9568;9569;9570;9571;9572;9573;9574;9575;9576;9577;9578;9579;9580;9581;9582;9583;9584	10946;10947;10948;10949;10950;10951;10952;10953;10954;10955;10956;10957;10958;10959;10960;10961;10962;10963;10964;10965;10966;10967;10968;10969;10970;10971;10972;10973;10974;10975;10976;10977;10978;10979;10980;10981	10950	625
DGHLVDTLEDDAK	R	D	G	A	K	F	1	0	0	4	0	0	1	1	1	0	2	1	0	0	0	0	1	0	0	1	0	13	0	1426.66	>jgi|Lotgi1|92119|gw1.8.544.1;>jgi|Lotgi1|92109|gw1.8.542.1;>jgi|Lotgi1|108626|e_gw1.8.542.1;>jgi|Lotgi1|108036|e_gw1.8.544.1;>jgi|Lotgi1|229676|estExt_fgenesh2_pg.C_sca_80332;>jgi|Lotgi1|229675|estExt_fgenesh2_pg.C_sca_80331;>jgi|Lotgi1|211181|estExt_Genewise1Plus.C_sca_80589;>jgi|Lotgi1|211180|estExt_Genewise1Plus.C_sca_80588;>jgi|Lotgi1|211179|estExt_Genewise1Plus.C_sca_80587;>jgi|Lotgi1|20589…	>jgi|Lotgi1|92119|gw1.8.544.1	yes	no	2,3	0.0042893	63.79	2640400		490	37	523	9585;9586	10982;10983	10982
DGIEIQILNPTIEGNSLK	K	D	G	L	K	F	0	0	2	1	0	1	2	2	0	4	2	1	0	0	1	1	1	0	0	0	0	18	0	1953.04	>jgi|Lotgi1|163448|fgenesh2_pg.C_sca_40000002	>jgi|Lotgi1|163448|fgenesh2_pg.C_sca_40000002	yes	yes	2,3	1.8182e-27	148.52	94900000		491	363	524	9587;9588;9589;9590;9591;9592;9593;9594;9595;9596;9597;9598;9599;9600	10984;10985;10986;10987;10988;10989;10990;10991;10992;10993;10994;10995;10996;10997;10998	10988
DGIVDEIVPQYYR	K	D	G	Y	R	V	0	1	0	2	0	1	1	1	0	2	0	0	0	0	1	0	0	0	2	2	0	13	0	1565.77	>jgi|Lotgi1|174920|fgenesh2_pg.C_sca_225000003	>jgi|Lotgi1|174920|fgenesh2_pg.C_sca_225000003	yes	yes	2,3	6.8069e-11	145.09	4297500000		492	490	525	9601;9602;9603;9604;9605;9606;9607;9608;9609;9610;9611;9612;9613;9614;9615;9616;9617;9618;9619;9620;9621;9622;9623;9624;9625;9626;9627;9628;9629;9630;9631;9632;9633;9634;9635;9636;9637;9638;9639;9640;9641;9642;9643;9644;9645;9646;9647;9648;9649;9650;9651;9652;9653;9654;9655;9656;9657;9658;9659;9660;9661;9662;9663;9664;9665;9666;9667;9668;9669;9670;9671;9672;9673;9674;9675;9676;9677;9678;9679;9680…	10999;11000;11001;11002;11003;11004;11005;11006;11007;11008;11009;11010;11011;11012;11013;11014;11015;11016;11017;11018;11019;11020;11021;11022;11023;11024;11025;11026;11027;11028;11029;11030;11031;11032;11033;11034;11035;11036;11037;11038;11039;11040;11041;11042;11043;11044;11045;11046;11047;11048;11049;11050;11051;11052;11053;11054;11055;11056;11057;11058;11059;11060;11061;11062;11063;11064;110…	11037
DGKFPTIPDFAK	K	D	G	A	K	R	1	0	0	2	0	0	0	1	0	1	0	2	0	2	2	0	1	0	0	0	0	12	1	1334.69	>jgi|Lotgi1|152799|fgenesh2_pg.C_sca_2000219	>jgi|Lotgi1|152799|fgenesh2_pg.C_sca_2000219	yes	yes	2,3	0.0013146	86.772	8303800		493	251	526	9720;9721;9722;9723;9724;9725;9726	11134;11135;11136;11137;11138;11139;11140	11135
DGKFPTIPDFVK	K	D	G	V	K	E	0	0	0	2	0	0	0	1	0	1	0	2	0	2	2	0	1	0	0	1	0	12	1	1362.72	>jgi|Lotgi1|152799|fgenesh2_pg.C_sca_2000219	>jgi|Lotgi1|152799|fgenesh2_pg.C_sca_2000219	yes	yes	2,3	0.00095388	90.156	2867800		494	251	527	9727;9728;9729;9730	11141;11142;11143;11144	11143
DGNEVQSSVCDASK	K	D	G	S	K	K	1	0	1	2	1	1	1	1	0	0	0	1	0	0	0	3	0	0	0	2	0	14	0	1494.63	>jgi|Lotgi1|237754|estExt_fgenesh2_pg.C_sca_1160033;>jgi|Lotgi1|171560|fgenesh2_pg.C_sca_116000034;>jgi|Lotgi1|62594|gw1.116.38.1;>jgi|Lotgi1|62310|gw1.116.37.1;>jgi|Lotgi1|137606|e_gw1.116.38.1;>jgi|Lotgi1|137524|e_gw1.116.37.1;>jgi|Lotgi1|52521|gw1.116.2.1;>jgi|Lotgi1|224520|estExt_Genewise1Plus.C_sca_1160075;>jgi|Lotgi1|224519|estExt_Genewise1Plus.C_sca_1160074;>jgi|Lotgi1|199347|estExt_Genewi…	>jgi|Lotgi1|237754|estExt_fgenesh2_pg.C_sca_1160033	yes	no	2	1.0354e-08	119.62	1243400		495	443	528	9731;9732;9733	11145;11146;11147	11146
DGNTPAIPDFAK	K	D	G	A	K	Q	2	0	1	2	0	0	0	1	0	1	0	1	0	1	2	0	1	0	0	0	0	12	0	1244.6	>jgi|Lotgi1|152799|fgenesh2_pg.C_sca_2000219	>jgi|Lotgi1|152799|fgenesh2_pg.C_sca_2000219	yes	yes	2	0.00056619	86.772	43218000		496	251	529	9734;9735;9736;9737;9738;9739	11148;11149;11150;11151;11152;11153;11154	11152
DGQIYPFVAEGEPHIDGEPGDLK	R	D	G	L	K	F	1	0	0	3	0	1	3	4	1	2	1	1	0	1	3	0	0	0	1	1	0	23	0	2482.17	>jgi|Lotgi1|54701|gw1.130.23.1;>jgi|Lotgi1|54692|gw1.130.22.1;>jgi|Lotgi1|54691|gw1.130.21.1;>jgi|Lotgi1|138891|e_gw1.130.21.1;>jgi|Lotgi1|138864|e_gw1.130.22.1;>jgi|Lotgi1|138835|e_gw1.130.23.1;>jgi|Lotgi1|238090|estExt_fgenesh2_pg.C_sca_1300020;>jgi|Lotgi1|225024|estExt_Genewise1Plus.C_sca_1300052;>jgi|Lotgi1|225023|estExt_Genewise1Plus.C_sca_1300051;>jgi|Lotgi1|225022|estExt_Genewise1Plus.C_sc…	>jgi|Lotgi1|54701|gw1.130.23.1	yes	no	3	6.9874e-23	120.32	13264000		497	176	530	9740;9741;9742;9743	11155;11156;11157;11158;11159	11156
DGSTTILNNPLSLSTR	K	D	G	T	R	D	0	1	2	1	0	0	0	1	0	1	3	0	0	0	1	3	3	0	0	0	0	16	0	1687.87	>jgi|Lotgi1|239573|estExt_fgenesh2_pg.C_sca_3370004;>jgi|Lotgi1|175668|fgenesh2_pg.C_sca_337000004;>jgi|Lotgi1|176076|fgenesh2_pg.C_sca_716000001;>jgi|Lotgi1|175246|fgenesh2_pg.C_sca_258000011;>jgi|Lotgi1|174561|fgenesh2_pg.C_sca_202000021;>jgi|Lotgi1|175669|fgenesh2_pg.C_sca_337000005;>jgi|Lotgi1|239176|estExt_fgenesh2_pg.C_sca_2020030;>jgi|Lotgi1|174570|fgenesh2_pg.C_sca_202000030;>jgi|Lotgi1|2…	>jgi|Lotgi1|239573|estExt_fgenesh2_pg.C_sca_3370004	yes	no	2	2.5855e-07	95.57	2537800		498	496	531	9744;9745;9746;9747	11160;11161;11162;11163;11164	11162
DGTDTALGIAEVR	R	D	G	V	R	K	2	1	0	2	0	0	1	2	0	1	1	0	0	0	0	0	2	0	0	1	0	13	0	1316.66	>jgi|Lotgi1|173139|fgenesh2_pg.C_sca_149000039;>jgi|Lotgi1|140660|e_gw1.149.31.1;>jgi|Lotgi1|66658|gw1.149.31.1	>jgi|Lotgi1|173139|fgenesh2_pg.C_sca_149000039	yes	no	2,3	6.1699e-65	216.83	14178000000		499	458	532	9748;9749;9750;9751;9752;9753;9754;9755;9756;9757;9758;9759;9760;9761;9762;9763;9764;9765;9766;9767;9768;9769;9770;9771;9772;9773;9774;9775;9776;9777;9778;9779;9780;9781;9782;9783;9784;9785;9786;9787;9788;9789;9790;9791;9792;9793;9794;9795;9796;9797;9798;9799;9800;9801;9802;9803;9804;9805;9806;9807;9808;9809;9810;9811;9812;9813;9814;9815;9816;9817;9818;9819;9820;9821;9822;9823;9824;9825;9826;9827…	11165;11166;11167;11168;11169;11170;11171;11172;11173;11174;11175;11176;11177;11178;11179;11180;11181;11182;11183;11184;11185;11186;11187;11188;11189;11190;11191;11192;11193;11194;11195;11196;11197;11198;11199;11200;11201;11202;11203;11204;11205;11206;11207;11208;11209;11210;11211;11212;11213;11214;11215;11216;11217;11218;11219;11220;11221;11222;11223;11224;11225;11226;11227;11228;11229;11230;112…	11293
DGTIFTESLTR	K	D	G	T	R	G	0	1	0	1	0	0	1	1	0	1	1	0	0	1	0	1	3	0	0	0	0	11	0	1238.61	>jgi|Lotgi1|236424|estExt_fgenesh2_pg.C_sca_810041;>jgi|Lotgi1|168995|fgenesh2_pg.C_sca_81000041	>jgi|Lotgi1|236424|estExt_fgenesh2_pg.C_sca_810041	yes	no	2	0.00037576	97.452	8537100		500	418	533	9969;9970;9971	11424;11425;11426	11424
DGTNTALAIAEMNDMVAAQR	R	D	G	Q	R	R	5	1	2	2	0	1	1	1	0	1	1	0	2	0	0	0	2	0	0	1	0	20	0	2090.97	>jgi|Lotgi1|228264|estExt_fgenesh2_pg.C_sca_20144;>jgi|Lotgi1|152726|fgenesh2_pg.C_sca_2000146	>jgi|Lotgi1|228264|estExt_fgenesh2_pg.C_sca_20144	yes	no	2,3	4.7639e-88	185.85	351290000		501	250	534;535;536	9972;9973;9974;9975;9976;9977;9978;9979;9980;9981;9982;9983;9984;9985;9986;9987;9988;9989;9990;9991;9992;9993;9994;9995;9996;9997;9998;9999;10000;10001;10002;10003;10004;10005;10006;10007;10008;10009;10010;10011;10012;10013;10014;10015;10016;10017;10018;10019;10020;10021;10022;10023;10024;10025;10026;10027;10028	11427;11428;11429;11430;11431;11432;11433;11434;11435;11436;11437;11438;11439;11440;11441;11442;11443;11444;11445;11446;11447;11448;11449;11450;11451;11452;11453;11454;11455;11456;11457;11458;11459;11460;11461;11462;11463;11464;11465;11466;11467;11468;11469;11470;11471;11472;11473;11474;11475;11476;11477;11478;11479;11480;11481;11482;11483;11484;11485;11486;11487;11488;11489;11490;11491;11492;114…	11461	210;211
DGVTSEQFPLR	K	D	G	L	R	K	0	1	0	1	0	1	1	1	0	0	1	0	0	1	1	1	1	0	0	1	0	11	0	1247.61	>jgi|Lotgi1|56588|gw1.81.45.1;>jgi|Lotgi1|75861|gw1.81.90.1;>jgi|Lotgi1|56587|gw1.81.44.1;>jgi|Lotgi1|132931|e_gw1.81.45.1;>jgi|Lotgi1|132912|e_gw1.81.90.1;>jgi|Lotgi1|132853|e_gw1.81.44.1;>jgi|Lotgi1|236420|estExt_fgenesh2_pg.C_sca_810033;>jgi|Lotgi1|222365|estExt_Genewise1Plus.C_sca_810045;>jgi|Lotgi1|222364|estExt_Genewise1Plus.C_sca_810044;>jgi|Lotgi1|222363|estExt_Genewise1Plus.C_sca_810043;…	>jgi|Lotgi1|56588|gw1.81.45.1	yes	no	2	0.00012592	119.53	247240		502	148	537	10029	11502;11503	11503
DGYIDGLNLQIK	R	D	G	I	K	T	0	0	1	2	0	1	0	2	0	2	2	1	0	0	0	0	0	0	1	0	0	12	0	1347.7	>jgi|Lotgi1|236952|estExt_fgenesh2_pg.C_sca_900076;>jgi|Lotgi1|169917|fgenesh2_pg.C_sca_90000076	>jgi|Lotgi1|236952|estExt_fgenesh2_pg.C_sca_900076	yes	no	2	0.00072783	84.479	1155900		503	430	538	10030;10031	11504;11505	11504
DHADGLVEYINK	R	D	H	N	K	R	1	0	1	2	0	0	1	1	1	1	1	1	0	0	0	0	0	0	1	1	0	12	0	1372.66	>jgi|Lotgi1|164282|fgenesh2_pg.C_sca_44000124;>jgi|Lotgi1|150524|fgenesh2_kg.C_sca_44000007;>jgi|Lotgi1|164281|fgenesh2_pg.C_sca_44000123;>jgi|Lotgi1|150525|fgenesh2_kg.C_sca_44000008;>jgi|Lotgi1|233849|estExt_fgenesh2_pg.C_sca_440120;>jgi|Lotgi1|233848|estExt_fgenesh2_pg.C_sca_440119;>jgi|Lotgi1|233847|estExt_fgenesh2_pg.C_sca_440118;>jgi|Lotgi1|218045|estExt_Genewise1Plus.C_sca_440259;>jgi|Lotg…	>jgi|Lotgi1|164282|fgenesh2_pg.C_sca_44000124	yes	no	2,3	8.3838e-17	159.99	19873000		504	224	539	10032;10033;10034;10035;10036;10037;10038;10039;10040;10041	11506;11507;11508;11509;11510;11511;11512;11513;11514;11515	11513
DHADGLVEYINKR	R	D	H	K	R	G	1	1	1	2	0	0	1	1	1	1	1	1	0	0	0	0	0	0	1	1	0	13	1	1528.76	>jgi|Lotgi1|164282|fgenesh2_pg.C_sca_44000124;>jgi|Lotgi1|150524|fgenesh2_kg.C_sca_44000007;>jgi|Lotgi1|164281|fgenesh2_pg.C_sca_44000123;>jgi|Lotgi1|150525|fgenesh2_kg.C_sca_44000008;>jgi|Lotgi1|233849|estExt_fgenesh2_pg.C_sca_440120;>jgi|Lotgi1|233848|estExt_fgenesh2_pg.C_sca_440119;>jgi|Lotgi1|233847|estExt_fgenesh2_pg.C_sca_440118;>jgi|Lotgi1|218045|estExt_Genewise1Plus.C_sca_440259;>jgi|Lotg…	>jgi|Lotgi1|164282|fgenesh2_pg.C_sca_44000124	yes	no	3	6.5576e-32	179.67	41403000		505	224	540	10042;10043;10044;10045;10046;10047;10048;10049;10050;10051	11516;11517;11518;11519;11520;11521;11522;11523;11524;11525	11516
DHGLPSYNTFR	R	D	H	F	R	R	0	1	1	1	0	0	0	1	1	0	1	0	0	1	1	1	1	0	1	0	0	11	0	1305.61	>jgi|Lotgi1|232818|estExt_fgenesh2_pg.C_sca_320099;>jgi|Lotgi1|162084|fgenesh2_pg.C_sca_32000100;B3A0Q8;>jgi|Lotgi1|216303|estExt_Genewise1Plus.C_sca_320088;>jgi|Lotgi1|216302|estExt_Genewise1Plus.C_sca_320087;>jgi|Lotgi1|216301|estExt_Genewise1Plus.C_sca_320086;>jgi|Lotgi1|190126|estExt_Genewise1.C_sca_320088;>jgi|Lotgi1|190125|estExt_Genewise1.C_sca_320087;>jgi|Lotgi1|190124|estExt_Genewise1.C_…	>jgi|Lotgi1|232818|estExt_fgenesh2_pg.C_sca_320099	yes	no	2,3	1.1526e-11	160.77	389810000		506	347	541	10052;10053;10054;10055;10056;10057;10058;10059;10060;10061;10062;10063;10064;10065;10066;10067;10068;10069;10070;10071;10072;10073;10074;10075;10076;10077;10078;10079;10080;10081;10082;10083;10084;10085;10086;10087;10088;10089;10090;10091;10092;10093;10094;10095;10096;10097;10098;10099;10100;10101;10102;10103;10104;10105;10106;10107;10108;10109;10110;10111;10112;10113;10114;10115;10116	11526;11527;11528;11529;11530;11531;11532;11533;11534;11535;11536;11537;11538;11539;11540;11541;11542;11543;11544;11545;11546;11547;11548;11549;11550;11551;11552;11553;11554;11555;11556;11557;11558;11559;11560;11561;11562;11563;11564;11565;11566;11567;11568;11569;11570;11571;11572;11573;11574;11575;11576;11577;11578;11579;11580;11581;11582;11583;11584;11585;11586;11587;11588;11589;11590;11591;115…	11579
DHGVPPYNWFR	R	D	H	F	R	Q	0	1	1	1	0	0	0	1	1	0	0	0	0	1	2	0	0	1	1	1	0	11	0	1386.65	>jgi|Lotgi1|232817|estExt_fgenesh2_pg.C_sca_320097;>jgi|Lotgi1|162082|fgenesh2_pg.C_sca_32000098;>jgi|Lotgi1|216300|estExt_Genewise1Plus.C_sca_320081;>jgi|Lotgi1|190123|estExt_Genewise1.C_sca_320081;B3A0P3;>jgi|Lotgi1|119927|e_gw1.32.299.1;>jgi|Lotgi1|99852|gw1.32.299.1	>jgi|Lotgi1|232817|estExt_fgenesh2_pg.C_sca_320097	no	no	2,3	1.7177e-23	177.78	5044500000		507	346;531;86;530	542	10117;10118;10119;10120;10121;10122;10123;10124;10125;10126;10127;10128;10129;10130;10131;10132;10133;10134;10135;10136;10137;10138;10139;10140;10141;10142;10143;10144;10145;10146;10147;10148;10149;10150;10151;10152;10153;10154;10155;10156;10157;10158;10159;10160;10161;10162;10163;10164;10165;10166;10167;10168;10169;10170;10171;10172;10173;10174;10175;10176;10177;10178;10179;10180;10181;10182;101…	11598;11599;11600;11601;11602;11603;11604;11605;11606;11607;11608;11609;11610;11611;11612;11613;11614;11615;11616;11617;11618;11619;11620;11621;11622;11623;11624;11625;11626;11627;11628;11629;11630;11631;11632;11633;11634;11635;11636;11637;11638;11639;11640;11641;11642;11643;11644;11645;11646;11647;11648;11649;11650;11651;11652;11653;11654;11655;11656;11657;11658;11659;11660;11661;11662;11663;116…	11761
DHIDPTLYEQATR	K	D	H	T	R	G	1	1	0	2	0	1	1	0	1	1	1	0	0	0	1	0	2	0	1	0	0	13	0	1557.74	>jgi|Lotgi1|211451|estExt_Genewise1Plus.C_sca_90345;>jgi|Lotgi1|184604|estExt_Genewise1.C_sca_90345;>jgi|Lotgi1|184603|estExt_Genewise1.C_sca_90344;>jgi|Lotgi1|211452|estExt_Genewise1Plus.C_sca_90346;>jgi|Lotgi1|211450|estExt_Genewise1Plus.C_sca_90344;>jgi|Lotgi1|184605|estExt_Genewise1.C_sca_90346	>jgi|Lotgi1|211451|estExt_Genewise1Plus.C_sca_90345	yes	no	3	5.8227e-05	97.957	4775100		508	502	543	10257;10258;10259;10260	11876;11877;11878;11879	11876
DIASSASTLFNVQDFR	R	D	I	F	R	A	2	1	1	2	0	1	0	0	0	1	1	0	0	2	0	3	1	0	0	1	0	16	0	1769.86	>jgi|Lotgi1|173139|fgenesh2_pg.C_sca_149000039;>jgi|Lotgi1|140660|e_gw1.149.31.1;>jgi|Lotgi1|66658|gw1.149.31.1	>jgi|Lotgi1|173139|fgenesh2_pg.C_sca_149000039	yes	no	2,3	1.9704e-170	275.23	25202000000		509	458	544	10261;10262;10263;10264;10265;10266;10267;10268;10269;10270;10271;10272;10273;10274;10275;10276;10277;10278;10279;10280;10281;10282;10283;10284;10285;10286;10287;10288;10289;10290;10291;10292;10293;10294;10295;10296;10297;10298;10299;10300;10301;10302;10303;10304;10305;10306;10307;10308;10309;10310;10311;10312;10313;10314;10315;10316;10317;10318;10319;10320;10321;10322;10323;10324;10325;10326;103…	11880;11881;11882;11883;11884;11885;11886;11887;11888;11889;11890;11891;11892;11893;11894;11895;11896;11897;11898;11899;11900;11901;11902;11903;11904;11905;11906;11907;11908;11909;11910;11911;11912;11913;11914;11915;11916;11917;11918;11919;11920;11921;11922;11923;11924;11925;11926;11927;11928;11929;11930;11931;11932;11933;11934;11935;11936;11937;11938;11939;11940;11941;11942;11943;11944;11945;119…	11983
DICPYTRPMTK	K	D	I	T	K	C	0	1	0	1	1	0	0	0	0	1	0	1	1	0	2	0	2	0	1	0	0	11	1	1380.65	>jgi|Lotgi1|231009|estExt_fgenesh2_pg.C_sca_160281;>jgi|Lotgi1|158317|fgenesh2_pg.C_sca_16000285	>jgi|Lotgi1|231009|estExt_fgenesh2_pg.C_sca_160281	yes	no	2,3	5.5242e-11	157.68	398720000		510	311	545;546	10481;10482;10483;10484;10485;10486;10487;10488;10489;10490;10491;10492;10493;10494;10495;10496;10497;10498;10499	12133;12134;12135;12136;12137;12138;12139;12140;12141;12142;12143;12144;12145;12146;12147;12148;12149;12150;12151	12145	299
DIDVALLVGAQPR	K	D	I	P	R	R	2	1	0	2	0	1	0	1	0	1	2	0	0	0	1	0	0	0	0	2	0	13	0	1365.76	>jgi|Lotgi1|66124|gw1.24.106.1;B8R5H1;>jgi|Lotgi1|74745|gw1.24.216.1;>jgi|Lotgi1|66122|gw1.24.105.1;>jgi|Lotgi1|231982|estExt_fgenesh2_pg.C_sca_240185;>jgi|Lotgi1|231981|estExt_fgenesh2_pg.C_sca_240184;>jgi|Lotgi1|214912|estExt_Genewise1Plus.C_sca_240374;>jgi|Lotgi1|214911|estExt_Genewise1Plus.C_sca_240373;>jgi|Lotgi1|214910|estExt_Genewise1Plus.C_sca_240372;>jgi|Lotgi1|206361|estExt_fgenesh2_pm.…	>jgi|Lotgi1|66124|gw1.24.106.1	yes	no	2	1.2649e-07	134.98	4039000		511	68	547	10500;10501;10502;10503;10504	12152;12153;12154;12155;12156;12157	12153
DIEDGKNPTIPDFVK	K	D	I	V	K	K	0	0	1	3	0	0	1	1	0	2	0	2	0	1	2	0	1	0	0	1	0	15	1	1686.85	>jgi|Lotgi1|152799|fgenesh2_pg.C_sca_2000219	>jgi|Lotgi1|152799|fgenesh2_pg.C_sca_2000219	yes	yes	2,3	3.5694e-23	152.17	39711000		512	251	548	10505;10506;10507;10508;10509;10510;10511;10512;10513;10514;10515;10516	12158;12159;12160;12161;12162;12163;12164;12165;12166;12167;12168;12169;12170;12171;12172;12173;12174	12168
DIEDGKNPTIPDFVKK	K	D	I	K	K	G	0	0	1	3	0	0	1	1	0	2	0	3	0	1	2	0	1	0	0	1	0	16	2	1814.94	>jgi|Lotgi1|152799|fgenesh2_pg.C_sca_2000219	>jgi|Lotgi1|152799|fgenesh2_pg.C_sca_2000219	yes	yes	3,4	4.8609e-09	104.2	848090		513	251	549	10517;10518	12175;12176;12177	12177
DIFDEGFNYGFTK	R	D	I	T	K	L	0	0	1	2	0	0	1	2	0	1	0	1	0	3	0	0	1	0	1	0	0	13	0	1551.69	>jgi|Lotgi1|54458|gw1.75.37.1;>jgi|Lotgi1|54445|gw1.75.36.1;>jgi|Lotgi1|54444|gw1.75.35.1;>jgi|Lotgi1|179594|fgenesh2_pm.C_sca_75000017;>jgi|Lotgi1|168465|fgenesh2_pg.C_sca_75000083;>jgi|Lotgi1|168464|fgenesh2_pg.C_sca_75000082;>jgi|Lotgi1|151000|fgenesh2_kg.C_sca_75000014;>jgi|Lotgi1|131720|e_gw1.75.37.1;>jgi|Lotgi1|131656|e_gw1.75.36.1;>jgi|Lotgi1|131587|e_gw1.75.35.1	>jgi|Lotgi1|54458|gw1.75.37.1	yes	no	2	1.1883e-06	106.32	5866600		515	139	551	10617;10618	12302;12303;12304	12302
DIFGPAIDNVAPNSEMYYDIMEVTK	R	D	I	T	K	R	2	0	2	3	0	0	2	1	0	3	0	1	2	1	2	1	1	0	2	2	0	25	0	2831.3	>jgi|Lotgi1|231268|estExt_fgenesh2_pg.C_sca_180254;>jgi|Lotgi1|158905|fgenesh2_pg.C_sca_18000255	>jgi|Lotgi1|231268|estExt_fgenesh2_pg.C_sca_180254	yes	yes	3	9.9966e-34	126.27	42946000		516	512	552;553	10619;10620;10621;10622;10623;10624	12305;12306;12307;12308;12309;12310	12308	876;877
DIFPQISEILSTIDEIK	K	D	I	I	K	Q	0	0	0	2	0	1	2	0	0	5	1	1	0	1	1	2	1	0	0	0	0	17	0	1960.04	>jgi|Lotgi1|159329|fgenesh2_pg.C_sca_20000069	>jgi|Lotgi1|159329|fgenesh2_pg.C_sca_20000069	yes	yes	2,3	9.2514e-31	154.49	30502000		517	325	554	10625;10626;10627;10628;10629;10630;10631;10632;10633	12311;12312;12313;12314;12315;12316;12317;12318;12319	12318
DIGDIVLQIK	K	D	I	I	K	D	0	0	0	2	0	1	0	1	0	3	1	1	0	0	0	0	0	0	0	1	0	10	0	1112.64	>jgi|Lotgi1|159329|fgenesh2_pg.C_sca_20000069	>jgi|Lotgi1|159329|fgenesh2_pg.C_sca_20000069	yes	yes	2	0.0035366	86.898	3266700		518	325	555	10634;10635	12320;12321	12321
DIIKILITSLTSSR	R	D	I	S	R	G	0	1	0	1	0	0	0	0	0	4	2	1	0	0	0	3	2	0	0	0	0	14	1	1558.93	>jgi|Lotgi1|162078|fgenesh2_pg.C_sca_32000094;B3A0P1;>jgi|Lotgi1|232815|estExt_fgenesh2_pg.C_sca_320094	>jgi|Lotgi1|162078|fgenesh2_pg.C_sca_32000094	yes	no	2,3	7.8421e-92	202.92	420180000		519	345	556	10636;10637;10638;10639;10640;10641;10642;10643;10644;10645;10646;10647;10648;10649;10650;10651;10652;10653;10654;10655;10656;10657;10658;10659;10660;10661;10662;10663;10664;10665;10666;10667;10668;10669;10670;10671;10672;10673;10674	12322;12323;12324;12325;12326;12327;12328;12329;12330;12331;12332;12333;12334;12335;12336;12337;12338;12339;12340;12341;12342;12343;12344;12345;12346;12347;12348;12349;12350;12351;12352;12353;12354;12355;12356;12357;12358;12359;12360	12351
DIKDTVNISTEQQTAK	K	D	I	A	K	S	1	0	1	2	0	2	1	0	0	2	0	2	0	0	0	1	3	0	0	1	0	16	1	1789.91	>jgi|Lotgi1|55756|gw1.79.57.1;>jgi|Lotgi1|55755|gw1.79.56.1;>jgi|Lotgi1|55752|gw1.79.55.1;>jgi|Lotgi1|132483|e_gw1.79.57.1;>jgi|Lotgi1|132436|e_gw1.79.56.1;>jgi|Lotgi1|132383|e_gw1.79.55.1;>jgi|Lotgi1|168846|fgenesh2_pg.C_sca_79000114;>jgi|Lotgi1|151053|fgenesh2_kg.C_sca_79000017;>jgi|Lotgi1|236346|estExt_fgenesh2_pg.C_sca_790112;>jgi|Lotgi1|236345|estExt_fgenesh2_pg.C_sca_790111;>jgi|Lotgi1|2222…	>jgi|Lotgi1|55756|gw1.79.57.1	yes	no	3	0.00065745	73.296	395230		520	145	557	10675	12361	12361
DILLAVDR	K	D	I	D	R	I	1	1	0	2	0	0	0	0	0	1	2	0	0	0	0	0	0	0	0	1	0	8	0	913.523	>jgi|Lotgi1|159329|fgenesh2_pg.C_sca_20000069	>jgi|Lotgi1|159329|fgenesh2_pg.C_sca_20000069	yes	yes	2	0.0067734	114.28	4751800		521	325	558	10676	12362	12362
DILSALDEIR	K	D	I	I	R	K	1	1	0	2	0	0	1	0	0	2	2	0	0	0	0	1	0	0	0	0	0	10	0	1143.61	>jgi|Lotgi1|159329|fgenesh2_pg.C_sca_20000069	>jgi|Lotgi1|159329|fgenesh2_pg.C_sca_20000069	yes	yes	2	0.001992	93.096	478680		522	325	559	10677	12363	12363
DILSALDEIRK	K	D	I	R	K	T	1	1	0	2	0	0	1	0	0	2	2	1	0	0	0	1	0	0	0	0	0	11	1	1271.71	>jgi|Lotgi1|159329|fgenesh2_pg.C_sca_20000069	>jgi|Lotgi1|159329|fgenesh2_pg.C_sca_20000069	yes	yes	2,3	2.7981e-10	154.05	35233000		523	325	560	10678;10679;10680;10681;10682;10683;10684;10685;10686;10687;10688	12364;12365;12366;12367;12368;12369;12370;12371;12372;12373;12374	12368
DILSIFNR	K	D	I	N	R	P	0	1	1	1	0	0	0	0	0	2	1	0	0	1	0	1	0	0	0	0	0	8	0	976.534	>jgi|Lotgi1|230881|estExt_fgenesh2_pg.C_sca_160086;>jgi|Lotgi1|158119|fgenesh2_pg.C_sca_16000087	>jgi|Lotgi1|230881|estExt_fgenesh2_pg.C_sca_160086	yes	no	2	0.0033339	122.13	1579700		524	309	561	10689;10690	12375;12376	12375
DILSIFNRPAPR	K	D	I	P	R	K	1	2	1	1	0	0	0	0	0	2	1	0	0	1	2	1	0	0	0	0	0	12	1	1397.78	>jgi|Lotgi1|230881|estExt_fgenesh2_pg.C_sca_160086;>jgi|Lotgi1|158119|fgenesh2_pg.C_sca_16000087	>jgi|Lotgi1|230881|estExt_fgenesh2_pg.C_sca_160086	yes	no	2,3	9.2763e-42	212.89	50138000		525	309	562	10691;10692;10693;10694;10695;10696;10697;10698;10699	12377;12378;12379;12380;12381;12382;12383;12384;12385	12383
DILSTVEQMR	K	D	I	M	R	K	0	1	0	1	0	1	1	0	0	1	1	0	1	0	0	1	1	0	0	1	0	10	0	1190.6	>jgi|Lotgi1|159329|fgenesh2_pg.C_sca_20000069	>jgi|Lotgi1|159329|fgenesh2_pg.C_sca_20000069	yes	yes	2	7.3145e-05	123.75	8775600		526	325	563;564	10700;10701;10702;10703	12386;12387;12388;12389	12387	336
DINAEGGYNR	R	D	I	N	R	D	1	1	2	1	0	0	1	2	0	1	0	0	0	0	0	0	0	0	1	0	0	10	0	1107.49	>jgi|Lotgi1|233461|estExt_fgenesh2_pg.C_sca_400001;>jgi|Lotgi1|163447|fgenesh2_pg.C_sca_40000001;>jgi|Lotgi1|213812|estExt_Genewise1Plus.C_sca_190005;>jgi|Lotgi1|187249|estExt_Genewise1.C_sca_190005;>jgi|Lotgi1|89359|gw1.19.364.1;>jgi|Lotgi1|114283|e_gw1.19.364.1;>jgi|Lotgi1|187246|estExt_Genewise1.C_sca_190002;>jgi|Lotgi1|187245|estExt_Genewise1.C_sca_190001;>jgi|Lotgi1|114677|e_gw1.19.481.1;>jg…	>jgi|Lotgi1|233461|estExt_fgenesh2_pg.C_sca_400001	no	no	2	1.3164e-10	169.41	17528000		527	362;316	565	10704;10705;10706;10707;10708;10709;10710;10711;10712;10713;10714;10715;10716;10717;10718;10719;10720;10721;10722;10723;10724	12390;12391;12392;12393;12394;12395;12396;12397;12398;12399;12400;12401;12402;12403;12404;12405;12406;12407;12408;12409;12410	12400
DISGMMYDTFEELETFFESINR	K	D	I	N	R	D	0	1	1	2	0	0	4	1	0	2	1	0	2	3	0	2	2	0	1	0	0	22	0	2673.16	>jgi|Lotgi1|232272|estExt_fgenesh2_pg.C_sca_270152;>jgi|Lotgi1|215367|estExt_Genewise1Plus.C_sca_270169;>jgi|Lotgi1|203900|estExt_fgenesh2_kg.C_sca_270006;>jgi|Lotgi1|189089|estExt_Genewise1.C_sca_270169;>jgi|Lotgi1|161094|fgenesh2_pg.C_sca_27000153;>jgi|Lotgi1|150162|fgenesh2_kg.C_sca_27000007	>jgi|Lotgi1|232272|estExt_fgenesh2_pg.C_sca_270152	yes	no	3	4.2292e-23	119.5	244350		529	219	567	10727	12413	12413	161;162
DIVENLNK	K	D	I	N	K	I	0	0	2	1	0	0	1	0	0	1	1	1	0	0	0	0	0	0	0	1	0	8	0	943.497	B3A0P8;>jgi|Lotgi1|233200|estExt_fgenesh2_pg.C_sca_350163;>jgi|Lotgi1|162768|fgenesh2_pg.C_sca_35000169	B3A0P8	yes	no	2	0.0031652	132.08	2624000000		530	351	568	10728;10729;10730;10731;10732;10733;10734;10735;10736;10737;10738;10739;10740;10741;10742;10743;10744;10745;10746;10747;10748;10749	12414;12415;12416;12417;12418;12419;12420;12421;12422;12423;12424;12425;12426;12427;12428;12429;12430;12431;12432;12433;12434;12435	12416
DIVENLNKIR	K	D	I	I	R	K	0	1	2	1	0	0	1	0	0	2	1	1	0	0	0	0	0	0	0	1	0	10	1	1212.68	B3A0P8;>jgi|Lotgi1|233200|estExt_fgenesh2_pg.C_sca_350163;>jgi|Lotgi1|162768|fgenesh2_pg.C_sca_35000169	B3A0P8	yes	no	2,3	2.5676e-06	150.61	66589000		531	351	569	10750;10751;10752;10753;10754;10755;10756;10757;10758;10759;10760;10761;10762;10763;10764;10765;10766;10767;10768;10769;10770;10771;10772	12436;12437;12438;12439;12440;12441;12442;12443;12444;12445;12446;12447;12448;12449;12450;12451;12452;12453;12454;12455;12456;12457;12458;12459	12438
DIVFSNDGK	K	D	I	G	K	A	0	0	1	2	0	0	0	1	0	1	0	1	0	1	0	1	0	0	0	1	0	9	0	993.477	>jgi|Lotgi1|159264|fgenesh2_pg.C_sca_20000004	>jgi|Lotgi1|159264|fgenesh2_pg.C_sca_20000004	yes	yes	2	0.0016512	113.71	11570000		532	323	570	10773;10774;10775;10776	12460;12461;12462;12463;12464	12462
DKATDILPIISK	K	D	K	S	K	I	1	0	0	2	0	0	0	0	0	3	1	2	0	0	1	1	1	0	0	0	0	12	1	1312.76	>jgi|Lotgi1|159329|fgenesh2_pg.C_sca_20000069	>jgi|Lotgi1|159329|fgenesh2_pg.C_sca_20000069	yes	yes	2,3	6.872e-05	112.02	4352300		533	325	571	10777;10778;10779	12465;12466;12467	12466
DKCSNDHDCPIDLK	K	D	K	L	K	C	0	0	1	4	2	0	0	0	1	1	1	2	0	0	1	1	0	0	0	0	0	14	1	1715.72	>jgi|Lotgi1|239125|estExt_fgenesh2_pg.C_sca_1950011;>jgi|Lotgi1|174422|fgenesh2_pg.C_sca_195000011	>jgi|Lotgi1|239125|estExt_fgenesh2_pg.C_sca_1950011	yes	no	2,3,4	7.7763e-72	224.06	4174200000		534	476	572	10780;10781;10782;10783;10784;10785;10786;10787;10788;10789;10790;10791;10792;10793;10794;10795;10796;10797;10798;10799;10800;10801;10802;10803;10804;10805;10806;10807;10808;10809;10810;10811;10812;10813;10814;10815;10816;10817;10818;10819;10820;10821;10822;10823;10824;10825;10826;10827;10828;10829;10830;10831;10832;10833;10834;10835;10836;10837;10838;10839;10840	12468;12469;12470;12471;12472;12473;12474;12475;12476;12477;12478;12479;12480;12481;12482;12483;12484;12485;12486;12487;12488;12489;12490;12491;12492;12493;12494;12495;12496;12497;12498;12499;12500;12501;12502;12503;12504;12505;12506;12507;12508;12509;12510;12511;12512;12513;12514;12515;12516;12517;12518;12519;12520;12521;12522;12523;12524;12525;12526;12527;12528;12529;12530;12531;12532;12533;125…	12475
DKIEVYTCADFTR	R	D	K	T	R	Q	1	1	0	2	1	0	1	0	0	1	0	1	0	1	0	0	2	0	1	1	0	13	1	1616.75	>jgi|Lotgi1|162872|fgenesh2_pg.C_sca_36000100	>jgi|Lotgi1|162872|fgenesh2_pg.C_sca_36000100	yes	yes	3	0.0016972	74.789	1235100		535	354	573	10841;10842	12535;12536	12535
DKLCEWYFPR	K	D	K	P	R	P	0	1	0	1	1	0	1	0	0	0	1	1	0	1	1	0	0	1	1	0	0	10	1	1412.65	B3A0P8;>jgi|Lotgi1|233200|estExt_fgenesh2_pg.C_sca_350163;>jgi|Lotgi1|162768|fgenesh2_pg.C_sca_35000169	B3A0P8	yes	no	2,3	2.8147e-11	179.42	179470000		536	351	574	10843;10844;10845;10846;10847;10848;10849;10850;10851;10852;10853;10854;10855;10856;10857;10858;10859;10860;10861;10862;10863;10864;10865;10866;10867;10868;10869	12537;12538;12539;12540;12541;12542;12543;12544;12545;12546;12547;12548;12549;12550;12551;12552;12553;12554;12555;12556;12557;12558;12559;12560;12561;12562;12563;12564	12562
DKLCEWYFPRPK	K	D	K	P	K	F	0	1	0	1	1	0	1	0	0	0	1	2	0	1	2	0	0	1	1	0	0	12	2	1637.8	B3A0P8;>jgi|Lotgi1|233200|estExt_fgenesh2_pg.C_sca_350163;>jgi|Lotgi1|162768|fgenesh2_pg.C_sca_35000169	B3A0P8	yes	no	2,3,4	2.4537e-09	145.83	166920000		537	351	575	10870;10871;10872;10873;10874;10875;10876;10877;10878;10879;10880;10881;10882;10883;10884;10885;10886;10887;10888;10889;10890;10891	12565;12566;12567;12568;12569;12570;12571;12572;12573;12574;12575;12576;12577;12578;12579;12580;12581;12582;12583;12584;12585;12586;12587;12588;12589;12590	12566
DKLSELQLR	K	D	K	L	R	V	0	1	0	1	0	1	1	0	0	0	3	1	0	0	0	1	0	0	0	0	0	9	1	1100.62	>jgi|Lotgi1|167121|fgenesh2_pg.C_sca_63000125;>jgi|Lotgi1|167120|fgenesh2_pg.C_sca_63000124;>jgi|Lotgi1|150826|fgenesh2_kg.C_sca_63000010;>jgi|Lotgi1|150825|fgenesh2_kg.C_sca_63000009;>jgi|Lotgi1|96508|gw1.63.279.1;>jgi|Lotgi1|96473|gw1.63.277.1;>jgi|Lotgi1|75738|gw1.63.163.1;>jgi|Lotgi1|179378|fgenesh2_pm.C_sca_63000024;>jgi|Lotgi1|167119|fgenesh2_pg.C_sca_63000123;>jgi|Lotgi1|128992|e_gw1.63.27…	>jgi|Lotgi1|167121|fgenesh2_pg.C_sca_63000125	yes	no	2	0.0011694	124.92	81907		538	130	576	10892	12591	12591
DKNGCEICECQDSPIIPHNFGCPTPPSR	R	D	K	S	R	F	0	1	2	2	4	1	2	2	1	3	0	1	0	1	5	2	1	0	0	0	0	28	1	3284.41	>jgi|Lotgi1|239125|estExt_fgenesh2_pg.C_sca_1950011;>jgi|Lotgi1|174422|fgenesh2_pg.C_sca_195000011	>jgi|Lotgi1|239125|estExt_fgenesh2_pg.C_sca_1950011	yes	no	4	6.2916e-104	174.89	672430000		539	476	577	10893;10894;10895;10896;10897;10898;10899;10900;10901;10902;10903;10904	12592;12593;12594;12595;12596;12597;12598;12599;12600;12601;12602;12603;12604;12605;12606	12603
DKSYSDIVHETFSK	K	D	K	S	K	C	0	0	0	2	0	0	1	0	1	1	0	2	0	1	0	3	1	0	1	1	0	14	1	1654.78	>jgi|Lotgi1|213075|estExt_Genewise1Plus.C_sca_160076;>jgi|Lotgi1|186441|estExt_Genewise1.C_sca_160076;>jgi|Lotgi1|230853|estExt_fgenesh2_pg.C_sca_160028;>jgi|Lotgi1|158060|fgenesh2_pg.C_sca_16000028;>jgi|Lotgi1|83823|gw1.16.367.1;>jgi|Lotgi1|112867|e_gw1.16.367.1	>jgi|Lotgi1|213075|estExt_Genewise1Plus.C_sca_160076	yes	no	3	2.3228e-08	124.2	1822900		540	503	578	10905	12607	12607
DKYDNTYMTETIK	K	D	K	I	K	Y	0	0	1	2	0	0	1	0	0	1	0	2	1	0	0	0	3	0	2	0	0	13	1	1620.73	>jgi|Lotgi1|94243|gw1.1.1121.1;>jgi|Lotgi1|103036|e_gw1.1.1121.1;>jgi|Lotgi1|93623|gw1.1.1094.1;>jgi|Lotgi1|103236|e_gw1.1.1094.1;>jgi|Lotgi1|152440|fgenesh2_pg.C_sca_1000578	>jgi|Lotgi1|94243|gw1.1.1121.1	yes	no	3	0.0078006	70.089	1415400		541	17	579	10906	12608	12608	8	68;69;70
DLALNMASSGYYK	R	D	L	Y	K	C	2	0	1	1	0	0	0	1	0	0	2	1	1	0	0	2	0	0	2	0	0	13	0	1431.67	>jgi|Lotgi1|160216|fgenesh2_pg.C_sca_24000030;>jgi|Lotgi1|150056|fgenesh2_kg.C_sca_24000005;>jgi|Lotgi1|231898|estExt_fgenesh2_pg.C_sca_240030;>jgi|Lotgi1|214778|estExt_Genewise1Plus.C_sca_240062;>jgi|Lotgi1|203811|estExt_fgenesh2_kg.C_sca_240005;>jgi|Lotgi1|188376|estExt_Genewise1.C_sca_240062	>jgi|Lotgi1|160216|fgenesh2_pg.C_sca_24000030	yes	no	2	5.3182e-07	107.65	8070000		542	218	580	10907;10908;10909;10910	12609;12610;12611;12612	12609	159
DLFNGVDLNDPR	R	D	L	P	R	A	0	1	2	3	0	0	0	1	0	0	2	0	0	1	1	0	0	0	0	1	0	12	0	1373.66	>jgi|Lotgi1|115527|e_gw1.21.52.1;>jgi|Lotgi1|115607|e_gw1.21.53.1;>jgi|Lotgi1|115448|e_gw1.21.51.1;>jgi|Lotgi1|214546|estExt_Genewise1Plus.C_sca_210384;>jgi|Lotgi1|188079|estExt_Genewise1.C_sca_210385;>jgi|Lotgi1|214545|estExt_Genewise1Plus.C_sca_210383;>jgi|Lotgi1|188078|estExt_Genewise1.C_sca_210384;>jgi|Lotgi1|214547|estExt_Genewise1Plus.C_sca_210385;>jgi|Lotgi1|188077|estExt_Genewise1.C_sca_2…	>jgi|Lotgi1|115527|e_gw1.21.52.1	yes	no	2	1.4224e-14	144.1	98043000		544	63	582	10912;10913;10914;10915;10916;10917;10918;10919;10920;10921;10922;10923;10924;10925;10926;10927;10928;10929;10930;10931;10932	12614;12615;12616;12617;12618;12619;12620;12621;12622;12623;12624;12625;12626;12627;12628;12629;12630;12631;12632;12633;12634	12632
DLFPHPFFSDPVTTR	R	D	L	T	R	R	0	1	0	2	0	0	0	0	1	0	1	0	0	3	3	1	2	0	0	1	0	15	0	1774.87	>jgi|Lotgi1|172698|fgenesh2_pg.C_sca_140000010	>jgi|Lotgi1|172698|fgenesh2_pg.C_sca_140000010	yes	yes	2,3	3.9434e-15	135.47	69526000		545	453	583	10933;10934;10935;10936;10937;10938;10939;10940;10941;10942;10943;10944;10945;10946;10947;10948;10949;10950;10951;10952;10953;10954;10955;10956;10957;10958;10959;10960;10961;10962;10963;10964	12635;12636;12637;12638;12639;12640;12641;12642;12643;12644;12645;12646;12647;12648;12649;12650;12651;12652;12653;12654;12655;12656;12657;12658;12659;12660;12661;12662;12663;12664;12665;12666;12667;12668;12669;12670;12671	12641
DLGFTPSLSCR	R	D	L	C	R	S	0	1	0	1	1	0	0	1	0	0	2	0	0	1	1	2	1	0	0	0	0	11	0	1251.59	>jgi|Lotgi1|78136|gw1.10.339.1;>jgi|Lotgi1|58388|gw1.10.76.1;>jgi|Lotgi1|78234|gw1.10.344.1	>jgi|Lotgi1|78136|gw1.10.339.1	yes	no	2	8.1011e-17	147.62	1454600		546	523	584	10965;10966;10967;10968	12672;12673;12674;12675	12673
DLGTPEQVSDPAILTVFVLR	K	D	L	L	R	N	1	1	0	2	0	1	1	1	0	1	3	0	0	1	2	1	2	0	0	3	0	20	0	2169.17	>jgi|Lotgi1|229125|estExt_fgenesh2_pg.C_sca_50355;>jgi|Lotgi1|154324|fgenesh2_pg.C_sca_5000364	>jgi|Lotgi1|229125|estExt_fgenesh2_pg.C_sca_50355	yes	no	3	8.5459e-103	202.16	2084700		547	261	585	10969	12676	12676
DLHVVGGIK	K	D	L	I	K	V	0	0	0	1	0	0	0	2	1	1	1	1	0	0	0	0	0	0	0	2	0	9	0	936.539	>jgi|Lotgi1|239159|estExt_fgenesh2_pg.C_sca_2000011;>jgi|Lotgi1|174503|fgenesh2_pg.C_sca_200000011	>jgi|Lotgi1|239159|estExt_fgenesh2_pg.C_sca_2000011	yes	no	2,3	0.0046146	102.07	65873000		548	478	586	10970;10971;10972;10973;10974;10975;10976;10977;10978	12677;12678;12679;12680;12681;12682;12683;12684;12685	12680
DLIEFTEEEHVCR	K	D	L	C	R	A	0	1	0	1	1	0	4	0	1	1	1	0	0	1	0	0	1	0	0	1	0	13	0	1675.75	>jgi|Lotgi1|239188|estExt_fgenesh2_pg.C_sca_2050005;>jgi|Lotgi1|174599|fgenesh2_pg.C_sca_205000005;B3A0Q6	>jgi|Lotgi1|239188|estExt_fgenesh2_pg.C_sca_2050005	no	no	2,3,4	1.2412e-60	223.31	4937300000		549	483;534	587	10979;10980;10981;10982;10983;10984;10985;10986;10987;10988;10989;10990;10991;10992;10993;10994;10995;10996;10997;10998;10999;11000;11001;11002;11003;11004;11005;11006;11007;11008;11009;11010;11011;11012;11013;11014;11015;11016;11017;11018;11019;11020;11021;11022;11023;11024;11025;11026;11027;11028;11029;11030;11031;11032;11033;11034;11035;11036;11037;11038;11039;11040;11041;11042;11043;11044;110…	12686;12687;12688;12689;12690;12691;12692;12693;12694;12695;12696;12697;12698;12699;12700;12701;12702;12703;12704;12705;12706;12707;12708;12709;12710;12711;12712;12713;12714;12715;12716;12717;12718;12719;12720;12721;12722;12723;12724;12725;12726;12727;12728;12729;12730;12731;12732;12733;12734;12735;12736;12737;12738;12739;12740;12741;12742;12743;12744;12745;12746;12747;12748;12749;12750;12751;127…	12810
DLKFGDSFFYLSDDPLR	R	D	L	L	R	G	0	1	0	4	0	0	0	1	0	0	3	1	0	3	1	2	0	0	1	0	0	17	1	2033.97	>jgi|Lotgi1|232817|estExt_fgenesh2_pg.C_sca_320097;>jgi|Lotgi1|162082|fgenesh2_pg.C_sca_32000098;>jgi|Lotgi1|216300|estExt_Genewise1Plus.C_sca_320081;>jgi|Lotgi1|190123|estExt_Genewise1.C_sca_320081;B3A0P3;>jgi|Lotgi1|119927|e_gw1.32.299.1	>jgi|Lotgi1|232817|estExt_fgenesh2_pg.C_sca_320097	no	no	3	2.5064e-21	132.51	36179000		550	346;531;86	588	11160;11161;11162;11163;11164	13008;13009;13010;13011;13012	13010
DLMFTDGINHLIGIGK	K	D	L	G	K	S	0	0	1	2	0	0	0	3	1	3	2	1	1	1	0	0	1	0	0	0	0	16	0	1742.9	>jgi|Lotgi1|234865|estExt_fgenesh2_pg.C_sca_560073;>jgi|Lotgi1|204448|estExt_fgenesh2_kg.C_sca_560008;>jgi|Lotgi1|166160|fgenesh2_pg.C_sca_56000073;>jgi|Lotgi1|150741|fgenesh2_kg.C_sca_56000008;>jgi|Lotgi1|62692|gw1.56.42.1;>jgi|Lotgi1|62758|gw1.56.43.1;>jgi|Lotgi1|92503|gw1.56.199.1	>jgi|Lotgi1|234865|estExt_fgenesh2_pg.C_sca_560073	yes	no	3	4.0975e-14	118.52	44217000		551	226	589;590	11165;11166;11167;11168;11169;11170;11171;11172;11173;11174;11175;11176	13013;13014;13015;13016;13017;13018;13019;13020;13021;13022;13023;13024;13025;13026;13027;13028;13029	13018	175
DLQNVNITLR	K	D	L	L	R	I	0	1	2	1	0	1	0	0	0	1	2	0	0	0	0	0	1	0	0	1	0	10	0	1184.65	>jgi|Lotgi1|96017|gw1.107.120.1;>jgi|Lotgi1|75111|gw1.107.72.1;>jgi|Lotgi1|56130|gw1.107.32.1;>jgi|Lotgi1|237446|estExt_fgenesh2_pg.C_sca_1070041;>jgi|Lotgi1|237445|estExt_fgenesh2_pg.C_sca_1070040;>jgi|Lotgi1|224003|estExt_Genewise1Plus.C_sca_1070076;>jgi|Lotgi1|224002|estExt_Genewise1Plus.C_sca_1070075;>jgi|Lotgi1|224001|estExt_Genewise1Plus.C_sca_1070074;>jgi|Lotgi1|207539|estExt_fgenesh2_pm.C…	>jgi|Lotgi1|96017|gw1.107.120.1	yes	no	2	0.0020352	107.06	0		555	169	596	11190	13046	13046
DLRDGDDDFYE	R	D	L	Y	E	-	0	1	0	5	0	0	1	1	0	0	1	0	0	1	0	0	0	0	1	0	0	11	1	1358.53	>jgi|Lotgi1|75899|gw1.32.140.1	>jgi|Lotgi1|75899|gw1.32.140.1	yes	yes	2	0.00032487	120.77	23531000		556	526	597	11191;11192;11193	13047;13048;13049	13048
DLRDGDDDFYESDDDFTSAQLFSIR	R	D	L	I	R	G	1	2	0	8	0	1	1	1	0	1	2	0	0	3	0	3	1	0	1	0	0	25	1	2941.25	>jgi|Lotgi1|162078|fgenesh2_pg.C_sca_32000094	>jgi|Lotgi1|162078|fgenesh2_pg.C_sca_32000094	yes	yes	2,3,4	7.6248e-115	192.58	16809000000		557	345	598	11194;11195;11196;11197;11198;11199;11200;11201;11202;11203;11204;11205;11206;11207;11208;11209;11210;11211;11212;11213;11214;11215;11216;11217;11218;11219;11220;11221;11222;11223;11224;11225;11226;11227;11228;11229;11230;11231;11232;11233;11234;11235;11236;11237;11238;11239;11240;11241;11242;11243;11244;11245;11246;11247;11248;11249;11250;11251;11252;11253;11254;11255;11256;11257;11258;11259;112…	13050;13051;13052;13053;13054;13055;13056;13057;13058;13059;13060;13061;13062;13063;13064;13065;13066;13067;13068;13069;13070;13071;13072;13073;13074;13075;13076;13077;13078;13079;13080;13081;13082;13083;13084;13085;13086;13087;13088;13089;13090;13091;13092;13093;13094;13095;13096;13097;13098;13099;13100;13101;13102;13103;13104;13105;13106;13107;13108;13109;13110;13111;13112;13113;13114;13115;131…	13287
DLTACPKDEFQEFPNR	R	D	L	N	R	L	1	1	1	2	1	1	2	0	0	0	1	1	0	2	2	0	1	0	0	0	0	16	1	1965.89	>jgi|Lotgi1|230175|estExt_fgenesh2_pg.C_sca_110117;>jgi|Lotgi1|211987|estExt_Genewise1Plus.C_sca_110191;>jgi|Lotgi1|211986|estExt_Genewise1Plus.C_sca_110190;>jgi|Lotgi1|211985|estExt_Genewise1Plus.C_sca_110189;>jgi|Lotgi1|203390|estExt_fgenesh2_kg.C_sca_110048;>jgi|Lotgi1|185175|estExt_Genewise1.C_sca_110191;>jgi|Lotgi1|185174|estExt_Genewise1.C_sca_110190;>jgi|Lotgi1|185173|estExt_Genewise1.C_sc…	>jgi|Lotgi1|230175|estExt_fgenesh2_pg.C_sca_110117	yes	no	3	3.6235e-109	244.17	8378900		558	216	599	11365;11366;11367;11368;11369	13407;13408;13409;13410;13411;13412;13413	13412
DLTLLGPTLETIGIIIEK	R	D	L	E	K	M	0	0	0	1	0	0	2	2	0	4	4	1	0	0	1	0	3	0	0	0	0	18	0	1938.13	>jgi|Lotgi1|159329|fgenesh2_pg.C_sca_20000069	>jgi|Lotgi1|159329|fgenesh2_pg.C_sca_20000069	yes	yes	2,3	1.5095e-184	229.16	20718000		559	325	600	11370;11371;11372;11373;11374;11375;11376;11377;11378;11379;11380	13414;13415;13416;13417;13418;13419;13420;13421;13422;13423;13424;13425	13422
DLTSWGTR	R	D	L	T	R	W	0	1	0	1	0	0	0	1	0	0	1	0	0	0	0	1	2	1	0	0	0	8	0	934.451	>jgi|Lotgi1|159264|fgenesh2_pg.C_sca_20000004	>jgi|Lotgi1|159264|fgenesh2_pg.C_sca_20000004	yes	yes	2	0.004063	120.46	26554000		560	323	601	11381;11382;11383	13426;13427;13428	13426
DLVEEIREELEEIADK	K	D	L	D	K	D	1	1	0	2	0	0	6	0	0	2	2	1	0	0	0	0	0	0	0	1	0	16	1	1928.96	>jgi|Lotgi1|163637|fgenesh2_pg.C_sca_40000191	>jgi|Lotgi1|163637|fgenesh2_pg.C_sca_40000191	yes	yes	2,3	4.2445e-22	110.12	6735700		561	368	602	11384;11385	13429;13430	13429
DLVEEIREELEEIADKDSADVVDK	K	D	L	D	K	I	2	1	0	5	0	0	6	0	0	2	2	2	0	0	0	1	0	0	0	3	0	24	2	2758.34	>jgi|Lotgi1|163637|fgenesh2_pg.C_sca_40000191	>jgi|Lotgi1|163637|fgenesh2_pg.C_sca_40000191	yes	yes	3,4	1.2209e-88	177.82	162470000		562	368	603	11386;11387;11388;11389;11390	13431;13432;13433;13434;13435	13432
DLVIEVVYEPADR	R	D	L	D	R	R	1	1	0	2	0	0	2	0	0	1	1	0	0	0	1	0	0	0	1	3	0	13	0	1516.78	>jgi|Lotgi1|239574|estExt_fgenesh2_pg.C_sca_3420002;>jgi|Lotgi1|175684|fgenesh2_pg.C_sca_342000002	>jgi|Lotgi1|239574|estExt_fgenesh2_pg.C_sca_3420002	yes	no	2,3	1.1883e-06	119.39	87292000		563	497	604	11391;11392;11393;11394;11395;11396;11397;11398;11399;11400;11401;11402;11403;11404;11405;11406;11407;11408;11409;11410;11411;11412;11413;11414;11415;11416;11417;11418;11419;11420;11421;11422;11423;11424;11425;11426;11427;11428;11429;11430;11431;11432;11433;11434;11435;11436;11437;11438;11439;11440;11441;11442;11443;11444;11445;11446	13436;13437;13438;13439;13440;13441;13442;13443;13444;13445;13446;13447;13448;13449;13450;13451;13452;13453;13454;13455;13456;13457;13458;13459;13460;13461;13462;13463;13464;13465;13466;13467;13468;13469;13470;13471;13472;13473;13474;13475;13476;13477;13478;13479;13480;13481;13482;13483;13484;13485;13486;13487;13488;13489;13490;13491;13492;13493;13494;13495;13496;13497;13498;13499;13500;13501;135…	13439
DLVIEVVYEPADRR	R	D	L	R	R	R	1	2	0	2	0	0	2	0	0	1	1	0	0	0	1	0	0	0	1	3	0	14	1	1672.88	>jgi|Lotgi1|239574|estExt_fgenesh2_pg.C_sca_3420002;>jgi|Lotgi1|175684|fgenesh2_pg.C_sca_342000002	>jgi|Lotgi1|239574|estExt_fgenesh2_pg.C_sca_3420002	yes	no	3	0.0027742	66.215	171920		564	497	605	11447	13525;13526	13525
DLYANTVLSGGSTMYPGIADR	K	D	L	D	R	M	2	1	1	2	0	0	0	3	0	1	2	0	1	0	1	2	2	0	2	1	0	21	0	2200.05	>jgi|Lotgi1|176246|fgenesh2_pg.C_sca_854000003;>jgi|Lotgi1|151855|fgenesh2_kg.C_sca_854000004;>jgi|Lotgi1|239712|estExt_fgenesh2_pg.C_sca_8540005;>jgi|Lotgi1|239711|estExt_fgenesh2_pg.C_sca_8540004;>jgi|Lotgi1|239710|estExt_fgenesh2_pg.C_sca_8540003;>jgi|Lotgi1|239709|estExt_fgenesh2_pg.C_sca_8540002;>jgi|Lotgi1|227649|estExt_Genewise1Plus.C_sca_8540021;>jgi|Lotgi1|227648|estExt_Genewise1Plus.C_s…	>jgi|Lotgi1|239714|estExt_fgenesh2_pg.C_sca_8540007	no	no	2,3	4.4587e-31	129.02	63812000		565	241;242	606;607	11448;11449;11450;11451;11452;11453;11454;11455;11456;11457;11458;11459;11460	13527;13528;13529;13530;13531;13532;13533;13534;13535;13536;13537;13538;13539	13539	201
DLYLSTMQVFPQVK	K	D	L	V	K	E	0	0	0	1	0	2	0	0	0	0	2	1	1	1	1	1	1	0	1	2	0	14	0	1667.86	>jgi|Lotgi1|92353|gw1.33.360.1;>jgi|Lotgi1|162373|fgenesh2_pg.C_sca_33000185;>jgi|Lotgi1|92167|gw1.33.359.1;>jgi|Lotgi1|62369|gw1.33.67.1;>jgi|Lotgi1|120341|e_gw1.33.360.1;>jgi|Lotgi1|120129|e_gw1.33.67.1;>jgi|Lotgi1|120072|e_gw1.33.359.1	>jgi|Lotgi1|92353|gw1.33.360.1	yes	no	2	0.0022814	57.434	2456600		567	88	609	11470	13549	13549	83
DMEGQDVLLFIDNIFR	R	D	M	F	R	F	0	1	1	3	0	1	1	1	0	2	2	0	1	2	0	0	0	0	0	1	0	16	0	1923.94	>jgi|Lotgi1|180584|fgenesh2_pm.C_sca_203000002;>jgi|Lotgi1|174580|fgenesh2_pg.C_sca_203000009;>jgi|Lotgi1|239181|estExt_fgenesh2_pg.C_sca_2030009;>jgi|Lotgi1|239180|estExt_fgenesh2_pg.C_sca_2030008;>jgi|Lotgi1|226800|estExt_Genewise1Plus.C_sca_2030014;>jgi|Lotgi1|226799|estExt_Genewise1Plus.C_sca_2030013;>jgi|Lotgi1|226798|estExt_Genewise1Plus.C_sca_2030012;>jgi|Lotgi1|226796|estExt_Genewise1Plus…	>jgi|Lotgi1|180584|fgenesh2_pm.C_sca_203000002	yes	no	2	8.4509e-05	75.018	472330		568	199	610	11471	13550	13550	144
DMILTATR	R	D	M	T	R	S	1	1	0	1	0	0	0	0	0	1	1	0	1	0	0	0	2	0	0	0	0	8	0	919.48	>jgi|Lotgi1|236424|estExt_fgenesh2_pg.C_sca_810041;>jgi|Lotgi1|168995|fgenesh2_pg.C_sca_81000041	>jgi|Lotgi1|236424|estExt_fgenesh2_pg.C_sca_810041	yes	no	2	0.0020457	116.25	2093500		569	418	611	11472;11473;11474	13551;13552;13553	13552	563
DMKFEVFSQNLTFSQYSK	K	D	M	S	K	V	0	0	1	1	0	2	1	0	0	0	1	2	1	3	0	3	1	0	1	1	0	18	1	2198.04	>jgi|Lotgi1|174003|fgenesh2_pg.C_sca_179000009	>jgi|Lotgi1|174003|fgenesh2_pg.C_sca_179000009	yes	yes	3	2.7164e-10	100.41	8322300		570	465	612	11475;11476;11477;11478	13554;13555;13556;13557	13555	692
DMYENELAQAR	R	D	M	A	R	K	2	1	1	1	0	1	2	0	0	0	1	0	1	0	0	0	0	0	1	0	0	11	0	1338.59	>jgi|Lotgi1|53511|gw1.96.10.1;>jgi|Lotgi1|53500|gw1.96.9.1;>jgi|Lotgi1|52900|gw1.96.2.1;>jgi|Lotgi1|237118|estExt_fgenesh2_pg.C_sca_960003;>jgi|Lotgi1|223488|estExt_Genewise1Plus.C_sca_960003;>jgi|Lotgi1|223487|estExt_Genewise1Plus.C_sca_960002;>jgi|Lotgi1|223486|estExt_Genewise1Plus.C_sca_960001;>jgi|Lotgi1|204921|estExt_fgenesh2_kg.C_sca_960001;>jgi|Lotgi1|198196|estExt_Genewise1.C_sca_960003;>…	>jgi|Lotgi1|53511|gw1.96.10.1	yes	no	2	0.0043669	68.132	359470		573	162	615	11491	13570	13570	122
DNCYVDSDCPDFR	R	D	N	F	R	K	0	1	1	4	2	0	0	0	0	0	0	0	0	1	1	1	0	0	1	1	0	13	0	1661.61	>jgi|Lotgi1|239125|estExt_fgenesh2_pg.C_sca_1950011;>jgi|Lotgi1|174422|fgenesh2_pg.C_sca_195000011	>jgi|Lotgi1|239125|estExt_fgenesh2_pg.C_sca_1950011	yes	no	2,3	7.5778e-45	202.61	4136400000		575	476	617	11495;11496;11497;11498;11499;11500;11501;11502;11503;11504;11505;11506;11507;11508;11509;11510;11511;11512;11513;11514;11515;11516;11517;11518;11519;11520;11521;11522;11523;11524;11525;11526;11527;11528;11529;11530;11531;11532;11533;11534;11535;11536;11537;11538;11539;11540;11541;11542;11543;11544;11545;11546;11547;11548;11549;11550;11551;11552;11553;11554;11555;11556;11557;11558;11559;11560;115…	13574;13575;13576;13577;13578;13579;13580;13581;13582;13583;13584;13585;13586;13587;13588;13589;13590;13591;13592;13593;13594;13595;13596;13597;13598;13599;13600;13601;13602;13603;13604;13605;13606;13607;13608;13609;13610;13611;13612;13613;13614;13615;13616;13617;13618;13619;13620;13621;13622;13623;13624;13625;13626;13627;13628;13629;13630;13631;13632;13633;13634;13635;13636;13637;13638;13639;136…	13581
DNCYVDSDCPDFRK	R	D	N	R	K	C	0	1	1	4	2	0	0	0	0	0	0	1	0	1	1	1	0	0	1	1	0	14	1	1789.7	>jgi|Lotgi1|239125|estExt_fgenesh2_pg.C_sca_1950011;>jgi|Lotgi1|174422|fgenesh2_pg.C_sca_195000011	>jgi|Lotgi1|239125|estExt_fgenesh2_pg.C_sca_1950011	yes	no	2,3	1.8555e-47	191.95	1680100000		576	476	618	11581;11582;11583;11584;11585;11586;11587;11588;11589;11590;11591;11592;11593;11594;11595;11596;11597;11598;11599;11600;11601;11602;11603;11604;11605;11606;11607;11608;11609;11610;11611;11612;11613;11614;11615;11616;11617;11618;11619;11620;11621;11622;11623;11624;11625;11626;11627;11628;11629;11630;11631	13663;13664;13665;13666;13667;13668;13669;13670;13671;13672;13673;13674;13675;13676;13677;13678;13679;13680;13681;13682;13683;13684;13685;13686;13687;13688;13689;13690;13691;13692;13693;13694;13695;13696;13697;13698;13699;13700;13701;13702;13703;13704;13705;13706;13707;13708;13709;13710;13711;13712;13713;13714;13715;13716;13717;13718;13719;13720	13666
DNEEFFYEDGQR	K	D	N	Q	R	Y	0	1	1	2	0	1	3	1	0	0	0	0	0	2	0	0	0	0	1	0	0	12	0	1547.62	>jgi|Lotgi1|115527|e_gw1.21.52.1;>jgi|Lotgi1|115607|e_gw1.21.53.1;>jgi|Lotgi1|115448|e_gw1.21.51.1;>jgi|Lotgi1|214546|estExt_Genewise1Plus.C_sca_210384;>jgi|Lotgi1|188079|estExt_Genewise1.C_sca_210385;>jgi|Lotgi1|214545|estExt_Genewise1Plus.C_sca_210383;>jgi|Lotgi1|188078|estExt_Genewise1.C_sca_210384;>jgi|Lotgi1|214547|estExt_Genewise1Plus.C_sca_210385;>jgi|Lotgi1|188077|estExt_Genewise1.C_sca_2…	>jgi|Lotgi1|115527|e_gw1.21.52.1	yes	no	2	1.4e-05	125.97	28415000		577	63	619	11632;11633;11634;11635;11636;11637;11638;11639	13721;13722;13723;13724;13725;13726;13727;13728;13729;13730;13731	13726
DNGLAPYNLYR	R	D	N	Y	R	R	1	1	2	1	0	0	0	1	0	0	2	0	0	0	1	0	0	0	2	0	0	11	0	1294.63	>jgi|Lotgi1|162078|fgenesh2_pg.C_sca_32000094;>jgi|Lotgi1|119855|e_gw1.32.140.1;>jgi|Lotgi1|75899|gw1.32.140.1;>jgi|Lotgi1|99791|gw1.32.297.1;>jgi|Lotgi1|119827|e_gw1.32.297.1	>jgi|Lotgi1|162078|fgenesh2_pg.C_sca_32000094	no	no	2,3	9.7389e-17	161.51	13706000000		578	345;526;84;529	620	11640;11641;11642;11643;11644;11645;11646;11647;11648;11649;11650;11651;11652;11653;11654;11655;11656;11657;11658;11659;11660;11661;11662;11663;11664;11665;11666;11667;11668;11669;11670;11671;11672;11673;11674;11675;11676;11677;11678;11679;11680;11681;11682;11683;11684;11685;11686;11687;11688;11689;11690;11691;11692;11693;11694;11695;11696;11697;11698;11699;11700;11701;11702;11703;11704;11705;117…	13732;13733;13734;13735;13736;13737;13738;13739;13740;13741;13742;13743;13744;13745;13746;13747;13748;13749;13750;13751;13752;13753;13754;13755;13756;13757;13758;13759;13760;13761;13762;13763;13764;13765;13766;13767;13768;13769;13770;13771;13772;13773;13774;13775;13776;13777;13778;13779;13780;13781;13782;13783;13784;13785;13786;13787;13788;13789;13790;13791;13792;13793;13794;13795;13796;13797;137…	13778
DNGYEGVGNVLPPAFTTNGVSK	K	D	N	S	K	T	1	0	3	1	0	0	1	4	0	0	1	1	0	1	2	1	2	0	1	3	0	22	0	2235.08	>jgi|Lotgi1|232817|estExt_fgenesh2_pg.C_sca_320097;>jgi|Lotgi1|162082|fgenesh2_pg.C_sca_32000098;>jgi|Lotgi1|216300|estExt_Genewise1Plus.C_sca_320081;>jgi|Lotgi1|190123|estExt_Genewise1.C_sca_320081;B3A0P3	>jgi|Lotgi1|232817|estExt_fgenesh2_pg.C_sca_320097	no	no	3	2.6731e-06	88.09	5633700		579	346;531	621	11715;11716	13816;13817;13818	13818
DNIGDHVFPIR	K	D	N	I	R	S	0	1	1	2	0	0	0	1	1	2	0	0	0	1	1	0	0	0	0	1	0	11	0	1281.65	>jgi|Lotgi1|154020|fgenesh2_pg.C_sca_5000060	>jgi|Lotgi1|154020|fgenesh2_pg.C_sca_5000060	yes	yes	2,3	7.0496e-12	163.12	488180000		580	260	622	11717;11718;11719;11720;11721;11722;11723;11724;11725;11726;11727;11728;11729;11730;11731;11732;11733;11734;11735;11736;11737;11738;11739;11740;11741;11742;11743;11744;11745;11746;11747;11748;11749;11750;11751;11752;11753;11754;11755;11756;11757;11758;11759;11760;11761;11762;11763;11764;11765;11766;11767	13819;13820;13821;13822;13823;13824;13825;13826;13827;13828;13829;13830;13831;13832;13833;13834;13835;13836;13837;13838;13839;13840;13841;13842;13843;13844;13845;13846;13847;13848;13849;13850;13851;13852;13853;13854;13855;13856;13857;13858;13859;13860;13861;13862;13863;13864;13865;13866;13867;13868;13869;13870;13871;13872;13873;13874;13875;13876	13829
DNIQGITKPAIR	R	D	N	I	R	R	1	1	1	1	0	1	0	1	0	3	0	1	0	0	1	0	1	0	0	0	0	12	1	1324.75	>jgi|Lotgi1|180742|fgenesh2_pm.C_sca_619000001;>jgi|Lotgi1|175997|fgenesh2_pg.C_sca_619000003;>jgi|Lotgi1|180778|fgenesh2_pm.C_sca_2263000001;>jgi|Lotgi1|176620|fgenesh2_pg.C_sca_2263000001;>jgi|Lotgi1|180743|fgenesh2_pm.C_sca_619000002;>jgi|Lotgi1|175998|fgenesh2_pg.C_sca_619000004;>jgi|Lotgi1|68200|gw1.5500.2.1;>jgi|Lotgi1|180800|fgenesh2_pm.C_sca_5500000001;>jgi|Lotgi1|176875|fgenesh2_pg.C_sca…	>jgi|Lotgi1|180742|fgenesh2_pm.C_sca_619000001	yes	no	2,3	6.3802e-06	133.05	9785200		581	498	623	11768;11769;11770;11771;11772;11773	13877;13878;13879;13880;13881;13882	13879
DNLTLWTSDMQGDGSEETPAR	R	D	N	A	R	E	1	1	1	3	0	1	2	2	0	0	2	0	1	0	1	2	3	1	0	0	0	21	0	2322.01	>jgi|Lotgi1|237480|estExt_fgenesh2_pg.C_sca_1080038;>jgi|Lotgi1|224058|estExt_Genewise1Plus.C_sca_1080067;>jgi|Lotgi1|224057|estExt_Genewise1Plus.C_sca_1080066;>jgi|Lotgi1|224056|estExt_Genewise1Plus.C_sca_1080065;>jgi|Lotgi1|207549|estExt_fgenesh2_pm.C_sca_1080008;>jgi|Lotgi1|198850|estExt_Genewise1.C_sca_1080067;>jgi|Lotgi1|198849|estExt_Genewise1.C_sca_1080066;>jgi|Lotgi1|198848|estExt_Genewis…	>jgi|Lotgi1|237480|estExt_fgenesh2_pg.C_sca_1080038	yes	no	3	2.7485e-07	92.932	384170		582	439	624	11774	13883	13883	611
DNMNFDPINTLFPK	K	D	N	P	K	T	0	0	3	2	0	0	0	0	0	1	1	1	1	2	2	0	1	0	0	0	0	14	0	1664.79	>jgi|Lotgi1|239188|estExt_fgenesh2_pg.C_sca_2050005;>jgi|Lotgi1|174599|fgenesh2_pg.C_sca_205000005	>jgi|Lotgi1|239188|estExt_fgenesh2_pg.C_sca_2050005	yes	no	2,3	5.4407e-11	136.33	1927700000		583	483	625;626	11775;11776;11777;11778;11779;11780;11781;11782;11783;11784;11785;11786;11787;11788;11789;11790;11791;11792;11793;11794;11795;11796;11797;11798;11799;11800;11801;11802;11803;11804;11805;11806;11807;11808;11809;11810;11811;11812;11813;11814;11815;11816;11817;11818;11819;11820;11821;11822;11823;11824;11825;11826;11827;11828;11829;11830;11831;11832;11833;11834;11835;11836;11837;11838	13884;13885;13886;13887;13888;13889;13890;13891;13892;13893;13894;13895;13896;13897;13898;13899;13900;13901;13902;13903;13904;13905;13906;13907;13908;13909;13910;13911;13912;13913;13914;13915;13916;13917;13918;13919;13920;13921;13922;13923;13924;13925;13926;13927;13928;13929;13930;13931;13932;13933;13934;13935;13936;13937;13938;13939;13940;13941;13942;13943;13944;13945;13946;13947;13948;13949;139…	13983	781
DNMNFDPINTLFPKTGK	K	D	N	G	K	H	0	0	3	2	0	0	0	1	0	1	1	2	1	2	2	0	2	0	0	0	0	17	1	1950.95	>jgi|Lotgi1|239188|estExt_fgenesh2_pg.C_sca_2050005;>jgi|Lotgi1|174599|fgenesh2_pg.C_sca_205000005	>jgi|Lotgi1|239188|estExt_fgenesh2_pg.C_sca_2050005	yes	no	3	2.5386e-38	165.66	5069900		584	483	627	11839;11840;11841	13991;13992;13993	13992	781
DNNIGFFLTK	R	D	N	T	K	E	0	0	2	1	0	0	0	1	0	1	1	1	0	2	0	0	1	0	0	0	0	10	0	1167.59	>jgi|Lotgi1|230689|estExt_fgenesh2_pg.C_sca_140208;>jgi|Lotgi1|157587|fgenesh2_pg.C_sca_14000210	>jgi|Lotgi1|230689|estExt_fgenesh2_pg.C_sca_140208	yes	no	2	0.0039382	86.014	1225400		585	298	628	11842;11843	13994;13995	13995
DNPSASGDWEDLSTLR	R	D	N	L	R	K	1	1	1	3	0	0	1	1	0	0	2	0	0	0	1	3	1	1	0	0	0	16	0	1761.78	>jgi|Lotgi1|230322|estExt_fgenesh2_pg.C_sca_120010;>jgi|Lotgi1|156699|fgenesh2_pg.C_sca_12000010;>jgi|Lotgi1|212285|estExt_Genewise1Plus.C_sca_120017;>jgi|Lotgi1|212284|estExt_Genewise1Plus.C_sca_120016;>jgi|Lotgi1|212283|estExt_Genewise1Plus.C_sca_120015;>jgi|Lotgi1|185501|estExt_Genewise1.C_sca_120017;>jgi|Lotgi1|185500|estExt_Genewise1.C_sca_120016;>jgi|Lotgi1|185499|estExt_Genewise1.C_sca_120…	>jgi|Lotgi1|230322|estExt_fgenesh2_pg.C_sca_120010	yes	no	2	4.1939e-25	157.35	18130000		586	289	629	11844;11845;11846;11847;11848;11849;11850;11851;11852;11853;11854;11855;11856;11857	13996;13997;13998;13999;14000;14001;14002;14003;14004;14005;14006;14007;14008;14009;14010;14011;14012	14008
DNPSASGDWEDLSTLRK	R	D	N	R	K	E	1	1	1	3	0	0	1	1	0	0	2	1	0	0	1	3	1	1	0	0	0	17	1	1889.88	>jgi|Lotgi1|230322|estExt_fgenesh2_pg.C_sca_120010;>jgi|Lotgi1|156699|fgenesh2_pg.C_sca_12000010;>jgi|Lotgi1|212285|estExt_Genewise1Plus.C_sca_120017;>jgi|Lotgi1|212284|estExt_Genewise1Plus.C_sca_120016;>jgi|Lotgi1|212283|estExt_Genewise1Plus.C_sca_120015;>jgi|Lotgi1|185501|estExt_Genewise1.C_sca_120017;>jgi|Lotgi1|185500|estExt_Genewise1.C_sca_120016;>jgi|Lotgi1|185499|estExt_Genewise1.C_sca_120…	>jgi|Lotgi1|230322|estExt_fgenesh2_pg.C_sca_120010	yes	no	3	0.0064735	55.011	240730		587	289	630	11858	14013	14013
DNPSGTGDWEHLASLLDAYPGR	R	D	N	G	R	V	2	1	1	3	0	0	1	3	1	0	3	0	0	0	2	2	1	1	1	0	0	22	0	2370.09	>jgi|Lotgi1|233299|estExt_fgenesh2_pg.C_sca_370105;>jgi|Lotgi1|217188|estExt_Genewise1Plus.C_sca_370206;>jgi|Lotgi1|217187|estExt_Genewise1Plus.C_sca_370205;>jgi|Lotgi1|217186|estExt_Genewise1Plus.C_sca_370204;>jgi|Lotgi1|217185|estExt_Genewise1Plus.C_sca_370203;>jgi|Lotgi1|217184|estExt_Genewise1Plus.C_sca_370202;>jgi|Lotgi1|217183|estExt_Genewise1Plus.C_sca_370201;>jgi|Lotgi1|217182|estExt_Gene…	>jgi|Lotgi1|233299|estExt_fgenesh2_pg.C_sca_370105	yes	no	3	4.0973e-15	107.21	1705900		588	355	631	11859	14014	14014
DNPSGYGDYELLSDLQTENPGK	R	D	N	G	K	I	0	0	2	3	0	1	2	3	0	0	3	1	0	0	2	2	1	0	2	0	0	22	0	2411.08	>jgi|Lotgi1|233299|estExt_fgenesh2_pg.C_sca_370105;>jgi|Lotgi1|217188|estExt_Genewise1Plus.C_sca_370206;>jgi|Lotgi1|217187|estExt_Genewise1Plus.C_sca_370205;>jgi|Lotgi1|217186|estExt_Genewise1Plus.C_sca_370204;>jgi|Lotgi1|217185|estExt_Genewise1Plus.C_sca_370203;>jgi|Lotgi1|217184|estExt_Genewise1Plus.C_sca_370202;>jgi|Lotgi1|217183|estExt_Genewise1Plus.C_sca_370201;>jgi|Lotgi1|217182|estExt_Gene…	>jgi|Lotgi1|233299|estExt_fgenesh2_pg.C_sca_370105	yes	no	3	2.9331e-53	142.23	1860500		589	355	632	11860;11861	14015;14016	14016
DNPSGYGDYELLSNLQNEYPGK	R	D	N	G	K	I	0	0	3	2	0	1	2	3	0	0	3	1	0	0	2	2	0	0	3	0	0	22	0	2472.11	>jgi|Lotgi1|233299|estExt_fgenesh2_pg.C_sca_370105;>jgi|Lotgi1|217188|estExt_Genewise1Plus.C_sca_370206;>jgi|Lotgi1|217187|estExt_Genewise1Plus.C_sca_370205;>jgi|Lotgi1|217186|estExt_Genewise1Plus.C_sca_370204;>jgi|Lotgi1|217185|estExt_Genewise1Plus.C_sca_370203;>jgi|Lotgi1|217184|estExt_Genewise1Plus.C_sca_370202;>jgi|Lotgi1|217183|estExt_Genewise1Plus.C_sca_370201;>jgi|Lotgi1|217182|estExt_Gene…	>jgi|Lotgi1|233299|estExt_fgenesh2_pg.C_sca_370105	yes	no	3	0.00019171	76.492	1450900		590	355	633	11862	14017	14017
DNSNIVFAPPSANPPPVR	R	D	N	V	R	A	2	1	3	1	0	0	0	0	0	1	0	0	0	1	5	2	0	0	0	2	0	18	0	1890.96	>jgi|Lotgi1|236689|estExt_fgenesh2_pg.C_sca_850101;>jgi|Lotgi1|169440|fgenesh2_pg.C_sca_85000103	>jgi|Lotgi1|236689|estExt_fgenesh2_pg.C_sca_850101	yes	no	2,3	3.8213e-86	209.89	73452000		591	422	634	11863;11864;11865;11866;11867;11868;11869;11870;11871;11872;11873;11874;11875;11876;11877;11878;11879;11880;11881	14018;14019;14020;14021;14022;14023;14024;14025;14026;14027;14028;14029;14030;14031;14032;14033;14034;14035;14036;14037;14038;14039;14040;14041;14042;14043	14022
DNSVINHLTATVR	K	D	N	V	R	E	1	1	2	1	0	0	0	0	1	1	1	0	0	0	0	1	2	0	0	2	0	13	0	1438.75	>jgi|Lotgi1|75342|gw1.1.693.1;>jgi|Lotgi1|181438|estExt_Genewise1.C_sca_11199;>jgi|Lotgi1|181437|estExt_Genewise1.C_sca_11198;>jgi|Lotgi1|181436|estExt_Genewise1.C_sca_11197;>jgi|Lotgi1|208631|estExt_Genewise1Plus.C_sca_11199;>jgi|Lotgi1|208630|estExt_Genewise1Plus.C_sca_11198;>jgi|Lotgi1|208629|estExt_Genewise1Plus.C_sca_11197;>jgi|Lotgi1|102549|e_gw1.1.693.1;>jgi|Lotgi1|228142|estExt_fgenesh2_p…	>jgi|Lotgi1|75342|gw1.1.693.1	yes	no	3	8.809e-14	115.34	0		592	14	635	11882	14044	14044
DNSVPLFVNTPYNIR	R	D	N	I	R	I	0	1	3	1	0	0	0	0	0	1	1	0	0	1	2	1	1	0	1	2	0	15	0	1747.89	>jgi|Lotgi1|229125|estExt_fgenesh2_pg.C_sca_50355;>jgi|Lotgi1|154324|fgenesh2_pg.C_sca_5000364	>jgi|Lotgi1|229125|estExt_fgenesh2_pg.C_sca_50355	yes	no	3	0.0065679	61.657	270360		593	261	636	11883	14045	14045
DNVHVIDVR	K	D	N	V	R	E	0	1	1	2	0	0	0	0	1	1	0	0	0	0	0	0	0	0	0	3	0	9	0	1065.56	>jgi|Lotgi1|98795|gw1.64.333.1;>jgi|Lotgi1|129390|e_gw1.64.333.1;>jgi|Lotgi1|235464|estExt_fgenesh2_pg.C_sca_640119;>jgi|Lotgi1|220739|estExt_Genewise1Plus.C_sca_640255;>jgi|Lotgi1|220738|estExt_Genewise1Plus.C_sca_640254;>jgi|Lotgi1|195166|estExt_Genewise1.C_sca_640255;>jgi|Lotgi1|195165|estExt_Genewise1.C_sca_640254;>jgi|Lotgi1|167248|fgenesh2_pg.C_sca_64000120;>jgi|Lotgi1|76881|gw1.64.174.1;>j…	>jgi|Lotgi1|98795|gw1.64.333.1	yes	no	2,3	1.6046e-05	160.77	11830000		594	132	637	11884;11885	14046;14047	14047
DNVQILYKPYNYYK	R	D	N	Y	K	N	0	0	2	1	0	1	0	0	0	1	1	2	0	0	1	0	0	0	4	1	0	14	1	1819.91	>jgi|Lotgi1|162872|fgenesh2_pg.C_sca_36000100;>jgi|Lotgi1|217043|estExt_Genewise1Plus.C_sca_360157;>jgi|Lotgi1|217042|estExt_Genewise1Plus.C_sca_360156;>jgi|Lotgi1|217041|estExt_Genewise1Plus.C_sca_360155;>jgi|Lotgi1|190954|estExt_Genewise1.C_sca_360157;>jgi|Lotgi1|190953|estExt_Genewise1.C_sca_360156;>jgi|Lotgi1|190952|estExt_Genewise1.C_sca_360155	>jgi|Lotgi1|162872|fgenesh2_pg.C_sca_36000100	yes	no	2,3	1.3137e-13	134.68	46196000		595	354	638	11886;11887;11888;11889;11890;11891;11892;11893;11894;11895;11896;11897;11898	14048;14049;14050;14051;14052;14053;14054;14055;14056;14057;14058;14059;14060	14057
DNYHNAINALK	R	D	N	L	K	Q	2	0	3	1	0	0	0	0	1	1	1	1	0	0	0	0	0	0	1	0	0	11	0	1271.63	>jgi|Lotgi1|166196|fgenesh2_pg.C_sca_56000109;>jgi|Lotgi1|234880|estExt_fgenesh2_pg.C_sca_560109	>jgi|Lotgi1|166196|fgenesh2_pg.C_sca_56000109	yes	no	2,3	0.00016057	117.99	1343800		596	396	639	11899;11900	14061;14062	14061
DNYLPILSQILPLLEGIK	K	D	N	I	K	N	0	0	1	1	0	1	1	1	0	3	5	1	0	0	2	1	0	0	1	0	0	18	0	2038.17	>jgi|Lotgi1|159329|fgenesh2_pg.C_sca_20000069	>jgi|Lotgi1|159329|fgenesh2_pg.C_sca_20000069	yes	yes	3	1.0599e-06	85.855	67212		597	325	640	11901	14063	14063
DPCSSETSTSISK	R	D	P	S	K	A	0	0	0	1	1	0	1	0	0	1	0	1	0	0	1	5	2	0	0	0	0	13	0	1397.6	>jgi|Lotgi1|225855|estExt_Genewise1Plus.C_sca_1510023;>jgi|Lotgi1|225854|estExt_Genewise1Plus.C_sca_1510022;>jgi|Lotgi1|225853|estExt_Genewise1Plus.C_sca_1510021;>jgi|Lotgi1|200838|estExt_Genewise1.C_sca_1510023;>jgi|Lotgi1|200837|estExt_Genewise1.C_sca_1510022;>jgi|Lotgi1|200836|estExt_Genewise1.C_sca_1510021;>jgi|Lotgi1|238561|estExt_fgenesh2_pg.C_sca_1510008;>jgi|Lotgi1|173197|fgenesh2_pg.C_sc…	>jgi|Lotgi1|225855|estExt_Genewise1Plus.C_sca_1510023	yes	no	2,3	2.0063e-44	187.74	703130000		598	506	641	11902;11903;11904;11905;11906;11907;11908;11909;11910;11911;11912;11913;11914;11915;11916;11917;11918;11919;11920;11921;11922;11923;11924;11925;11926;11927;11928;11929;11930;11931;11932;11933;11934;11935;11936;11937;11938;11939;11940;11941;11942	14064;14065;14066;14067;14068;14069;14070;14071;14072;14073;14074;14075;14076;14077;14078;14079;14080;14081;14082;14083;14084;14085;14086;14087;14088;14089;14090;14091;14092;14093;14094;14095;14096;14097;14098;14099;14100;14101;14102;14103;14104	14073
DPCSSETSTSISKAR	R	D	P	A	R	Y	1	1	0	1	1	0	1	0	0	1	0	1	0	0	1	5	2	0	0	0	0	15	1	1624.74	>jgi|Lotgi1|225855|estExt_Genewise1Plus.C_sca_1510023;>jgi|Lotgi1|225854|estExt_Genewise1Plus.C_sca_1510022;>jgi|Lotgi1|225853|estExt_Genewise1Plus.C_sca_1510021;>jgi|Lotgi1|200838|estExt_Genewise1.C_sca_1510023;>jgi|Lotgi1|200837|estExt_Genewise1.C_sca_1510022;>jgi|Lotgi1|200836|estExt_Genewise1.C_sca_1510021;>jgi|Lotgi1|238561|estExt_fgenesh2_pg.C_sca_1510008;>jgi|Lotgi1|173197|fgenesh2_pg.C_sc…	>jgi|Lotgi1|225855|estExt_Genewise1Plus.C_sca_1510023	yes	no	3	9.009e-07	100.23	1748300		599	506	642	11943;11944	14105;14106	14105
DPDHFLFGHK	R	D	P	H	K	A	0	0	0	2	0	0	0	1	2	0	1	1	0	2	1	0	0	0	0	0	0	10	0	1211.57	>jgi|Lotgi1|236955|estExt_fgenesh2_pg.C_sca_900081;>jgi|Lotgi1|169922|fgenesh2_pg.C_sca_90000081	>jgi|Lotgi1|236955|estExt_fgenesh2_pg.C_sca_900081	yes	no	3	0.0046022	91.658	0		600	431	643	11945	14107	14107
DPDKLDTLIK	K	D	P	I	K	S	0	0	0	3	0	0	0	0	0	1	2	2	0	0	1	0	1	0	0	0	0	10	1	1156.63	>jgi|Lotgi1|159329|fgenesh2_pg.C_sca_20000069	>jgi|Lotgi1|159329|fgenesh2_pg.C_sca_20000069	yes	yes	3	0.0028313	98.156	4316600		601	325	644	11946;11947	14108;14109;14110	14109
DPEMDKEEEIEAVSLR	K	D	P	L	R	N	1	1	0	2	0	0	5	0	0	1	1	1	1	0	1	1	0	0	0	1	0	16	1	1888.87	>jgi|Lotgi1|54492|gw1.72.18.1;>jgi|Lotgi1|131147|e_gw1.72.18.1;>jgi|Lotgi1|85209|gw1.72.141.1;>jgi|Lotgi1|84206|gw1.72.133.1;>jgi|Lotgi1|131049|e_gw1.72.133.1;>jgi|Lotgi1|131044|e_gw1.72.141.1;>jgi|Lotgi1|221604|estExt_Genewise1Plus.C_sca_720168;>jgi|Lotgi1|221603|estExt_Genewise1Plus.C_sca_720167;>jgi|Lotgi1|221602|estExt_Genewise1Plus.C_sca_720166;>jgi|Lotgi1|196123|estExt_Genewise1.C_sca_72016…	>jgi|Lotgi1|54492|gw1.72.18.1	yes	no	3	0.0011193	62.861	999340		602	137	645	11948;11949	14111;14112	14112	113
DPFCPDYPR	K	D	P	P	R	A	0	1	0	2	1	0	0	0	0	0	0	0	0	1	3	0	0	0	1	0	0	9	0	1165.49	>jgi|Lotgi1|238562|estExt_fgenesh2_pg.C_sca_1510010	>jgi|Lotgi1|238562|estExt_fgenesh2_pg.C_sca_1510010	yes	yes	2	0.00015093	149.72	7010200		603	520	646	11950;11951;11952	14113;14114;14115	14113
DPFIIAPR	K	D	P	P	R	V	1	1	0	1	0	0	0	0	0	2	0	0	0	1	2	0	0	0	0	0	0	8	0	927.518	>jgi|Lotgi1|159329|fgenesh2_pg.C_sca_20000069	>jgi|Lotgi1|159329|fgenesh2_pg.C_sca_20000069	yes	yes	2	0.0027804	166.17	3802000		604	325	647	11953;11954	14116;14117	14117
DPNCITWLYYSAVDK	K	D	P	D	K	I	1	0	1	2	1	0	0	0	0	1	1	1	0	0	1	1	1	1	2	1	0	15	0	1843.85	>jgi|Lotgi1|115527|e_gw1.21.52.1;>jgi|Lotgi1|115607|e_gw1.21.53.1;>jgi|Lotgi1|115448|e_gw1.21.51.1;>jgi|Lotgi1|214546|estExt_Genewise1Plus.C_sca_210384;>jgi|Lotgi1|188079|estExt_Genewise1.C_sca_210385;>jgi|Lotgi1|214545|estExt_Genewise1Plus.C_sca_210383;>jgi|Lotgi1|188078|estExt_Genewise1.C_sca_210384;>jgi|Lotgi1|214547|estExt_Genewise1Plus.C_sca_210385;>jgi|Lotgi1|188077|estExt_Genewise1.C_sca_2…	>jgi|Lotgi1|115527|e_gw1.21.52.1	yes	no	2,3	1.4426e-06	95.197	70288000		605	63	648	11955;11956;11957;11958;11959;11960;11961;11962;11963;11964;11965;11966;11967;11968;11969;11970	14118;14119;14120;14121;14122;14123;14124;14125;14126;14127;14128;14129;14130;14131;14132;14133;14134	14131
DPNPVGAYHTLPSWLTK	R	D	P	T	K	M	1	0	1	1	0	0	0	1	1	0	2	1	0	0	3	1	2	1	1	1	0	17	0	1894.96	>jgi|Lotgi1|239339|estExt_fgenesh2_pg.C_sca_2240004;>jgi|Lotgi1|174898|fgenesh2_pg.C_sca_224000004	>jgi|Lotgi1|239339|estExt_fgenesh2_pg.C_sca_2240004	yes	no	3	1.8425e-06	91.317	1149800		606	489	649	11971;11972	14135;14136	14135
DPQCYDEQLVK	R	D	P	V	K	D	0	0	0	2	1	2	1	0	0	0	1	1	0	0	1	0	0	0	1	1	0	11	0	1393.62	>jgi|Lotgi1|154424|fgenesh2_pg.C_sca_5000464	>jgi|Lotgi1|154424|fgenesh2_pg.C_sca_5000464	yes	yes	2	3.6884e-05	129.74	3917900		607	264	650	11973;11974;11975;11976;11977	14137;14138;14139;14140;14141	14138
DPVSTPQQQYICPPK	K	D	P	P	K	S	0	0	0	1	1	3	0	0	0	1	0	1	0	0	4	1	1	0	1	1	0	15	0	1756.85	>jgi|Lotgi1|239121|estExt_fgenesh2_pg.C_sca_1950006;>jgi|Lotgi1|174417|fgenesh2_pg.C_sca_195000006;>jgi|Lotgi1|201802|estExt_Genewise1.C_sca_1950007;>jgi|Lotgi1|201800|estExt_Genewise1.C_sca_1950005	>jgi|Lotgi1|239121|estExt_fgenesh2_pg.C_sca_1950006	no	no	2,3	3.6024e-96	229.97	138550000		608	521;507	651	11978;11979;11980;11981;11982;11983;11984;11985;11986;11987;11988;11989;11990;11991;11992;11993;11994;11995;11996;11997;11998;11999;12000;12001;12002;12003	14142;14143;14144;14145;14146;14147;14148;14149;14150;14151;14152;14153;14154;14155;14156;14157;14158;14159;14160;14161;14162;14163;14164;14165;14166;14167;14168;14169;14170;14171;14172;14173;14174	14148
DQAATAQQAAIAR	K	D	Q	A	R	N	6	1	0	1	0	3	0	0	0	1	0	0	0	0	0	0	1	0	0	0	0	13	0	1313.67	>jgi|Lotgi1|228264|estExt_fgenesh2_pg.C_sca_20144;>jgi|Lotgi1|152726|fgenesh2_pg.C_sca_2000146	>jgi|Lotgi1|228264|estExt_fgenesh2_pg.C_sca_20144	yes	no	2,3	4.0306e-54	177.1	694420000		609	250	652	12004;12005;12006;12007;12008;12009;12010;12011;12012;12013;12014;12015;12016;12017;12018;12019;12020;12021;12022;12023;12024	14175;14176;14177;14178;14179;14180;14181;14182;14183;14184;14185;14186;14187;14188;14189;14190;14191;14192;14193;14194;14195	14178
DQDGCLLCQCR	R	D	Q	C	R	T	0	1	0	2	3	2	0	1	0	0	2	0	0	0	0	0	0	0	0	0	0	11	0	1423.56	>jgi|Lotgi1|174418|fgenesh2_pg.C_sca_195000007	>jgi|Lotgi1|174418|fgenesh2_pg.C_sca_195000007	yes	yes	2,3	1.6488e-43	228.98	253930000		610	474	653	12025;12026;12027;12028;12029;12030;12031;12032;12033;12034;12035;12036;12037;12038;12039;12040;12041;12042;12043;12044;12045;12046;12047;12048;12049;12050;12051;12052	14196;14197;14198;14199;14200;14201;14202;14203;14204;14205;14206;14207;14208;14209;14210;14211;14212;14213;14214;14215;14216;14217;14218;14219;14220;14221;14222;14223;14224;14225;14226	14199
DQFEEVWENTDHLDKEDFDPK	K	D	Q	P	K	T	0	0	1	5	0	1	4	0	1	0	1	2	0	2	1	0	1	1	0	1	0	21	1	2635.14	>jgi|Lotgi1|217304|estExt_Genewise1Plus.C_sca_390050;>jgi|Lotgi1|217303|estExt_Genewise1Plus.C_sca_390049;>jgi|Lotgi1|217302|estExt_Genewise1Plus.C_sca_390048;>jgi|Lotgi1|191242|estExt_Genewise1.C_sca_390050;>jgi|Lotgi1|191241|estExt_Genewise1.C_sca_390049;>jgi|Lotgi1|191240|estExt_Genewise1.C_sca_390048;>jgi|Lotgi1|163284|fgenesh2_pg.C_sca_39000018;>jgi|Lotgi1|233369|estExt_fgenesh2_pg.C_sca_390…	>jgi|Lotgi1|217304|estExt_Genewise1Plus.C_sca_390050	yes	no	3,4	1.4912e-43	142.43	20961000		611	357	654	12053;12054;12055;12056	14227;14228;14229;14230	14229
DQIHFHPSQQISTSK	K	D	Q	S	K	E	0	0	0	1	0	3	0	0	2	2	0	1	0	1	1	3	1	0	0	0	0	15	0	1751.86	>jgi|Lotgi1|174652|fgenesh2_pg.C_sca_207000018	>jgi|Lotgi1|174652|fgenesh2_pg.C_sca_207000018	yes	yes	3,4	2.4013e-119	238.12	50107000		612	486	655	12057;12058;12059;12060;12061;12062;12063;12064;12065;12066;12067;12068;12069;12070;12071;12072	14231;14232;14233;14234;14235;14236;14237;14238;14239;14240;14241;14242;14243;14244;14245;14246	14244
DQLAYLSPEFQHSLHLR	R	D	Q	L	R	G	1	1	0	1	0	2	1	0	2	0	4	0	0	1	1	2	0	0	1	0	0	17	0	2053.04	>jgi|Lotgi1|172698|fgenesh2_pg.C_sca_140000010	>jgi|Lotgi1|172698|fgenesh2_pg.C_sca_140000010	yes	yes	3,4	7.6426e-79	195.38	278300000		614	453	657	12144;12145;12146;12147;12148;12149;12150;12151;12152;12153;12154;12155;12156;12157;12158;12159;12160;12161;12162;12163;12164;12165;12166;12167;12168;12169;12170;12171;12172;12173;12174;12175;12176;12177	14320;14321;14322;14323;14324;14325;14326;14327;14328;14329;14330;14331;14332;14333;14334;14335;14336;14337;14338;14339;14340;14341;14342;14343;14344;14345;14346;14347;14348;14349;14350;14351;14352;14353;14354;14355	14343
DQNIQALVLAPTR	K	D	Q	T	R	E	2	1	1	1	0	2	0	0	0	1	2	0	0	0	1	0	1	0	0	1	0	13	0	1437.79	>jgi|Lotgi1|179405|fgenesh2_pm.C_sca_64000027;>jgi|Lotgi1|167268|fgenesh2_pg.C_sca_64000140;>jgi|Lotgi1|167267|fgenesh2_pg.C_sca_64000139;>jgi|Lotgi1|150854|fgenesh2_kg.C_sca_64000028;>jgi|Lotgi1|235475|estExt_fgenesh2_pg.C_sca_640138;>jgi|Lotgi1|235474|estExt_fgenesh2_pg.C_sca_640137;>jgi|Lotgi1|220757|estExt_Genewise1Plus.C_sca_640301;>jgi|Lotgi1|220756|estExt_Genewise1Plus.C_sca_640300;>jgi|Lo…	>jgi|Lotgi1|179405|fgenesh2_pm.C_sca_64000027	yes	no	2	4.2621e-06	124.51	826520		615	227	658	12178;12179	14356;14357;14358	14356
DQPSLLIELNK	K	D	Q	N	K	N	0	0	1	1	0	1	1	0	0	1	3	1	0	0	1	1	0	0	0	0	0	11	0	1268.7	>jgi|Lotgi1|172307|fgenesh2_pg.C_sca_130000046	>jgi|Lotgi1|172307|fgenesh2_pg.C_sca_130000046	yes	yes	2	0.0024816	83.045	23366000		616	450	659	12180;12181;12182;12183;12184;12185;12186	14359;14360;14361;14362;14363;14364;14365;14366	14366
DQYETELNQAR	R	D	Q	A	R	R	1	1	1	1	0	2	2	0	0	0	1	0	0	0	0	0	1	0	1	0	0	11	0	1365.62	>jgi|Lotgi1|229925|estExt_fgenesh2_pg.C_sca_100080;>jgi|Lotgi1|229924|estExt_fgenesh2_pg.C_sca_100079;>jgi|Lotgi1|211646|estExt_Genewise1Plus.C_sca_100174;>jgi|Lotgi1|211645|estExt_Genewise1Plus.C_sca_100173;>jgi|Lotgi1|211644|estExt_Genewise1Plus.C_sca_100172;>jgi|Lotgi1|205963|estExt_fgenesh2_pm.C_sca_100018;>jgi|Lotgi1|203312|estExt_fgenesh2_kg.C_sca_100008;>jgi|Lotgi1|184813|estExt_Genewise1.…	>jgi|Lotgi1|229925|estExt_fgenesh2_pg.C_sca_100080	yes	no	2	1.0235e-12	150.15	1685300		618	215	661	12189;12190;12191;12192;12193	14369;14370;14371;14372;14373	14369
DRDILNIQVR	R	D	R	V	R	D	0	2	1	2	0	1	0	0	0	2	1	0	0	0	0	0	0	0	0	1	0	10	1	1240.69	>jgi|Lotgi1|229125|estExt_fgenesh2_pg.C_sca_50355;>jgi|Lotgi1|154324|fgenesh2_pg.C_sca_5000364	>jgi|Lotgi1|229125|estExt_fgenesh2_pg.C_sca_50355	yes	no	2	1.9575e-07	158.08	2079200		619	261	662	12194	14374	14374
DRFTDYTGR	R	D	R	G	R	D	0	2	0	2	0	0	0	1	0	0	0	0	0	1	0	0	2	0	1	0	0	9	1	1129.52	>jgi|Lotgi1|166131|fgenesh2_pg.C_sca_56000044	>jgi|Lotgi1|166131|fgenesh2_pg.C_sca_56000044	yes	yes	3	0.000336	140.45	1938900		620	395	663	12195;12196	14375;14376	14375
DRVHAPQQPVAAR	R	D	R	A	R	N	3	2	0	1	0	2	0	0	1	0	0	0	0	0	2	0	0	0	0	2	0	13	1	1443.77	>jgi|Lotgi1|158316|fgenesh2_pg.C_sca_16000284;>jgi|Lotgi1|176424|fgenesh2_pg.C_sca_1280000001	>jgi|Lotgi1|158316|fgenesh2_pg.C_sca_16000284	yes	no	2,3,4	4.5824e-15	149.41	99808000		621	310	664	12197;12198;12199;12200;12201;12202;12203;12204;12205;12206;12207;12208;12209;12210;12211;12212;12213;12214;12215;12216;12217;12218;12219;12220;12221;12222;12223;12224;12225;12226;12227	14377;14378;14379;14380;14381;14382;14383;14384;14385;14386;14387;14388;14389;14390;14391;14392;14393;14394;14395;14396;14397;14398;14399;14400;14401;14402;14403;14404;14405;14406;14407	14380
DSADVVDKIDIESLTDEEVK	K	D	S	V	K	G	1	0	0	5	0	0	3	0	0	2	1	2	0	0	0	2	1	0	0	3	0	20	1	2219.07	>jgi|Lotgi1|163637|fgenesh2_pg.C_sca_40000191	>jgi|Lotgi1|163637|fgenesh2_pg.C_sca_40000191	yes	yes	3	1.5847e-242	290.88	11037000		622	368	665	12228;12229;12230;12231;12232;12233;12234	14408;14409;14410;14411;14412;14413;14414;14415;14416;14417	14408
DSANIEHATLIK	R	D	S	I	K	Q	2	0	1	1	0	0	1	0	1	2	1	1	0	0	0	1	1	0	0	0	0	12	0	1310.68	>jgi|Lotgi1|82703|gw1.56.149.1;>jgi|Lotgi1|53491|gw1.56.10.1;>jgi|Lotgi1|53490|gw1.56.9.1;>jgi|Lotgi1|194020|estExt_Genewise1.C_sca_560182;>jgi|Lotgi1|194019|estExt_Genewise1.C_sca_560181;>jgi|Lotgi1|194018|estExt_Genewise1.C_sca_560180;>jgi|Lotgi1|179215|fgenesh2_pm.C_sca_56000017;>jgi|Lotgi1|166191|fgenesh2_pg.C_sca_56000104;>jgi|Lotgi1|127195|e_gw1.56.9.1;>jgi|Lotgi1|127006|e_gw1.56.10.1;>jgi|…	>jgi|Lotgi1|82703|gw1.56.149.1	yes	no	3	0.00091049	82.069	560550		623	125	666	12235	14418	14418
DSAVSSTLGQNVLTK	K	D	S	T	K	P	1	0	1	1	0	1	0	1	0	0	2	1	0	0	0	3	2	0	0	2	0	15	0	1518.79	>jgi|Lotgi1|159329|fgenesh2_pg.C_sca_20000069	>jgi|Lotgi1|159329|fgenesh2_pg.C_sca_20000069	yes	yes	2	1.557e-07	102.65	401160		624	325	667	12236	14419	14419
DSAVSSTLGQNVLTKPFPDSR	K	D	S	S	R	M	1	1	1	2	0	1	0	1	0	0	2	1	0	1	2	4	2	0	0	2	0	21	1	2218.12	>jgi|Lotgi1|159329|fgenesh2_pg.C_sca_20000069	>jgi|Lotgi1|159329|fgenesh2_pg.C_sca_20000069	yes	yes	3	1.6835e-44	148.2	4174200		625	325	668	12237;12238	14420;14421	14420
DSCLSDVDCPPGR	K	D	S	G	R	Y	0	1	0	3	2	0	0	1	0	0	1	0	0	0	2	2	0	0	0	1	0	13	0	1476.6	>jgi|Lotgi1|239125|estExt_fgenesh2_pg.C_sca_1950011;>jgi|Lotgi1|174422|fgenesh2_pg.C_sca_195000011	>jgi|Lotgi1|239125|estExt_fgenesh2_pg.C_sca_1950011	yes	no	2,3	1.7029e-106	237.49	8139100000		626	476	669	12239;12240;12241;12242;12243;12244;12245;12246;12247;12248;12249;12250;12251;12252;12253;12254;12255;12256;12257;12258;12259;12260;12261;12262;12263;12264;12265;12266;12267;12268;12269;12270;12271;12272;12273;12274;12275;12276;12277;12278;12279;12280;12281;12282;12283;12284;12285;12286;12287;12288;12289;12290;12291;12292;12293;12294;12295;12296;12297;12298;12299;12300;12301;12302;12303;12304;123…	14422;14423;14424;14425;14426;14427;14428;14429;14430;14431;14432;14433;14434;14435;14436;14437;14438;14439;14440;14441;14442;14443;14444;14445;14446;14447;14448;14449;14450;14451;14452;14453;14454;14455;14456;14457;14458;14459;14460;14461;14462;14463;14464;14465;14466;14467;14468;14469;14470;14471;14472;14473;14474;14475;14476;14477;14478;14479;14480;14481;14482;14483;14484;14485;14486;14487;144…	14501
DSDCAGIQKCCQLQCGNK	K	D	S	N	K	C	1	0	1	2	4	3	0	2	0	1	1	2	0	0	0	1	0	0	0	0	0	18	1	2140.88	>jgi|Lotgi1|239121|estExt_fgenesh2_pg.C_sca_1950006;>jgi|Lotgi1|174417|fgenesh2_pg.C_sca_195000006;>jgi|Lotgi1|59507|gw1.195.8.1;>jgi|Lotgi1|54512|gw1.195.4.1;>jgi|Lotgi1|143240|e_gw1.195.4.1;>jgi|Lotgi1|64287|gw1.195.17.1;>jgi|Lotgi1|143236|e_gw1.195.17.1;>jgi|Lotgi1|143249|e_gw1.195.8.1;>jgi|Lotgi1|201802|estExt_Genewise1.C_sca_1950007;>jgi|Lotgi1|201800|estExt_Genewise1.C_sca_1950005	>jgi|Lotgi1|239121|estExt_fgenesh2_pg.C_sca_1950006	no	no	3	1.8615e-57	180.74	3701100		627	521;507;197	670	12356;12357;12358	14542;14543;14544;14545	14542
DSDDDGYLATSDDGYLLPEGDDDDCALCGDDDYCFK	R	D	S	F	K	A	2	0	0	13	3	0	1	4	0	0	4	1	0	1	1	2	1	0	3	0	0	36	0	4081.51	>jgi|Lotgi1|162078|fgenesh2_pg.C_sca_32000094	>jgi|Lotgi1|162078|fgenesh2_pg.C_sca_32000094	yes	yes	4	2.8008e-69	132.6	1689800000		628	345	671	12359;12360;12361;12362;12363;12364;12365;12366;12367;12368;12369;12370	14546;14547;14548;14549;14550;14551;14552;14553;14554;14555;14556;14557;14558;14559;14560;14561;14562	14559
DSDDIYTLK	R	D	S	L	K	I	0	0	0	3	0	0	0	0	0	1	1	1	0	0	0	1	1	0	1	0	0	9	0	1068.5	>jgi|Lotgi1|229175|estExt_fgenesh2_pg.C_sca_50437;>jgi|Lotgi1|154407|fgenesh2_pg.C_sca_5000447	>jgi|Lotgi1|229175|estExt_fgenesh2_pg.C_sca_50437	yes	no	2	0.00014471	147.2	98740000		629	262	672	12371;12372;12373;12374;12375;12376;12377;12378;12379;12380;12381;12382;12383	14563;14564;14565;14566;14567;14568;14569;14570;14571;14572;14573;14574;14575	14564
DSDNSGLLEADEVK	K	D	S	V	K	E	1	0	1	3	0	0	2	1	0	0	2	1	0	0	0	2	0	0	0	1	0	14	0	1490.67	>jgi|Lotgi1|237104|estExt_fgenesh2_pg.C_sca_950038;>jgi|Lotgi1|204915|estExt_fgenesh2_kg.C_sca_950004;>jgi|Lotgi1|170243|fgenesh2_pg.C_sca_95000039;>jgi|Lotgi1|151226|fgenesh2_kg.C_sca_95000004	>jgi|Lotgi1|237104|estExt_fgenesh2_pg.C_sca_950038	yes	no	2	1.7697e-05	98.943	198600		630	233	673	12384	14576	14576
DSDSNIGGILPK	K	D	S	P	K	L	0	0	1	2	0	0	0	2	0	2	1	1	0	0	1	2	0	0	0	0	0	12	0	1214.61	>jgi|Lotgi1|159329|fgenesh2_pg.C_sca_20000069	>jgi|Lotgi1|159329|fgenesh2_pg.C_sca_20000069	yes	yes	2	4.4716e-11	116.84	1992200		631	325	674	12385;12386	14577;14578	14577
DSECYTYLLK	R	D	S	L	K	S	0	0	0	1	1	0	1	0	0	0	2	1	0	0	0	1	1	0	2	0	0	10	0	1290.58	>jgi|Lotgi1|228175|estExt_fgenesh2_pg.C_sca_20002;>jgi|Lotgi1|203020|estExt_fgenesh2_kg.C_sca_20001;>jgi|Lotgi1|152582|fgenesh2_pg.C_sca_2000002;>jgi|Lotgi1|149197|fgenesh2_kg.C_sca_2000001;>jgi|Lotgi1|92477|gw1.2.845.1;>jgi|Lotgi1|92553|gw1.2.850.1;>jgi|Lotgi1|92292|gw1.2.836.1;>jgi|Lotgi1|181483|estExt_Genewise1.C_sca_20005;>jgi|Lotgi1|181482|estExt_Genewise1.C_sca_20004;>jgi|Lotgi1|181481|estE…	>jgi|Lotgi1|228175|estExt_fgenesh2_pg.C_sca_20002	yes	no	2	0.0044419	85.355	944260		632	209	675	12387	14579	14579
DSEDKLDDVAELIR	K	D	S	I	R	K	1	1	0	4	0	0	2	0	0	1	2	1	0	0	0	1	0	0	0	1	0	14	1	1616.79	>jgi|Lotgi1|159329|fgenesh2_pg.C_sca_20000069	>jgi|Lotgi1|159329|fgenesh2_pg.C_sca_20000069	yes	yes	2,3	3.1952e-108	252.43	114500000		633	325	676	12388;12389;12390;12391;12392;12393;12394;12395;12396;12397;12398;12399;12400;12401;12402;12403	14580;14581;14582;14583;14584;14585;14586;14587;14588;14589;14590;14591;14592;14593;14594;14595	14580
DSEGALYVDGTSGSDK	K	D	S	D	K	Y	1	0	0	3	0	0	1	3	0	0	1	1	0	0	0	3	1	0	1	1	0	16	0	1599.69	>jgi|Lotgi1|83216|gw1.21.262.1;>jgi|Lotgi1|115289|e_gw1.21.262.1;>jgi|Lotgi1|83160|gw1.21.261.1;>jgi|Lotgi1|115616|e_gw1.21.261.1;>jgi|Lotgi1|56626|gw1.21.25.1;>jgi|Lotgi1|178235|fgenesh2_pm.C_sca_21000035;>jgi|Lotgi1|159785|fgenesh2_pg.C_sca_21000255;>jgi|Lotgi1|115301|e_gw1.21.25.1	>jgi|Lotgi1|83216|gw1.21.262.1	no	no	2	8.2397e-40	173.03	48694000		634	62;65	677	12404;12405;12406;12407;12408;12409;12410;12411;12412;12413;12414;12415;12416	14596;14597;14598;14599;14600;14601;14602;14603;14604;14605;14606;14607;14608	14599
DSEGALYVDGTSGSDKYDDFVRPGTTQTYIWTIR	K	D	S	I	R	N	1	2	0	5	0	1	1	4	0	2	1	1	0	1	1	3	5	1	3	2	0	34	2	3812.78	>jgi|Lotgi1|83216|gw1.21.262.1;>jgi|Lotgi1|115289|e_gw1.21.262.1;>jgi|Lotgi1|83160|gw1.21.261.1;>jgi|Lotgi1|115616|e_gw1.21.261.1;>jgi|Lotgi1|56626|gw1.21.25.1;>jgi|Lotgi1|178235|fgenesh2_pm.C_sca_21000035;>jgi|Lotgi1|159785|fgenesh2_pg.C_sca_21000255;>jgi|Lotgi1|115301|e_gw1.21.25.1	>jgi|Lotgi1|83216|gw1.21.262.1	no	no	4	1.7684e-23	87.155	14006000		635	62;65	678	12417	14609	14609
DSGEELVDDMFK	R	D	S	F	K	I	0	0	0	3	0	0	2	1	0	0	1	1	1	1	0	1	0	0	0	1	0	12	0	1383.59	>jgi|Lotgi1|233030|estExt_fgenesh2_pg.C_sca_340087;>jgi|Lotgi1|204047|estExt_fgenesh2_kg.C_sca_340011;>jgi|Lotgi1|162490|fgenesh2_pg.C_sca_34000093;>jgi|Lotgi1|150315|fgenesh2_kg.C_sca_34000011	>jgi|Lotgi1|233030|estExt_fgenesh2_pg.C_sca_340087	yes	no	2	8.7109e-05	93.623	4703000		636	222	679	12418;12419;12420;12421;12422	14610;14611;14612;14613;14614;14615	14610	167
DSHTPLTGSQYDSYQR	R	D	S	Q	R	A	0	1	0	2	0	2	0	1	1	0	1	0	0	0	1	3	2	0	2	0	0	16	0	1853.82	>jgi|Lotgi1|158316|fgenesh2_pg.C_sca_16000284;>jgi|Lotgi1|176424|fgenesh2_pg.C_sca_1280000001	>jgi|Lotgi1|158316|fgenesh2_pg.C_sca_16000284	yes	no	2,3	1.7992e-66	182.37	499880000		637	310	680	12423;12424;12425;12426;12427;12428;12429;12430;12431;12432;12433;12434;12435;12436;12437;12438;12439;12440;12441;12442;12443;12444;12445;12446;12447;12448;12449;12450;12451;12452;12453;12454;12455;12456;12457;12458;12459;12460;12461;12462	14616;14617;14618;14619;14620;14621;14622;14623;14624;14625;14626;14627;14628;14629;14630;14631;14632;14633;14634;14635;14636;14637;14638;14639;14640;14641;14642;14643;14644;14645;14646;14647;14648;14649;14650;14651;14652;14653;14654;14655;14656;14657	14642
DSKPEDTDPFILSILPLLDEIKK	K	D	S	K	K	T	0	0	0	4	0	0	2	0	0	3	4	3	0	1	3	2	1	0	0	0	0	23	2	2625.42	>jgi|Lotgi1|159329|fgenesh2_pg.C_sca_20000069	>jgi|Lotgi1|159329|fgenesh2_pg.C_sca_20000069	yes	yes	3	9.3262e-05	82.639	5584900		638	325	681	12463	14658	14658
DSLYQLYR	R	D	S	Y	R	D	0	1	0	1	0	1	0	0	0	0	2	0	0	0	0	1	0	0	2	0	0	8	0	1056.52	>jgi|Lotgi1|233030|estExt_fgenesh2_pg.C_sca_340087;>jgi|Lotgi1|204047|estExt_fgenesh2_kg.C_sca_340011;>jgi|Lotgi1|162490|fgenesh2_pg.C_sca_34000093;>jgi|Lotgi1|150315|fgenesh2_kg.C_sca_34000011	>jgi|Lotgi1|233030|estExt_fgenesh2_pg.C_sca_340087	yes	no	2	0.0033332	122.74	2099000		640	222	683	12468	14663	14663
DSNDDKNDDETSDIIDDILDIVEDAK	K	D	S	A	K	D	1	0	2	10	0	0	2	0	0	4	1	2	0	0	0	2	1	0	0	1	0	26	1	2921.28	B3A0Q3;>jgi|Lotgi1|233420|estExt_fgenesh2_pg.C_sca_390106;>jgi|Lotgi1|163374|fgenesh2_pg.C_sca_39000108	B3A0Q3	yes	no	2,3,4	1.151e-157	212.37	2884400000		641	533	684;685	12469;12470;12471;12472;12473;12474;12475;12476;12477;12478;12479;12480;12481;12482;12483;12484;12485;12486;12487;12488;12489;12490;12491;12492;12493;12494;12495;12496;12497;12498;12499;12500;12501;12502;12503;12504;12505;12506;12507;12508;12509;12510;12511;12512;12513;12514;12515;12516;12517;12518;12519;12520;12521;12522;12523;12524;12525;12526;12527;12528;12529;12530;12531;12532;12533;12534;125…	14664;14665;14666;14667;14668;14669;14670;14671;14672;14673;14674;14675;14676;14677;14678;14679;14680;14681;14682;14683;14684;14685;14686;14687;14688;14689;14690;14691;14692;14693;14694;14695;14696;14697;14698;14699;14700;14701;14702;14703;14704;14705;14706;14707;14708;14709;14710;14711;14712;14713;14714;14715;14716;14717;14718;14719;14720;14721;14722;14723;14724;14725;14726;14727;14728;14729;147…	14665		56;90
DSNLALFGSDTEK	K	D	S	E	K	Q	1	0	1	2	0	0	1	1	0	0	2	1	0	1	0	2	1	0	0	0	0	13	0	1395.65	>jgi|Lotgi1|178963|fgenesh2_pm.C_sca_46000035;>jgi|Lotgi1|164710|fgenesh2_pg.C_sca_46000187;>jgi|Lotgi1|73310|gw1.46.145.1;>jgi|Lotgi1|164711|fgenesh2_pg.C_sca_46000188;>jgi|Lotgi1|150576|fgenesh2_kg.C_sca_46000024;>jgi|Lotgi1|73309|gw1.46.144.1;>jgi|Lotgi1|73295|gw1.46.142.1;>jgi|Lotgi1|234102|estExt_fgenesh2_pg.C_sca_460185;>jgi|Lotgi1|218479|estExt_Genewise1Plus.C_sca_460340;>jgi|Lotgi1|218478…	>jgi|Lotgi1|178963|fgenesh2_pm.C_sca_46000035	yes	no	2	0.00029563	84.753	629140		642	113	686	12540	14740	14740
DSNMALFGSDTEK	K	D	S	E	K	Q	1	0	1	2	0	0	1	1	0	0	1	1	1	1	0	2	1	0	0	0	0	13	0	1413.61	>jgi|Lotgi1|73507|gw1.4.300.1;>jgi|Lotgi1|73503|gw1.4.299.1;>jgi|Lotgi1|209709|estExt_Genewise1Plus.C_sca_40477;>jgi|Lotgi1|209708|estExt_Genewise1Plus.C_sca_40476;>jgi|Lotgi1|209707|estExt_Genewise1Plus.C_sca_40475;>jgi|Lotgi1|182652|estExt_Genewise1.C_sca_40477;>jgi|Lotgi1|182651|estExt_Genewise1.C_sca_40476;>jgi|Lotgi1|182650|estExt_Genewise1.C_sca_40475;>jgi|Lotgi1|153817|fgenesh2_pg.C_sca_40…	>jgi|Lotgi1|73507|gw1.4.300.1	yes	no	2	6.9544e-07	124.47	2357200		643	24	687	12541;12542;12543	14741;14742;14743;14744	14743	15
DSNTMFIEGQIMDIHHTR	K	D	S	T	R	S	0	1	1	2	0	1	1	1	2	3	0	0	2	1	0	1	2	0	0	0	0	18	0	2143.98	>jgi|Lotgi1|83216|gw1.21.262.1;>jgi|Lotgi1|115289|e_gw1.21.262.1;>jgi|Lotgi1|115226|e_gw1.21.339.1	>jgi|Lotgi1|83216|gw1.21.262.1	yes	no	3,4	5.178e-32	151.95	233160000		644	62	688;689;690	12544;12545;12546;12547;12548;12549;12550;12551;12552;12553;12554;12555;12556;12557;12558;12559;12560;12561;12562;12563;12564;12565;12566;12567;12568;12569;12570;12571;12572;12573;12574;12575;12576	14745;14746;14747;14748;14749;14750;14751;14752;14753;14754;14755;14756;14757;14758;14759;14760;14761;14762;14763;14764;14765;14766;14767;14768;14769;14770;14771;14772;14773;14774;14775;14776;14777;14778;14779	14766	51;52
DSRPETEIVQQLFQFGVK	K	D	S	V	K	P	0	1	0	1	0	3	2	1	0	1	1	1	0	2	1	1	1	0	0	2	0	18	1	2120.09	>jgi|Lotgi1|174204|fgenesh2_pg.C_sca_186000004	>jgi|Lotgi1|174204|fgenesh2_pg.C_sca_186000004	yes	yes	3	4.6232e-31	149.99	2531000		645	472	691	12577;12578;12579	14780;14781;14782	14781
DSRPETEIVQQLFQFGVKPK	K	D	S	P	K	H	0	1	0	1	0	3	2	1	0	1	1	2	0	2	2	1	1	0	0	2	0	20	2	2345.24	>jgi|Lotgi1|174204|fgenesh2_pg.C_sca_186000004	>jgi|Lotgi1|174204|fgenesh2_pg.C_sca_186000004	yes	yes	3,4	1.8512e-126	212.69	91270000		646	472	692	12580;12581;12582;12583;12584;12585;12586;12587;12588;12589;12590;12591;12592;12593;12594;12595;12596;12597	14783;14784;14785;14786;14787;14788;14789;14790;14791;14792;14793;14794;14795;14796;14797;14798;14799;14800;14801;14802	14801
DSSLELIEER	K	D	S	E	R	I	0	1	0	1	0	0	3	0	0	1	2	0	0	0	0	2	0	0	0	0	0	10	0	1189.58	>jgi|Lotgi1|159329|fgenesh2_pg.C_sca_20000069	>jgi|Lotgi1|159329|fgenesh2_pg.C_sca_20000069	yes	yes	2	6.8549e-16	194.12	44803000		647	325	693	12598;12599;12600;12601;12602;12603;12604;12605;12606	14803;14804;14805;14806;14807;14808;14809;14810;14811	14807
DSTLIMQLLR	K	D	S	L	R	D	0	1	0	1	0	1	0	0	0	1	3	0	1	0	0	1	1	0	0	0	0	10	0	1188.65	>jgi|Lotgi1|66022|gw1.218.39.1;>jgi|Lotgi1|143869|e_gw1.218.39.1;>jgi|Lotgi1|65745|gw1.218.35.1;>jgi|Lotgi1|239267|estExt_fgenesh2_pg.C_sca_2180004;>jgi|Lotgi1|205379|estExt_fgenesh2_kg.C_sca_2180002;>jgi|Lotgi1|180614|fgenesh2_pm.C_sca_218000002;>jgi|Lotgi1|174779|fgenesh2_pg.C_sca_218000006;>jgi|Lotgi1|174778|fgenesh2_pg.C_sca_218000005;>jgi|Lotgi1|174777|fgenesh2_pg.C_sca_218000004;>jgi|Lotgi1…	>jgi|Lotgi1|66022|gw1.218.39.1	no	no	2	2.2459e-06	131.11	52736000		648	202;439;150	694	12607;12608;12609;12610;12611;12612;12613;12614;12615;12616;12617;12618;12619;12620;12621;12622;12623;12624;12625;12626;12627;12628;12629;12630;12631;12632;12633;12634;12635;12636	14812;14813;14814;14815;14816;14817;14818;14819;14820;14821;14822;14823;14824;14825;14826;14827;14828;14829;14830;14831;14832;14833;14834;14835;14836;14837;14838;14839;14840;14841;14842;14843	14830	119
DSVEASANVLAK	K	D	S	A	K	L	3	0	1	1	0	0	1	0	0	0	1	1	0	0	0	2	0	0	0	2	0	12	0	1202.61	>jgi|Lotgi1|176992|fgenesh2_pg.C_sca_10047000001;>jgi|Lotgi1|230107|estExt_fgenesh2_pg.C_sca_110025;>jgi|Lotgi1|156340|fgenesh2_pg.C_sca_11000026	>jgi|Lotgi1|176992|fgenesh2_pg.C_sca_10047000001	yes	no	2	2.6805e-05	103.44	6226300		649	283	695	12637;12638;12639	14844;14845;14846;14847	14847
DSVFNVVR	R	D	S	V	R	Y	0	1	1	1	0	0	0	0	0	0	0	0	0	1	0	1	0	0	0	3	0	8	0	934.487	>jgi|Lotgi1|229125|estExt_fgenesh2_pg.C_sca_50355;>jgi|Lotgi1|154324|fgenesh2_pg.C_sca_5000364	>jgi|Lotgi1|229125|estExt_fgenesh2_pg.C_sca_50355	yes	no	2	0.0039909	120.62	830510		650	261	696	12640	14848	14848
DSYITGTMEK	K	D	S	E	K	S	0	0	0	1	0	0	1	1	0	1	0	1	1	0	0	1	2	0	1	0	0	10	0	1143.51	>jgi|Lotgi1|172287|fgenesh2_pg.C_sca_130000026;>jgi|Lotgi1|238094|estExt_fgenesh2_pg.C_sca_1300025	>jgi|Lotgi1|172287|fgenesh2_pg.C_sca_130000026	yes	no	2	0.00019255	108.47	88902000		651	449	697;698	12641;12642;12643;12644;12645;12646;12647;12648;12649;12650;12651;12652;12653;12654;12655;12656;12657	14849;14850;14851;14852;14853;14854;14855;14856;14857;14858;14859;14860;14861;14862;14863;14864;14865	14850	627
DSYVGDEAQSK	K	D	S	S	K	R	1	0	0	2	0	1	1	1	0	0	0	1	0	0	0	2	0	0	1	1	0	11	0	1197.52	>jgi|Lotgi1|176246|fgenesh2_pg.C_sca_854000003;>jgi|Lotgi1|151855|fgenesh2_kg.C_sca_854000004;>jgi|Lotgi1|239712|estExt_fgenesh2_pg.C_sca_8540005;>jgi|Lotgi1|239711|estExt_fgenesh2_pg.C_sca_8540004;>jgi|Lotgi1|239710|estExt_fgenesh2_pg.C_sca_8540003;>jgi|Lotgi1|239709|estExt_fgenesh2_pg.C_sca_8540002;>jgi|Lotgi1|227649|estExt_Genewise1Plus.C_sca_8540021;>jgi|Lotgi1|227648|estExt_Genewise1Plus.C_s…	>jgi|Lotgi1|239714|estExt_fgenesh2_pg.C_sca_8540007	no	no	2	0.00016215	123.62	595810	+	652	241;571;242;221;387	699	12658	14866	14866
DTAPSWTER	K	D	T	E	R	A	1	1	0	1	0	0	1	0	0	0	0	0	0	0	1	1	2	1	0	0	0	9	0	1061.48	>jgi|Lotgi1|236770|estExt_fgenesh2_pg.C_sca_870051;>jgi|Lotgi1|169581|fgenesh2_pg.C_sca_87000051	>jgi|Lotgi1|236770|estExt_fgenesh2_pg.C_sca_870051	yes	yes	2	0.0013938	115.71	11366000		653	518	700	12659;12660;12661;12662;12663;12664;12665;12666	14867;14868;14869;14870;14871;14872;14873;14874	14870
DTAVSSTLGQNDLTKPFPDSR	K	D	T	S	R	M	1	1	1	3	0	1	0	1	0	0	2	1	0	1	2	3	3	0	0	1	0	21	1	2248.1	>jgi|Lotgi1|159329|fgenesh2_pg.C_sca_20000069;>jgi|Lotgi1|115147|e_gw1.20.479.1;>jgi|Lotgi1|96048|gw1.20.479.1	>jgi|Lotgi1|159329|fgenesh2_pg.C_sca_20000069	yes	no	3	5.258e-65	167.99	42463000		654	325	701	12667;12668;12669;12670;12671;12672;12673	14875;14876;14877;14878;14879;14880;14881;14882	14882
DTAVSSTLGQNDSTK	K	D	T	T	K	P	1	0	1	2	0	1	0	1	0	0	1	1	0	0	0	3	3	0	0	1	0	15	0	1522.71	>jgi|Lotgi1|159329|fgenesh2_pg.C_sca_20000069	>jgi|Lotgi1|159329|fgenesh2_pg.C_sca_20000069	yes	yes	2	2.0901e-88	191.06	752930		655	325	702	12674;12675;12676;12677;12678	14883;14884;14885;14886;14887	14883
DTAVSSTLGQNVLTK	K	D	T	T	K	P	1	0	1	1	0	1	0	1	0	0	2	1	0	0	0	2	3	0	0	2	0	15	0	1532.8	>jgi|Lotgi1|159329|fgenesh2_pg.C_sca_20000069;>jgi|Lotgi1|115147|e_gw1.20.479.1	>jgi|Lotgi1|159329|fgenesh2_pg.C_sca_20000069	yes	no	2,3	2.2686e-30	160.78	73071000		656	325	703	12679;12680;12681;12682;12683;12684;12685;12686;12687;12688;12689;12690;12691;12692;12693;12694;12695;12696;12697	14888;14889;14890;14891;14892;14893;14894;14895;14896;14897;14898;14899;14900;14901;14902;14903;14904;14905;14906	14889
DTAVSSTLGQNVLTKPFHDSR	K	D	T	S	R	M	1	1	1	2	0	1	0	1	1	0	2	1	0	1	1	3	3	0	0	2	0	21	1	2272.14	>jgi|Lotgi1|159329|fgenesh2_pg.C_sca_20000069	>jgi|Lotgi1|159329|fgenesh2_pg.C_sca_20000069	yes	yes	3,4	3.7866e-49	153.25	18042000		657	325	704	12698;12699;12700;12701;12702;12703;12704;12705;12706	14907;14908;14909;14910;14911;14912;14913;14914;14915	14909
DTAVSSTLGQNVLTKPFPDSR	K	D	T	S	R	M	1	1	1	2	0	1	0	1	0	0	2	1	0	1	2	3	3	0	0	2	0	21	1	2232.14	>jgi|Lotgi1|159329|fgenesh2_pg.C_sca_20000069;>jgi|Lotgi1|115147|e_gw1.20.479.1	>jgi|Lotgi1|159329|fgenesh2_pg.C_sca_20000069	yes	no	2,3,4	9.503e-129	220.36	452210000		658	325	705	12707;12708;12709;12710;12711;12712;12713;12714;12715;12716;12717;12718;12719;12720;12721;12722;12723;12724;12725;12726;12727;12728;12729;12730;12731;12732;12733;12734;12735;12736;12737;12738;12739;12740;12741;12742;12743;12744;12745;12746;12747;12748;12749;12750;12751;12752;12753;12754	14916;14917;14918;14919;14920;14921;14922;14923;14924;14925;14926;14927;14928;14929;14930;14931;14932;14933;14934;14935;14936;14937;14938;14939;14940;14941;14942;14943;14944;14945;14946;14947;14948;14949;14950;14951;14952;14953;14954;14955;14956;14957;14958;14959;14960;14961;14962;14963	14950
DTAVSSTLGQNVSTKPLPDSR	K	D	T	S	R	M	1	1	1	2	0	1	0	1	0	0	2	1	0	0	2	4	3	0	0	2	0	21	1	2172.1	>jgi|Lotgi1|159329|fgenesh2_pg.C_sca_20000069	>jgi|Lotgi1|159329|fgenesh2_pg.C_sca_20000069	yes	yes	3	3.9985e-65	169.85	18648000		659	325	706	12755;12756;12757;12758;12759;12760;12761	14964;14965;14966;14967;14968;14969;14970	14964
DTAVTFTLGQNDLTK	K	D	T	T	K	A	1	0	1	2	0	1	0	1	0	0	2	1	0	1	0	0	4	0	0	1	0	15	0	1622.82	>jgi|Lotgi1|159329|fgenesh2_pg.C_sca_20000069;>jgi|Lotgi1|115147|e_gw1.20.479.1	>jgi|Lotgi1|159329|fgenesh2_pg.C_sca_20000069	yes	no	2,3	1.7832e-58	186.56	18309000		660	325	707	12762;12763;12764;12765;12766;12767;12768;12769;12770;12771	14971;14972;14973;14974;14975;14976;14977;14978;14979;14980	14971
DTDGAIYQK	K	D	T	Q	K	T	1	0	0	2	0	1	0	1	0	1	0	1	0	0	0	0	1	0	1	0	0	9	0	1009.47	>jgi|Lotgi1|236689|estExt_fgenesh2_pg.C_sca_850101;>jgi|Lotgi1|169440|fgenesh2_pg.C_sca_85000103	>jgi|Lotgi1|236689|estExt_fgenesh2_pg.C_sca_850101	yes	no	2	1.7145e-05	160.26	322630		661	422	708	12772	14981	14981
DTEIGEIIDAGGR	K	D	T	G	R	T	1	1	0	2	0	0	2	3	0	3	0	0	0	0	0	0	1	0	0	0	0	13	0	1344.65	>jgi|Lotgi1|230631|estExt_fgenesh2_pg.C_sca_140058;>jgi|Lotgi1|230630|estExt_fgenesh2_pg.C_sca_140057;>jgi|Lotgi1|212805|estExt_Genewise1Plus.C_sca_140132;>jgi|Lotgi1|206115|estExt_fgenesh2_pm.C_sca_140007;>jgi|Lotgi1|203478|estExt_fgenesh2_kg.C_sca_140009;>jgi|Lotgi1|186095|estExt_Genewise1.C_sca_140132;>jgi|Lotgi1|177925|fgenesh2_pm.C_sca_14000007;>jgi|Lotgi1|157435|fgenesh2_pg.C_sca_14000058;>…	>jgi|Lotgi1|230631|estExt_fgenesh2_pg.C_sca_140058	yes	no	2	1.8918e-06	109	2651400		662	217	709	12773;12774	14982;14983	14982
DTGAGPAAEGVPNR	R	D	T	N	R	G	3	1	1	1	0	0	1	3	0	0	0	0	0	0	2	0	1	0	0	1	0	14	0	1310.62	>jgi|Lotgi1|239171|estExt_fgenesh2_pg.C_sca_2010013;>jgi|Lotgi1|174535|fgenesh2_pg.C_sca_201000013	>jgi|Lotgi1|239171|estExt_fgenesh2_pg.C_sca_2010013	yes	no	2	2.4779e-11	111.88	919880		663	480	710	12775	14984	14984
DTGGCQFSQIVWAR	R	D	T	A	R	S	1	1	0	1	1	2	0	2	0	1	0	0	0	1	0	1	1	1	0	1	0	14	0	1623.75	B3A0P8;>jgi|Lotgi1|233200|estExt_fgenesh2_pg.C_sca_350163;>jgi|Lotgi1|162768|fgenesh2_pg.C_sca_35000169	B3A0P8	yes	no	2,3	1.0341e-156	282.62	2694900000		664	351	711	12776;12777;12778;12779;12780;12781;12782;12783;12784;12785;12786;12787;12788;12789;12790;12791;12792;12793;12794;12795;12796;12797;12798;12799;12800;12801;12802;12803;12804;12805;12806;12807;12808;12809;12810;12811;12812;12813;12814;12815;12816;12817;12818;12819;12820;12821;12822;12823;12824;12825;12826;12827;12828;12829;12830;12831;12832;12833;12834;12835;12836;12837;12838;12839;12840;12841;128…	14985;14986;14987;14988;14989;14990;14991;14992;14993;14994;14995;14996;14997;14998;14999;15000;15001;15002;15003;15004;15005;15006;15007;15008;15009;15010;15011;15012;15013;15014;15015;15016;15017;15018;15019;15020;15021;15022;15023;15024;15025;15026;15027;15028;15029;15030;15031;15032;15033;15034;15035;15036;15037;15038;15039;15040;15041;15042;15043;15044;15045;15046;15047;15048;15049;15050;150…	14991
DTILQLNLK	K	D	T	L	K	E	0	0	1	1	0	1	0	0	0	1	3	1	0	0	0	0	1	0	0	0	0	9	0	1056.62	>jgi|Lotgi1|82703|gw1.56.149.1;>jgi|Lotgi1|53491|gw1.56.10.1;>jgi|Lotgi1|53490|gw1.56.9.1;>jgi|Lotgi1|194020|estExt_Genewise1.C_sca_560182;>jgi|Lotgi1|194019|estExt_Genewise1.C_sca_560181;>jgi|Lotgi1|194018|estExt_Genewise1.C_sca_560180;>jgi|Lotgi1|179215|fgenesh2_pm.C_sca_56000017;>jgi|Lotgi1|166191|fgenesh2_pg.C_sca_56000104;>jgi|Lotgi1|127195|e_gw1.56.9.1;>jgi|Lotgi1|127006|e_gw1.56.10.1;>jgi|…	>jgi|Lotgi1|82703|gw1.56.149.1	yes	no	2	0.0004517	127.02	226540		665	125	712	12910	15149	15149
DTILTFMHEDPIDVIIR	K	D	T	I	R	G	0	1	0	3	0	0	1	0	1	4	1	0	1	1	1	0	2	0	0	1	0	17	0	2027.04	>jgi|Lotgi1|238844|estExt_fgenesh2_pg.C_sca_1750005;>jgi|Lotgi1|173856|fgenesh2_pg.C_sca_175000005	>jgi|Lotgi1|238844|estExt_fgenesh2_pg.C_sca_1750005	yes	no	3	0.0003155	63.691	764660		666	464	713	12911	15150	15150	689
DTMFYLDGNLLSGSVNGDSSQTLAGPIQR	R	D	T	Q	R	K	1	1	2	3	0	2	0	4	0	1	4	0	1	1	1	4	2	0	1	1	0	29	0	3055.46	>jgi|Lotgi1|237510|estExt_fgenesh2_pg.C_sca_1090023;>jgi|Lotgi1|171086|fgenesh2_pg.C_sca_109000026	>jgi|Lotgi1|237510|estExt_fgenesh2_pg.C_sca_1090023	yes	no	3	4.4452e-119	181.33	20306000		667	441	714	12912;12913;12914;12915;12916	15151;15152;15153;15154;15155;15156	15152	614
DTNTGLVGVLLTCK	R	D	T	C	K	T	0	0	1	1	1	0	0	2	0	0	3	1	0	0	0	0	3	0	0	2	0	14	0	1489.78	>jgi|Lotgi1|83216|gw1.21.262.1;>jgi|Lotgi1|115289|e_gw1.21.262.1;>jgi|Lotgi1|83160|gw1.21.261.1;>jgi|Lotgi1|115616|e_gw1.21.261.1;>jgi|Lotgi1|56626|gw1.21.25.1;>jgi|Lotgi1|178235|fgenesh2_pm.C_sca_21000035;>jgi|Lotgi1|159785|fgenesh2_pg.C_sca_21000255;>jgi|Lotgi1|115301|e_gw1.21.25.1	>jgi|Lotgi1|83216|gw1.21.262.1	no	no	2,3	8.2632e-41	176.87	219610000		668	62;65	715	12917;12918;12919;12920;12921;12922;12923;12924;12925;12926;12927;12928;12929;12930;12931;12932;12933;12934;12935;12936;12937;12938;12939;12940;12941;12942;12943;12944;12945;12946;12947;12948;12949	15157;15158;15159;15160;15161;15162;15163;15164;15165;15166;15167;15168;15169;15170;15171;15172;15173;15174;15175;15176;15177;15178;15179;15180;15181;15182;15183;15184;15185;15186;15187;15188;15189;15190;15191	15173
DTPCKYGATPIR	K	D	T	I	R	N	1	1	0	1	1	0	0	1	0	1	0	1	0	0	2	0	2	0	1	0	0	12	1	1377.67	>jgi|Lotgi1|239125|estExt_fgenesh2_pg.C_sca_1950011;>jgi|Lotgi1|174422|fgenesh2_pg.C_sca_195000011;>jgi|Lotgi1|226725|estExt_Genewise1Plus.C_sca_1950012;>jgi|Lotgi1|201805|estExt_Genewise1.C_sca_1950012	>jgi|Lotgi1|239125|estExt_fgenesh2_pg.C_sca_1950011	no	no	3	0.00022821	99.5	2011300		669	476;508	716	12950;12951;12952	15192;15193;15194;15195	15195
DTPCSFVQEPFK	K	D	T	F	K	T	0	0	0	1	1	1	1	0	0	0	0	1	0	2	2	1	1	0	0	1	0	12	0	1453.65	>jgi|Lotgi1|236952|estExt_fgenesh2_pg.C_sca_900076;>jgi|Lotgi1|169917|fgenesh2_pg.C_sca_90000076	>jgi|Lotgi1|236952|estExt_fgenesh2_pg.C_sca_900076	yes	no	2	0.00018408	95.094	4424200		670	430	717	12953	15196	15196
DTPQIIIVITDGK	K	D	T	G	K	S	0	0	0	2	0	1	0	1	0	4	0	1	0	0	1	0	2	0	0	1	0	13	0	1411.79	>jgi|Lotgi1|173139|fgenesh2_pg.C_sca_149000039	>jgi|Lotgi1|173139|fgenesh2_pg.C_sca_149000039	yes	yes	2,3	5.9775e-65	203.87	2674100000		671	458	718	12954;12955;12956;12957;12958;12959;12960;12961;12962;12963;12964;12965;12966;12967;12968;12969;12970;12971;12972;12973;12974;12975;12976;12977;12978;12979;12980;12981;12982;12983;12984;12985;12986;12987;12988;12989;12990;12991;12992;12993;12994;12995;12996;12997;12998;12999;13000;13001;13002;13003;13004;13005;13006;13007;13008;13009;13010;13011;13012;13013;13014;13015;13016;13017;13018;13019;130…	15197;15198;15199;15200;15201;15202;15203;15204;15205;15206;15207;15208;15209;15210;15211;15212;15213;15214;15215;15216;15217;15218;15219;15220;15221;15222;15223;15224;15225;15226;15227;15228;15229;15230;15231;15232;15233;15234;15235;15236;15237;15238;15239;15240;15241;15242;15243;15244;15245;15246;15247;15248;15249;15250;15251;15252;15253;15254;15255;15256;15257;15258;15259;15260;15261;15262;152…	15326
DTPTPGDETYK	R	D	T	Y	K	V	0	0	0	2	0	0	1	1	0	0	0	1	0	0	2	0	3	0	1	0	0	11	0	1222.54	>jgi|Lotgi1|167426|fgenesh2_pg.C_sca_66000070;>jgi|Lotgi1|235549|estExt_fgenesh2_pg.C_sca_660066	>jgi|Lotgi1|167426|fgenesh2_pg.C_sca_66000070	yes	no	2	0.00015874	103.91	29951000		672	402	719	13097;13098;13099;13100;13101;13102;13103;13104;13105;13106	15397;15398;15399;15400;15401;15402;15403;15404;15405;15406	15398
DTPTPGDETYKVEITVLHSQTIQTK	R	D	T	T	K	Y	0	0	0	2	0	2	2	1	1	2	1	2	0	0	2	1	6	0	1	2	0	25	1	2800.41	>jgi|Lotgi1|167426|fgenesh2_pg.C_sca_66000070;>jgi|Lotgi1|235549|estExt_fgenesh2_pg.C_sca_660066	>jgi|Lotgi1|167426|fgenesh2_pg.C_sca_66000070	yes	no	3,4	1.6168e-43	137.52	43019000		673	402	720	13107;13108;13109;13110;13111;13112;13113;13114;13115;13116;13117	15407;15408;15409;15410;15411;15412;15413;15414;15415;15416;15417;15418;15419;15420;15421;15422	15414
DTTAGVGFVTTK	K	D	T	T	K	D	1	0	0	1	0	0	0	2	0	0	0	1	0	1	0	0	4	0	0	2	0	12	0	1195.61	>jgi|Lotgi1|230689|estExt_fgenesh2_pg.C_sca_140208;>jgi|Lotgi1|157587|fgenesh2_pg.C_sca_14000210	>jgi|Lotgi1|230689|estExt_fgenesh2_pg.C_sca_140208	yes	no	2	0.0011458	78.964	1679200		674	298	721	13118	15423	15423
DTTVSSTLGQNVLTK	K	D	T	T	K	P	0	0	1	1	0	1	0	1	0	0	2	1	0	0	0	2	4	0	0	2	0	15	0	1562.82	>jgi|Lotgi1|159329|fgenesh2_pg.C_sca_20000069	>jgi|Lotgi1|159329|fgenesh2_pg.C_sca_20000069	yes	yes	2	3.8105e-08	103.88	425360		675	325	722	13119	15424	15424
DTTVSSTLGQNVLTKPFPDSR	K	D	T	S	R	M	0	1	1	2	0	1	0	1	0	0	2	1	0	1	2	3	4	0	0	2	0	21	1	2262.15	>jgi|Lotgi1|159329|fgenesh2_pg.C_sca_20000069	>jgi|Lotgi1|159329|fgenesh2_pg.C_sca_20000069	yes	yes	3	9.7288e-57	165.06	24371000		676	325	723	13120;13121;13122;13123;13124;13125	15425;15426;15427;15428;15429;15430	15425
DTVGLISGMTK	R	D	T	T	K	T	0	0	0	1	0	0	0	2	0	1	1	1	1	0	0	1	2	0	0	1	0	11	0	1120.58	>jgi|Lotgi1|115527|e_gw1.21.52.1;>jgi|Lotgi1|115607|e_gw1.21.53.1;>jgi|Lotgi1|115448|e_gw1.21.51.1;>jgi|Lotgi1|214546|estExt_Genewise1Plus.C_sca_210384;>jgi|Lotgi1|188079|estExt_Genewise1.C_sca_210385;>jgi|Lotgi1|214545|estExt_Genewise1Plus.C_sca_210383;>jgi|Lotgi1|188078|estExt_Genewise1.C_sca_210384;>jgi|Lotgi1|214547|estExt_Genewise1Plus.C_sca_210385;>jgi|Lotgi1|188077|estExt_Genewise1.C_sca_2…	>jgi|Lotgi1|115527|e_gw1.21.52.1	yes	no	2	1.7167e-06	117.09	192820000		677	63	724;725	13126;13127;13128;13129;13130;13131;13132;13133;13134;13135;13136;13137;13138;13139;13140;13141;13142;13143;13144;13145;13146;13147;13148;13149;13150;13151;13152;13153;13154;13155;13156;13157;13158	15431;15432;15433;15434;15435;15436;15437;15438;15439;15440;15441;15442;15443;15444;15445;15446;15447;15448;15449;15450;15451;15452;15453;15454;15455;15456;15457;15458;15459;15460;15461;15462;15463;15464;15465	15441	57
DTYNIDEALR	K	D	T	L	R	V	1	1	1	2	0	0	1	0	0	1	1	0	0	0	0	0	1	0	1	0	0	10	0	1208.57	>jgi|Lotgi1|238415|estExt_fgenesh2_pg.C_sca_1450008;>jgi|Lotgi1|172938|fgenesh2_pg.C_sca_145000008	>jgi|Lotgi1|238415|estExt_fgenesh2_pg.C_sca_1450008	yes	no	2	0.0044419	85.355	211940		678	456	726	13159	15466	15466
DTYNNPEMVFDELPELIEEMLQQPTEER	R	D	T	E	R	N	0	1	2	2	0	2	7	0	0	1	3	0	2	1	3	0	2	0	1	1	0	28	0	3408.54	>jgi|Lotgi1|232817|estExt_fgenesh2_pg.C_sca_320097;>jgi|Lotgi1|162082|fgenesh2_pg.C_sca_32000098;B3A0P3	>jgi|Lotgi1|232817|estExt_fgenesh2_pg.C_sca_320097	no	no	3,4	1.396e-118	181.24	7102400000		679	346;531	727;728;729	13160;13161;13162;13163;13164;13165;13166;13167;13168;13169;13170;13171;13172;13173;13174;13175;13176;13177;13178;13179;13180;13181;13182;13183;13184;13185;13186;13187;13188;13189;13190;13191;13192;13193;13194;13195;13196;13197;13198;13199;13200;13201;13202;13203;13204;13205;13206;13207;13208;13209;13210;13211;13212;13213;13214;13215;13216;13217;13218;13219;13220;13221;13222;13223;13224;13225;132…	15467;15468;15469;15470;15471;15472;15473;15474;15475;15476;15477;15478;15479;15480;15481;15482;15483;15484;15485;15486;15487;15488;15489;15490;15491;15492;15493;15494;15495;15496;15497;15498;15499;15500;15501;15502;15503;15504;15505;15506;15507;15508;15509;15510;15511;15512;15513;15514;15515;15516;15517;15518;15519;15520;15521;15522;15523;15524;15525;15526;15527;15528;15529;15530;15531;15532;155…	15467	387;388
DVATVLIENAEFVQAK	R	D	V	A	K	Y	3	0	1	1	0	1	2	0	0	1	1	1	0	1	0	0	1	0	0	3	0	16	0	1745.92	>jgi|Lotgi1|159694|fgenesh2_pg.C_sca_21000164	>jgi|Lotgi1|159694|fgenesh2_pg.C_sca_21000164	yes	yes	2,3	1.0711e-49	143.46	1038400		680	329	730	13247;13248;13249;13250;13251	15565;15566;15567;15568;15569	15567
DVCCFSANICR	R	D	V	C	R	Q	1	1	1	1	3	0	0	0	0	1	0	0	0	1	0	1	0	0	0	1	0	11	0	1400.56	>jgi|Lotgi1|163448|fgenesh2_pg.C_sca_40000002	>jgi|Lotgi1|163448|fgenesh2_pg.C_sca_40000002	yes	yes	2,3	5.767e-19	185.29	32472000		681	363	731	13252;13253;13254;13255;13256;13257;13258;13259	15570;15571;15572;15573;15574;15575;15576;15577	15572
DVDLGAACTALESVTDCYNKK	R	D	V	K	K	S	3	0	1	3	2	0	1	1	0	0	2	2	0	0	0	1	2	0	1	2	0	21	1	2329.06	>jgi|Lotgi1|236449|estExt_fgenesh2_pg.C_sca_810085;>jgi|Lotgi1|169040|fgenesh2_pg.C_sca_81000086	>jgi|Lotgi1|236449|estExt_fgenesh2_pg.C_sca_810085	yes	no	3	8.8117e-102	197.84	7843900		688	419	739	13295;13296;13297;13298;13299	15617;15618;15619;15620;15621	15621
DVEIADSGSIK	K	D	V	I	K	V	1	0	0	2	0	0	1	1	0	2	0	1	0	0	0	2	0	0	0	1	0	11	0	1132.56	>jgi|Lotgi1|96960|gw1.14.444.1;>jgi|Lotgi1|230604|estExt_fgenesh2_pg.C_sca_140017;>jgi|Lotgi1|212760|estExt_Genewise1Plus.C_sca_140042;>jgi|Lotgi1|212759|estExt_Genewise1Plus.C_sca_140041;>jgi|Lotgi1|212758|estExt_Genewise1Plus.C_sca_140040;>jgi|Lotgi1|212757|estExt_Genewise1Plus.C_sca_140039;>jgi|Lotgi1|212756|estExt_Genewise1Plus.C_sca_140038;>jgi|Lotgi1|206111|estExt_fgenesh2_pm.C_sca_140003;>…	>jgi|Lotgi1|96960|gw1.14.444.1	yes	no	2	0.00012338	113.22	8588400		691	51	742	13349;13350;13351;13352;13353	15673;15674;15675;15676;15677	15674
DVESGLIGPLQICR	R	D	V	C	R	K	0	1	0	1	1	1	1	2	0	2	2	0	0	0	1	1	0	0	0	1	0	14	0	1555.8	>jgi|Lotgi1|115527|e_gw1.21.52.1;>jgi|Lotgi1|115607|e_gw1.21.53.1;>jgi|Lotgi1|115448|e_gw1.21.51.1;>jgi|Lotgi1|214546|estExt_Genewise1Plus.C_sca_210384;>jgi|Lotgi1|188079|estExt_Genewise1.C_sca_210385;>jgi|Lotgi1|214545|estExt_Genewise1Plus.C_sca_210383;>jgi|Lotgi1|188078|estExt_Genewise1.C_sca_210384;>jgi|Lotgi1|214547|estExt_Genewise1Plus.C_sca_210385;>jgi|Lotgi1|188077|estExt_Genewise1.C_sca_2…	>jgi|Lotgi1|115527|e_gw1.21.52.1	yes	no	2,3	2.4749e-63	213.63	200660000		692	63	743	13354;13355;13356;13357;13358;13359;13360;13361;13362;13363;13364;13365;13366;13367;13368;13369;13370;13371;13372;13373;13374;13375;13376;13377;13378;13379;13380;13381;13382;13383;13384;13385;13386;13387;13388;13389;13390;13391;13392	15678;15679;15680;15681;15682;15683;15684;15685;15686;15687;15688;15689;15690;15691;15692;15693;15694;15695;15696;15697;15698;15699;15700;15701;15702;15703;15704;15705;15706;15707;15708;15709;15710;15711;15712;15713;15714;15715;15716;15717;15718;15719;15720;15721;15722;15723;15724	15702
DVEVIENEDAVFVCR	K	D	V	C	R	A	1	1	1	2	1	0	3	0	0	1	0	0	0	1	0	0	0	0	0	4	0	15	0	1792.83	>jgi|Lotgi1|236424|estExt_fgenesh2_pg.C_sca_810041;>jgi|Lotgi1|168995|fgenesh2_pg.C_sca_81000041	>jgi|Lotgi1|236424|estExt_fgenesh2_pg.C_sca_810041	yes	no	2	1.0785e-09	109.83	579230		693	418	744	13393;13394	15725;15726	15726
DVFISAAER	K	D	V	E	R	D	2	1	0	1	0	0	1	0	0	1	0	0	0	1	0	1	0	0	0	1	0	9	0	1006.51	>jgi|Lotgi1|56588|gw1.81.45.1;>jgi|Lotgi1|75861|gw1.81.90.1;>jgi|Lotgi1|56587|gw1.81.44.1;>jgi|Lotgi1|132931|e_gw1.81.45.1;>jgi|Lotgi1|132912|e_gw1.81.90.1;>jgi|Lotgi1|132853|e_gw1.81.44.1;>jgi|Lotgi1|236420|estExt_fgenesh2_pg.C_sca_810033;>jgi|Lotgi1|222365|estExt_Genewise1Plus.C_sca_810045;>jgi|Lotgi1|222364|estExt_Genewise1Plus.C_sca_810044;>jgi|Lotgi1|222363|estExt_Genewise1Plus.C_sca_810043;…	>jgi|Lotgi1|56588|gw1.81.45.1	yes	no	2	0.0079919	92.838	230660		694	148	745	13395	15727	15727
DVFVGHDCSLK	R	D	V	L	K	V	0	0	0	2	1	0	0	1	1	0	1	1	0	1	0	1	0	0	0	2	0	11	0	1275.59	>jgi|Lotgi1|167426|fgenesh2_pg.C_sca_66000070;>jgi|Lotgi1|235549|estExt_fgenesh2_pg.C_sca_660066	>jgi|Lotgi1|167426|fgenesh2_pg.C_sca_66000070	yes	no	2,3	0.00012459	118.9	221420000		696	402	747	13404;13405;13406;13407;13408;13409;13410;13411;13412;13413;13414;13415;13416;13417;13418;13419;13420;13421	15737;15738;15739;15740;15741;15742;15743;15744;15745;15746;15747;15748;15749;15750;15751;15752;15753;15754;15755	15740
DVGPEPLEKPGYCRPPTLGFGGICISR	R	D	V	S	R	C	0	2	0	1	2	0	2	5	0	2	2	1	0	1	5	1	1	0	1	1	0	27	2	2971.47	>jgi|Lotgi1|228883|estExt_fgenesh2_pg.C_sca_50014;>jgi|Lotgi1|209823|estExt_Genewise1Plus.C_sca_50026;>jgi|Lotgi1|182779|estExt_Genewise1.C_sca_50026;>jgi|Lotgi1|153974|fgenesh2_pg.C_sca_5000014	>jgi|Lotgi1|228883|estExt_fgenesh2_pg.C_sca_50014	yes	no	4	6.2915e-09	73.676	536160		697	259	748	13422	15756	15756
DVGVIGGIR	R	D	V	I	R	G	0	1	0	1	0	0	0	3	0	2	0	0	0	0	0	0	0	0	0	2	0	9	0	884.508	>jgi|Lotgi1|176686|fgenesh2_pg.C_sca_2579000001;>jgi|Lotgi1|239480|estExt_fgenesh2_pg.C_sca_2680009;>jgi|Lotgi1|175325|fgenesh2_pg.C_sca_268000009;>jgi|Lotgi1|175807|fgenesh2_pg.C_sca_415000001;>jgi|Lotgi1|227927|estExt_fgenesh2_pg.C_sca_10253;>jgi|Lotgi1|152119|fgenesh2_pg.C_sca_1000257	>jgi|Lotgi1|176686|fgenesh2_pg.C_sca_2579000001	yes	no	2	0.0020389	111.95	30064000		698	493	749	13423;13424;13425;13426;13427;13428;13429;13430;13431;13432;13433	15757;15758;15759;15760;15761;15762;15763;15764;15765;15766;15767;15768	15765
DVIEFLGHPNIEK	K	D	V	E	K	V	0	0	1	1	0	0	2	1	1	2	1	1	0	1	1	0	0	0	0	1	0	13	0	1509.78	>jgi|Lotgi1|173200|fgenesh2_pg.C_sca_151000011;B3A0R7	>jgi|Lotgi1|173200|fgenesh2_pg.C_sca_151000011	no	no	2,3	4.1076e-22	159.58	930620000		699	460;535	750	13434;13435;13436;13437;13438;13439;13440;13441;13442;13443;13444;13445;13446;13447;13448;13449;13450;13451;13452;13453;13454;13455;13456;13457;13458;13459;13460;13461;13462;13463;13464;13465;13466;13467;13468;13469;13470;13471;13472;13473;13474;13475;13476;13477	15769;15770;15771;15772;15773;15774;15775;15776;15777;15778;15779;15780;15781;15782;15783;15784;15785;15786;15787;15788;15789;15790;15791;15792;15793;15794;15795;15796;15797;15798;15799;15800;15801;15802;15803;15804;15805;15806;15807;15808;15809;15810;15811;15812	15780
DVIEFLGHPNIEKVPK	K	D	V	P	K	C	0	0	1	1	0	0	2	1	1	2	1	2	0	1	2	0	0	0	0	2	0	16	1	1834	>jgi|Lotgi1|173200|fgenesh2_pg.C_sca_151000011;B3A0R7	>jgi|Lotgi1|173200|fgenesh2_pg.C_sca_151000011	no	no	3,4	8.417e-05	85.469	14422000		700	460;535	751	13478;13479;13480	15813;15814;15815	15814
DVITELNK	R	D	V	N	K	L	0	0	1	1	0	0	1	0	0	1	1	1	0	0	0	0	1	0	0	1	0	8	0	930.502	>jgi|Lotgi1|166131|fgenesh2_pg.C_sca_56000044	>jgi|Lotgi1|166131|fgenesh2_pg.C_sca_56000044	yes	yes	2	0.0033339	122.13	980650000		701	395	752	13481;13482;13483;13484;13485;13486;13487;13488;13489;13490;13491;13492;13493;13494;13495;13496;13497;13498;13499;13500;13501;13502	15816;15817;15818;15819;15820;15821;15822;15823;15824;15825;15826;15827;15828;15829;15830;15831;15832;15833;15834;15835;15836;15837;15838	15822
DVITELNKLSSR	R	D	V	S	R	D	0	1	1	1	0	0	1	0	0	1	2	1	0	0	0	2	1	0	0	1	0	12	1	1373.75	>jgi|Lotgi1|166131|fgenesh2_pg.C_sca_56000044	>jgi|Lotgi1|166131|fgenesh2_pg.C_sca_56000044	yes	yes	2,3	5.6013e-11	133.05	10219000		702	395	753	13503;13504;13505;13506;13507;13508;13509	15839;15840;15841;15842;15843;15844;15845;15846	15841
DVKPQYDDK	R	D	V	D	K	K	0	0	0	3	0	1	0	0	0	0	0	2	0	0	1	0	0	0	1	1	0	9	1	1106.52	>jgi|Lotgi1|232817|estExt_fgenesh2_pg.C_sca_320097;>jgi|Lotgi1|162082|fgenesh2_pg.C_sca_32000098;B3A0P3	>jgi|Lotgi1|232817|estExt_fgenesh2_pg.C_sca_320097	no	no	3	0.0027645	117.3	64311000		703	346;531	754	13510;13511;13512;13513;13514;13515;13516;13517	15847;15848;15849;15850;15851;15852;15853;15854	15848
DVKPQYDDKK	R	D	V	K	K	G	0	0	0	3	0	1	0	0	0	0	0	3	0	0	1	0	0	0	1	1	0	10	2	1234.62	>jgi|Lotgi1|232817|estExt_fgenesh2_pg.C_sca_320097;>jgi|Lotgi1|162082|fgenesh2_pg.C_sca_32000098;B3A0P3	>jgi|Lotgi1|232817|estExt_fgenesh2_pg.C_sca_320097	no	no	3,4	2.4332e-06	142.71	19885000		704	346;531	755	13518;13519;13520;13521;13522;13523;13524;13525;13526;13527;13528;13529;13530;13531;13532	15855;15856;15857;15858;15859;15860;15861;15862;15863;15864;15865;15866;15867;15868;15869	15865
DVLPVVIWHGMGDSCCNPLSMGSIK	-	D	V	I	K	T	0	0	1	2	2	0	0	3	1	2	2	1	2	0	2	3	0	1	0	3	0	25	0	2771.29	>jgi|Lotgi1|65548|gw1.15.138.1;>jgi|Lotgi1|213017|estExt_Genewise1Plus.C_sca_150133;>jgi|Lotgi1|112394|e_gw1.15.138.1;>jgi|Lotgi1|213016|estExt_Genewise1Plus.C_sca_150132;>jgi|Lotgi1|213015|estExt_Genewise1Plus.C_sca_150131;>jgi|Lotgi1|112656|e_gw1.15.386.1;>jgi|Lotgi1|112409|e_gw1.15.235.1;>jgi|Lotgi1|157791|fgenesh2_pg.C_sca_15000129;>jgi|Lotgi1|149755|fgenesh2_kg.C_sca_15000072;>jgi|Lotgi1|230…	>jgi|Lotgi1|65548|gw1.15.138.1	yes	yes	3	3.9205e-07	81.974	2941300		705	524	756	13533;13534	15870;15871;15872	15872	930;931
DVMDLLTLNPGVLK	K	D	V	L	K	N	0	0	1	2	0	0	0	1	0	0	4	1	1	0	1	0	1	0	0	2	0	14	0	1526.84	>jgi|Lotgi1|174652|fgenesh2_pg.C_sca_207000018	>jgi|Lotgi1|174652|fgenesh2_pg.C_sca_207000018	yes	yes	2,3	8.217e-15	120.87	50312000		706	486	757	13535;13536;13537;13538;13539;13540;13541;13542;13543;13544;13545;13546;13547;13548;13549;13550;13551;13552;13553;13554;13555;13556;13557;13558;13559;13560	15873;15874;15875;15876;15877;15878;15879;15880;15881;15882;15883;15884;15885;15886;15887;15888;15889;15890;15891;15892;15893;15894;15895;15896;15897;15898;15899	15896	798
DVMFFAGSEGK	K	D	V	G	K	L	1	0	0	1	0	0	1	2	0	0	0	1	1	2	0	1	0	0	0	1	0	11	0	1186.53	>jgi|Lotgi1|140378|e_gw1.146.83.1;>jgi|Lotgi1|96491|gw1.146.177.1;>jgi|Lotgi1|66972|gw1.146.76.1;>jgi|Lotgi1|238438|estExt_fgenesh2_pg.C_sca_1460017;>jgi|Lotgi1|238437|estExt_fgenesh2_pg.C_sca_1460016;>jgi|Lotgi1|225602|estExt_Genewise1Plus.C_sca_1460062;>jgi|Lotgi1|225601|estExt_Genewise1Plus.C_sca_1460061;>jgi|Lotgi1|225600|estExt_Genewise1Plus.C_sca_1460060;>jgi|Lotgi1|225599|estExt_Genewise1P…	>jgi|Lotgi1|140378|e_gw1.146.83.1	yes	no	2	0.0059141	65.842	157780		707	185	758	13561	15900	15900	131
DVNAAIATIK	K	D	V	I	K	T	3	0	1	1	0	0	0	0	0	2	0	1	0	0	0	0	1	0	0	1	0	10	0	1014.57	>jgi|Lotgi1|223561|estExt_Genewise1Plus.C_sca_970110;>jgi|Lotgi1|223560|estExt_Genewise1Plus.C_sca_970109;>jgi|Lotgi1|223559|estExt_Genewise1Plus.C_sca_970108;>jgi|Lotgi1|223558|estExt_Genewise1Plus.C_sca_970107;>jgi|Lotgi1|223557|estExt_Genewise1Plus.C_sca_970106;>jgi|Lotgi1|223556|estExt_Genewise1Plus.C_sca_970105;>jgi|Lotgi1|223555|estExt_Genewise1Plus.C_sca_970104;>jgi|Lotgi1|223554|estExt_Ge…	>jgi|Lotgi1|223561|estExt_Genewise1Plus.C_sca_970110	no	no	2	0.0040858	85.821	9804300	+	708	437	759	13562;13563;13564	15901;15902;15903	15903
DVNGYMLTSEEDLLPLGDEK	R	D	V	E	K	Y	0	0	1	3	0	0	3	2	0	0	4	1	1	0	1	1	1	0	1	1	0	20	0	2237.04	>jgi|Lotgi1|232817|estExt_fgenesh2_pg.C_sca_320097;>jgi|Lotgi1|162082|fgenesh2_pg.C_sca_32000098	>jgi|Lotgi1|232817|estExt_fgenesh2_pg.C_sca_320097	yes	no	2,3	1.3139e-88	187.43	8884600000		709	346	760;761	13565;13566;13567;13568;13569;13570;13571;13572;13573;13574;13575;13576;13577;13578;13579;13580;13581;13582;13583;13584;13585;13586;13587;13588;13589;13590;13591;13592;13593;13594;13595;13596;13597;13598;13599;13600;13601;13602;13603;13604;13605;13606;13607;13608;13609;13610;13611;13612;13613;13614;13615;13616;13617;13618;13619;13620;13621;13622;13623;13624;13625;13626;13627;13628;13629;13630;136…	15904;15905;15906;15907;15908;15909;15910;15911;15912;15913;15914;15915;15916;15917;15918;15919;15920;15921;15922;15923;15924;15925;15926;15927;15928;15929;15930;15931;15932;15933;15934;15935;15936;15937;15938;15939;15940;15941;15942;15943;15944;15945;15946;15947;15948;15949;15950;15951;15952;15953;15954;15955;15956;15957;15958;15959;15960;15961;15962;15963;15964;15965;15966;15967;15968;15969;159…	15999	389
DVQLLNHCFDDIEK	R	D	V	E	K	F	0	0	1	3	1	1	1	0	1	1	2	1	0	1	0	0	0	0	0	1	0	14	0	1744.81	>jgi|Lotgi1|115450|e_gw1.21.366.1;>jgi|Lotgi1|231753|estExt_fgenesh2_pg.C_sca_210213;>jgi|Lotgi1|214512|estExt_Genewise1Plus.C_sca_210323;>jgi|Lotgi1|188037|estExt_Genewise1.C_sca_210323;>jgi|Lotgi1|159747|fgenesh2_pg.C_sca_21000217;>jgi|Lotgi1|93200|gw1.21.366.1	>jgi|Lotgi1|115450|e_gw1.21.366.1	yes	no	3	8.4227e-08	108.58	1421400		710	64	762	13670	16026	16026
DVQQAAAAEDGVLSDDELK	R	D	V	L	K	S	4	0	0	4	0	2	2	1	0	0	2	1	0	0	0	1	0	0	0	2	0	19	0	1972.92	>jgi|Lotgi1|157683|fgenesh2_pg.C_sca_15000021;>jgi|Lotgi1|157681|fgenesh2_pg.C_sca_15000019;>jgi|Lotgi1|228710|estExt_fgenesh2_pg.C_sca_40053;>jgi|Lotgi1|205672|estExt_fgenesh2_pm.C_sca_40003	>jgi|Lotgi1|157683|fgenesh2_pg.C_sca_15000021	yes	no	2,3	5.657e-91	194.21	182000000		711	300	763	13671;13672;13673;13674;13675;13676;13677;13678;13679;13680;13681;13682;13683;13684	16027;16028;16029;16030;16031;16032;16033;16034;16035;16036;16037;16038;16039;16040;16041	16029
DVSGQPSHILTYMR	R	D	V	M	R	G	0	1	0	1	0	1	0	1	1	1	1	0	1	0	1	2	1	0	1	1	0	14	0	1602.78	>jgi|Lotgi1|160165|fgenesh2_pg.C_sca_23000183;>jgi|Lotgi1|231865|estExt_fgenesh2_pg.C_sca_230179	>jgi|Lotgi1|160165|fgenesh2_pg.C_sca_23000183	yes	no	3	9.8103e-05	76.759	4603700		712	333	764	13685;13686;13687	16042;16043;16044	16042	362
DVTQQLNQQGHVTPIPNSFAAYDMNEDGIISR	R	D	V	S	R	K	2	1	3	3	0	4	1	2	1	3	1	0	1	1	2	2	2	0	1	2	0	32	0	3557.68	B3A0Q5;>jgi|Lotgi1|230492|estExt_fgenesh2_pg.C_sca_120331;>jgi|Lotgi1|157030|fgenesh2_pg.C_sca_12000341	B3A0Q5	yes	no	3,4	8.9189e-212	221.31	66214000		713	292	765	13688;13689;13690;13691;13692;13693	16045;16046;16047;16048;16049;16050;16051	16046	259
DVVEDANDDVNDILDTDDEDEDEDVQEEK	K	D	V	E	K	D	1	0	2	11	0	1	6	0	0	1	1	1	0	0	0	0	1	0	0	4	0	29	0	3336.33	B3A0Q3	B3A0Q3	yes	yes	3	4.0622e-16	96.793	4213200		714	533	766	13694	16052	16052
DWDLTSWR	K	D	W	W	R	L	0	1	0	2	0	0	0	0	0	0	1	0	0	0	0	1	1	2	0	0	0	8	0	1077.49	>jgi|Lotgi1|101223|gw1.41.216.1;>jgi|Lotgi1|101220|gw1.41.214.1;>jgi|Lotgi1|163670|fgenesh2_pg.C_sca_41000032;>jgi|Lotgi1|122715|e_gw1.41.215.1;>jgi|Lotgi1|122640|e_gw1.41.214.1;>jgi|Lotgi1|122596|e_gw1.41.216.1;>jgi|Lotgi1|233582|estExt_fgenesh2_pg.C_sca_410032;>jgi|Lotgi1|217658|estExt_Genewise1Plus.C_sca_410012;>jgi|Lotgi1|217657|estExt_Genewise1Plus.C_sca_410011;>jgi|Lotgi1|217656|estExt_Gene…	>jgi|Lotgi1|101223|gw1.41.216.1	yes	no	2	0.0023168	144.38	11301000		715	4	767	13695;13696;13697;13698	16053;16054;16055;16056	16055
DWTTLFNEFNGNPK	K	D	W	P	K	F	0	0	3	1	0	0	1	1	0	0	1	1	0	2	1	0	2	1	0	0	0	14	0	1681.77	>jgi|Lotgi1|225855|estExt_Genewise1Plus.C_sca_1510023;>jgi|Lotgi1|225854|estExt_Genewise1Plus.C_sca_1510022;>jgi|Lotgi1|225853|estExt_Genewise1Plus.C_sca_1510021;>jgi|Lotgi1|200838|estExt_Genewise1.C_sca_1510023;>jgi|Lotgi1|200837|estExt_Genewise1.C_sca_1510022;>jgi|Lotgi1|200836|estExt_Genewise1.C_sca_1510021;>jgi|Lotgi1|238561|estExt_fgenesh2_pg.C_sca_1510008;>jgi|Lotgi1|173197|fgenesh2_pg.C_sc…	>jgi|Lotgi1|225855|estExt_Genewise1Plus.C_sca_1510023	yes	no	2,3	1.181e-54	202.29	342100000		716	506	768	13699;13700;13701;13702;13703;13704;13705;13706;13707;13708;13709	16057;16058;16059;16060;16061;16062;16063;16064;16065;16066;16067;16068	16057
DWWFGTGER	R	D	W	E	R	W	0	1	0	1	0	0	1	2	0	0	0	0	0	1	0	0	1	2	0	0	0	9	0	1152.5	>jgi|Lotgi1|66124|gw1.24.106.1;B8R5H1;>jgi|Lotgi1|74745|gw1.24.216.1;>jgi|Lotgi1|66122|gw1.24.105.1;>jgi|Lotgi1|231982|estExt_fgenesh2_pg.C_sca_240185;>jgi|Lotgi1|231981|estExt_fgenesh2_pg.C_sca_240184;>jgi|Lotgi1|214912|estExt_Genewise1Plus.C_sca_240374;>jgi|Lotgi1|214911|estExt_Genewise1Plus.C_sca_240373;>jgi|Lotgi1|214910|estExt_Genewise1Plus.C_sca_240372;>jgi|Lotgi1|206361|estExt_fgenesh2_pm.…	>jgi|Lotgi1|66124|gw1.24.106.1	yes	no	2	0.0031746	107.57	283600		717	68	769	13710	16069	16069
DYSYVAGLLDELVHLSK	R	D	Y	S	K	Q	1	0	0	2	0	0	1	1	1	0	4	1	0	0	0	2	0	0	2	2	0	17	0	1920.98	>jgi|Lotgi1|159329|fgenesh2_pg.C_sca_20000069	>jgi|Lotgi1|159329|fgenesh2_pg.C_sca_20000069	yes	yes	2,3	2.7872e-51	158.17	44894000		721	325	775	13882;13883;13884;13885	16264;16265;16266;16267	16264
DYVHGGPMYPHASSR	K	D	Y	S	R	T	1	1	0	1	0	0	0	2	2	0	0	0	1	0	2	2	0	0	2	1	0	15	0	1672.74	>jgi|Lotgi1|239339|estExt_fgenesh2_pg.C_sca_2240004;>jgi|Lotgi1|174898|fgenesh2_pg.C_sca_224000004	>jgi|Lotgi1|239339|estExt_fgenesh2_pg.C_sca_2240004	yes	no	3,4	1.0612e-13	122.96	24650000		722	489	776	13886;13887;13888;13889;13890;13891;13892;13893;13894;13895;13896;13897;13898;13899	16268;16269;16270;16271;16272;16273;16274;16275;16276;16277;16278;16279;16280;16281	16278	809
EAANHPQGLLVISIFLSTSK	K	E	A	S	K	G	2	0	1	0	0	1	1	1	1	2	3	1	0	1	1	3	1	0	0	1	0	20	0	2124.16	B3A0P2;>jgi|Lotgi1|238082|estExt_fgenesh2_pg.C_sca_1300004;>jgi|Lotgi1|172265|fgenesh2_pg.C_sca_130000004	B3A0P2	yes	no	2,3,4	9.1918e-66	174.26	1220200000		723	448	777	13900;13901;13902;13903;13904;13905;13906;13907;13908;13909;13910;13911;13912;13913;13914;13915;13916;13917;13918;13919;13920;13921;13922;13923;13924;13925;13926;13927;13928;13929;13930	16282;16283;16284;16285;16286;16287;16288;16289;16290;16291;16292;16293;16294;16295;16296;16297;16298;16299;16300;16301;16302;16303;16304;16305;16306;16307;16308;16309;16310;16311;16312;16313;16314	16295
EAANHPQGLLVISIFLSTSKGER	K	E	A	E	R	R	2	1	1	0	0	1	2	2	1	2	3	1	0	1	1	3	1	0	0	1	0	23	1	2466.32	B3A0P2;>jgi|Lotgi1|238082|estExt_fgenesh2_pg.C_sca_1300004;>jgi|Lotgi1|172265|fgenesh2_pg.C_sca_130000004	B3A0P2	yes	no	3,4	2.5179e-68	164.27	283930000		724	448	778	13931;13932;13933;13934;13935;13936;13937;13938;13939;13940	16315;16316;16317;16318;16319;16320;16321;16322;16323;16324	16315
EACPFEGECVPVGGTK	K	E	A	T	K	T	1	0	0	0	2	0	3	3	0	0	0	1	0	1	2	0	1	0	0	2	0	16	0	1735.75	>jgi|Lotgi1|230689|estExt_fgenesh2_pg.C_sca_140208;>jgi|Lotgi1|157587|fgenesh2_pg.C_sca_14000210	>jgi|Lotgi1|230689|estExt_fgenesh2_pg.C_sca_140208	yes	no	2	0.00012638	80.738	898560		726	298	780	13942;13943;13944	16326;16327;16328	16326
EAEGDAAFNAAAEDGVLSDDEIK	R	E	A	I	K	S	6	0	1	4	0	0	4	2	0	1	1	1	0	1	0	1	0	0	0	1	0	23	0	2336.03	>jgi|Lotgi1|230732|estExt_fgenesh2_pg.C_sca_150029;>jgi|Lotgi1|157691|fgenesh2_pg.C_sca_15000029	>jgi|Lotgi1|230732|estExt_fgenesh2_pg.C_sca_150029	yes	no	2,3	6.1919e-11	103.25	955590		727	304	781	13945;13946	16329;16330	16329
EAFSLFDKDGDGTITTK	K	E	A	T	K	E	1	0	0	3	0	0	1	2	0	1	1	2	0	2	0	1	3	0	0	0	0	17	1	1843.88	>jgi|Lotgi1|80684|gw1.31.265.1;>jgi|Lotgi1|101127|gw1.14011.8.1;>jgi|Lotgi1|100822|gw1.31.448.1;>jgi|Lotgi1|100818|gw1.31.446.1;>jgi|Lotgi1|70525|gw1.31.152.1;>jgi|Lotgi1|70523|gw1.31.150.1;>jgi|Lotgi1|60401|gw1.31.58.1;>jgi|Lotgi1|61159|gw1.14011.1.1;>jgi|Lotgi1|60354|gw1.31.51.1;>jgi|Lotgi1|60360|gw1.31.55.1;>jgi|Lotgi1|60359|gw1.31.54.1;>jgi|Lotgi1|177050|fgenesh2_pg.C_sca_14011000002;>jgi|Lot…	>jgi|Lotgi1|80684|gw1.31.265.1	yes	no	3	0.0083951	54.764	159050		728	3	782	13947	16331	16331
EAGGYDDWPTGR	R	E	A	G	R	G	1	1	0	2	0	0	1	3	0	0	0	0	0	0	1	0	1	1	1	0	0	12	0	1322.55	>jgi|Lotgi1|55275|gw1.5.81.1;>jgi|Lotgi1|229020|estExt_fgenesh2_pg.C_sca_50211;>jgi|Lotgi1|210057|estExt_Genewise1Plus.C_sca_50417;>jgi|Lotgi1|210056|estExt_Genewise1Plus.C_sca_50416;>jgi|Lotgi1|210055|estExt_Genewise1Plus.C_sca_50415;>jgi|Lotgi1|205739|estExt_fgenesh2_pm.C_sca_50034;>jgi|Lotgi1|183053|estExt_Genewise1.C_sca_50417;>jgi|Lotgi1|183052|estExt_Genewise1.C_sca_50416;>jgi|Lotgi1|183051…	>jgi|Lotgi1|55275|gw1.5.81.1	yes	no	2	0.0021632	74.987	99759		729	31	783	13948	16332	16332
EAITNLHISNLLPK	R	E	A	P	K	N	1	0	2	0	0	0	1	0	1	2	3	1	0	0	1	1	1	0	0	0	0	14	0	1561.88	>jgi|Lotgi1|180640|fgenesh2_pm.C_sca_224000001;>jgi|Lotgi1|174899|fgenesh2_pg.C_sca_224000005;>jgi|Lotgi1|65950|gw1.224.18.1;>jgi|Lotgi1|144122|e_gw1.224.18.1;>jgi|Lotgi1|66515|gw1.224.21.1;>jgi|Lotgi1|56173|gw1.224.11.1;>jgi|Lotgi1|144129|e_gw1.224.21.1;>jgi|Lotgi1|144127|e_gw1.224.11.1	>jgi|Lotgi1|180640|fgenesh2_pm.C_sca_224000001	yes	no	2,3	2.3997e-10	134.4	81860000		730	204	784;785	13949;13950;13951;13952;13953;13954;13955;13956;13957;13958;13959;13960;13961;13962;13963;13964;13965;13966;13967;13968;13969;13970;13971;13972;13973;13974;13975;13976;13977	16333;16334;16335;16336;16337;16338;16339;16340;16341;16342;16343;16344;16345;16346;16347;16348;16349;16350;16351;16352;16353;16354;16355;16356;16357;16358;16359;16360;16361;16362;16363	16343
EALGSSLMGLFEK	K	E	A	E	K	R	1	0	0	0	0	0	2	2	0	0	3	1	1	1	0	2	0	0	0	0	0	13	0	1380.7	>jgi|Lotgi1|93457|gw1.50.246.1;>jgi|Lotgi1|93455|gw1.50.245.1;>jgi|Lotgi1|93450|gw1.50.244.1;>jgi|Lotgi1|234383|estExt_fgenesh2_pg.C_sca_500036;>jgi|Lotgi1|234382|estExt_fgenesh2_pg.C_sca_500035;>jgi|Lotgi1|218952|estExt_Genewise1Plus.C_sca_500038;>jgi|Lotgi1|218951|estExt_Genewise1Plus.C_sca_500037;>jgi|Lotgi1|218950|estExt_Genewise1Plus.C_sca_500036;>jgi|Lotgi1|206848|estExt_fgenesh2_pm.C_sca_5…	>jgi|Lotgi1|93457|gw1.50.246.1	yes	no	2	6.9544e-07	109.44	4143000		731	118	786	13978;13979;13980	16364;16365;16366;16367	16367	95
EALGYYDPVMK	K	E	A	M	K	E	1	0	0	1	0	0	1	1	0	0	1	1	1	0	1	0	0	0	2	1	0	11	0	1284.61	>jgi|Lotgi1|174652|fgenesh2_pg.C_sca_207000018	>jgi|Lotgi1|174652|fgenesh2_pg.C_sca_207000018	yes	yes	2	0.0048716	67.385	14524000		732	486	787	13981;13982;13983;13984;13985;13986	16368;16369;16370;16371;16372;16373	16368	799
EALLEDSHWPNAEIK	R	E	A	I	K	L	2	0	1	1	0	0	3	0	1	1	2	1	0	0	1	1	0	1	0	0	0	15	0	1750.85	>jgi|Lotgi1|233030|estExt_fgenesh2_pg.C_sca_340087;>jgi|Lotgi1|204047|estExt_fgenesh2_kg.C_sca_340011;>jgi|Lotgi1|162490|fgenesh2_pg.C_sca_34000093;>jgi|Lotgi1|150315|fgenesh2_kg.C_sca_34000011	>jgi|Lotgi1|233030|estExt_fgenesh2_pg.C_sca_340087	yes	no	2,3	2.6328e-07	101.53	5098700		733	222	788	13987;13988;13989;13990;13991;13992	16374;16375;16376;16377;16378;16379;16380	16378
EALQVDEVDKEIPLTEDVAK	R	E	A	A	K	A	2	0	0	3	0	1	4	0	0	1	2	2	0	0	1	0	1	0	0	3	0	20	1	2240.14	>jgi|Lotgi1|229482|estExt_fgenesh2_pg.C_sca_70303;>jgi|Lotgi1|155162|fgenesh2_pg.C_sca_7000311	>jgi|Lotgi1|229482|estExt_fgenesh2_pg.C_sca_70303	yes	no	3	5.8831e-30	122.19	7771900		734	275	789	13993;13994;13995	16381;16382;16383;16384	16384
EATPTVLAINSVINTEDEDK	R	E	A	D	K	S	2	0	2	2	0	0	3	0	0	2	1	1	0	0	1	1	3	0	0	2	0	20	0	2158.06	>jgi|Lotgi1|239574|estExt_fgenesh2_pg.C_sca_3420002;>jgi|Lotgi1|175684|fgenesh2_pg.C_sca_342000002	>jgi|Lotgi1|239574|estExt_fgenesh2_pg.C_sca_3420002	yes	no	2,3	2.7416e-136	224.86	26150000		735	497	790	13996;13997;13998;13999;14000;14001;14002;14003;14004;14005;14006;14007;14008;14009;14010	16385;16386;16387;16388;16389;16390;16391;16392;16393;16394;16395;16396;16397;16398;16399;16400;16401;16402	16386
EATPTVLAINSVINTEDEDKSR	R	E	A	S	R	G	2	1	2	2	0	0	3	0	0	2	1	1	0	0	1	2	3	0	0	2	0	22	1	2401.2	>jgi|Lotgi1|239574|estExt_fgenesh2_pg.C_sca_3420002;>jgi|Lotgi1|175684|fgenesh2_pg.C_sca_342000002	>jgi|Lotgi1|239574|estExt_fgenesh2_pg.C_sca_3420002	yes	no	2,3,4	3.2151e-179	238.68	407550000		736	497	791;792	14011;14012;14013;14014;14015;14016;14017;14018;14019;14020;14021;14022;14023;14024;14025;14026;14027;14028;14029;14030;14031;14032;14033;14034;14035;14036;14037;14038;14039;14040;14041;14042;14043;14044;14045;14046;14047;14048;14049;14050;14051;14052;14053;14054;14055;14056;14057;14058;14059	16403;16404;16405;16406;16407;16408;16409;16410;16411;16412;16413;16414;16415;16416;16417;16418;16419;16420;16421;16422;16423;16424;16425;16426;16427;16428;16429;16430;16431;16432;16433;16434;16435;16436;16437;16438;16439;16440;16441;16442;16443;16444;16445;16446;16447;16448;16449;16450;16451;16452;16453;16454;16455;16456;16457;16458;16459	16457
EAVDGENEDCFYIK	R	E	A	I	K	R	1	0	1	2	1	0	3	1	0	1	0	1	0	1	0	0	0	0	1	1	0	14	0	1687.7	>jgi|Lotgi1|237778|estExt_fgenesh2_pg.C_sca_1170035;>jgi|Lotgi1|171612|fgenesh2_pg.C_sca_117000036	>jgi|Lotgi1|237778|estExt_fgenesh2_pg.C_sca_1170035	yes	no	2	0.0091033	55.724	1050800		737	445	793	14060	16460	16460
EAVFCEVFNAAK	R	E	A	A	K	D	3	0	1	0	1	0	2	0	0	0	0	1	0	2	0	0	0	0	0	2	0	12	0	1383.65	>jgi|Lotgi1|172287|fgenesh2_pg.C_sca_130000026;>jgi|Lotgi1|238094|estExt_fgenesh2_pg.C_sca_1300025	>jgi|Lotgi1|172287|fgenesh2_pg.C_sca_130000026	yes	no	2	4.9822e-14	149.94	323730000		738	449	794;795	14061;14062;14063;14064;14065;14066;14067;14068;14069;14070;14071;14072;14073;14074;14075;14076;14077;14078;14079;14080	16461;16462;16463;16464;16465;16466;16467;16468;16469;16470;16471;16472;16473;16474;16475;16476;16477;16478;16479;16480;16481;16482	16465
EAVQNSAFVER	K	E	A	E	R	V	2	1	1	0	0	1	2	0	0	0	0	0	0	1	0	1	0	0	0	2	0	11	0	1248.61	>jgi|Lotgi1|83953|gw1.30.309.1;>jgi|Lotgi1|215907|estExt_Genewise1Plus.C_sca_300058;>jgi|Lotgi1|119033|e_gw1.30.309.1;>jgi|Lotgi1|189694|estExt_Genewise1.C_sca_300059;>jgi|Lotgi1|189693|estExt_Genewise1.C_sca_300058;>jgi|Lotgi1|189692|estExt_Genewise1.C_sca_300057;>jgi|Lotgi1|52676|gw1.30.11.1;>jgi|Lotgi1|178512|fgenesh2_pm.C_sca_30000009;>jgi|Lotgi1|161608|fgenesh2_pg.C_sca_30000028;>jgi|Lotgi1|…	>jgi|Lotgi1|83953|gw1.30.309.1	yes	no	2	0.0086844	72.34	837050		739	80	796	14081	16483	16483
EAYKVDMLNDGVEDLR	K	E	A	L	R	V	1	1	1	3	0	0	2	1	0	0	2	1	1	0	0	0	0	0	1	2	0	16	1	1865.88	>jgi|Lotgi1|85707|gw1.102.123.1;>jgi|Lotgi1|85673|gw1.102.122.1;>jgi|Lotgi1|56734|gw1.102.40.1;>jgi|Lotgi1|135995|e_gw1.102.123.1;>jgi|Lotgi1|135967|e_gw1.102.40.1;>jgi|Lotgi1|135941|e_gw1.102.122.1;>jgi|Lotgi1|237303|estExt_fgenesh2_pg.C_sca_1020012;>jgi|Lotgi1|170641|fgenesh2_pg.C_sca_102000011;>jgi|Lotgi1|223790|estExt_Genewise1Plus.C_sca_1020022;>jgi|Lotgi1|223789|estExt_Genewise1Plus.C_sca_1…	>jgi|Lotgi1|85707|gw1.102.123.1	yes	no	3	0.0013693	61.165	134710		740	166	797	14082	16484	16484	125
EAYPGDVFYLHSR	R	E	A	S	R	L	1	1	0	1	0	0	1	1	1	0	1	0	0	1	1	1	0	0	2	1	0	13	0	1552.73	>jgi|Lotgi1|93217|gw1.35.368.1;>jgi|Lotgi1|93220|gw1.35.369.1;>jgi|Lotgi1|120755|e_gw1.35.368.1;>jgi|Lotgi1|120832|e_gw1.35.369.1;>jgi|Lotgi1|233184|estExt_fgenesh2_pg.C_sca_350140;>jgi|Lotgi1|216971|estExt_Genewise1Plus.C_sca_350341;>jgi|Lotgi1|216970|estExt_Genewise1Plus.C_sca_350340;>jgi|Lotgi1|216969|estExt_Genewise1Plus.C_sca_350339;>jgi|Lotgi1|216968|estExt_Genewise1Plus.C_sca_350338;>jgi|L…	>jgi|Lotgi1|93217|gw1.35.368.1	yes	no	3	0.00029053	84.365	8754000		741	96	798	14083;14084;14085	16485;16486;16487	16485
ECCQDSHYDGGMCPGSNVCCFSSNTCQTK	R	E	C	T	K	D	0	0	2	2	6	2	1	3	1	0	0	1	1	1	1	4	2	0	1	1	0	29	0	3445.23	>jgi|Lotgi1|233461|estExt_fgenesh2_pg.C_sca_400001;>jgi|Lotgi1|163447|fgenesh2_pg.C_sca_40000001	>jgi|Lotgi1|233461|estExt_fgenesh2_pg.C_sca_400001	yes	no	3,4	1.2117e-193	222.01	38581000		742	362	799	14086;14087;14088;14089;14090;14091;14092	16488;16489;16490;16491;16492;16493;16494	16488	460
ECILSGMLSVSGK	K	E	C	G	K	K	0	0	0	0	1	0	1	2	0	1	2	1	1	0	0	3	0	0	0	1	0	13	0	1379.68	>jgi|Lotgi1|93457|gw1.50.246.1;>jgi|Lotgi1|93455|gw1.50.245.1;>jgi|Lotgi1|93450|gw1.50.244.1;>jgi|Lotgi1|234383|estExt_fgenesh2_pg.C_sca_500036;>jgi|Lotgi1|234382|estExt_fgenesh2_pg.C_sca_500035;>jgi|Lotgi1|218952|estExt_Genewise1Plus.C_sca_500038;>jgi|Lotgi1|218951|estExt_Genewise1Plus.C_sca_500037;>jgi|Lotgi1|218950|estExt_Genewise1Plus.C_sca_500036;>jgi|Lotgi1|206848|estExt_fgenesh2_pm.C_sca_5…	>jgi|Lotgi1|93457|gw1.50.246.1	yes	no	2	0.0043729	63.16	0		743	118	800	14093	16495	16495	96
ECPAVNTHPIYK	K	E	C	Y	K	L	1	0	1	0	1	0	1	0	1	1	0	1	0	0	2	0	1	0	1	1	0	12	0	1427.69	>jgi|Lotgi1|174421|fgenesh2_pg.C_sca_195000010;>jgi|Lotgi1|201804|estExt_Genewise1.C_sca_1950010;>jgi|Lotgi1|239124|estExt_fgenesh2_pg.C_sca_1950010;>jgi|Lotgi1|226724|estExt_Genewise1Plus.C_sca_1950010;>jgi|Lotgi1|226723|estExt_Genewise1Plus.C_sca_1950008;>jgi|Lotgi1|201803|estExt_Genewise1.C_sca_1950008	>jgi|Lotgi1|174421|fgenesh2_pg.C_sca_195000010	yes	no	3	0.00047171	88.83	227650		744	475	801	14094	16496	16496
ECTYQNTNK	K	E	C	N	K	A	0	0	2	0	1	1	1	0	0	0	0	1	0	0	0	0	2	0	1	0	0	9	0	1156.48	B3A0P8;>jgi|Lotgi1|233200|estExt_fgenesh2_pg.C_sca_350163;>jgi|Lotgi1|162768|fgenesh2_pg.C_sca_35000169	B3A0P8	yes	no	2	0.0077726	93.178	627900		745	351	802	14095	16497	16497
ECTYQNTNKAAITSMVYEK	K	E	C	E	K	E	2	0	2	0	1	1	2	0	0	1	0	2	1	0	0	1	3	0	2	1	0	19	1	2250.03	B3A0P8;>jgi|Lotgi1|233200|estExt_fgenesh2_pg.C_sca_350163;>jgi|Lotgi1|162768|fgenesh2_pg.C_sca_35000169	B3A0P8	yes	no	3	5.1887e-34	145.71	8123100		746	351	803	14096;14097;14098;14099;14100	16498;16499;16500;16501;16502	16502	428
EDAEGNIFQTFEIPNTSIIGPLTIVGK	R	E	D	G	K	A	1	0	2	1	0	1	3	3	0	5	1	1	0	2	2	1	3	0	0	1	0	27	0	2902.5	>jgi|Lotgi1|127098|e_gw1.56.268.1;>jgi|Lotgi1|101604|gw1.56.266.1;>jgi|Lotgi1|127077|e_gw1.56.244.1;>jgi|Lotgi1|98730|gw1.56.244.1;>jgi|Lotgi1|166131|fgenesh2_pg.C_sca_56000044;>jgi|Lotgi1|127155|e_gw1.56.266.1;>jgi|Lotgi1|101611|gw1.56.268.1	>jgi|Lotgi1|166131|fgenesh2_pg.C_sca_56000044	no	no	2,3,4,5	4.7104e-88	165.47	5277100000		747	395;127;126;9	804;805	14101;14102;14103;14104;14105;14106;14107;14108;14109;14110;14111;14112;14113;14114;14115;14116;14117;14118;14119;14120;14121;14122;14123;14124;14125;14126;14127;14128;14129;14130;14131;14132;14133;14134;14135;14136;14137;14138;14139;14140;14141;14142;14143;14144;14145;14146;14147;14148;14149;14150;14151;14152;14153;14154;14155;14156;14157;14158;14159;14160;14161;14162;14163;14164;14165;14166;141…	16503;16504;16505;16506;16507;16508;16509;16510;16511;16512;16513;16514;16515;16516;16517;16518;16519;16520;16521;16522;16523;16524;16525;16526;16527;16528;16529;16530;16531;16532;16533;16534;16535;16536;16537;16538;16539;16540;16541;16542;16543;16544;16545;16546;16547;16548;16549;16550;16551;16552;16553;16554;16555;16556;16557;16558;16559;16560;16561;16562;16563;16564;16565;16566;16567;16568;165…	16509
EEEHELYGNR	K	E	E	N	R	W	0	1	1	0	0	0	4	1	1	0	1	0	0	0	0	0	0	0	1	0	0	10	0	1274.55	>jgi|Lotgi1|171839|fgenesh2_pg.C_sca_121000029	>jgi|Lotgi1|171839|fgenesh2_pg.C_sca_121000029	yes	yes	2,3	6.3378e-07	153.97	5369500		748	446	806	14181;14182;14183	16592;16593;16594	16592
EEELLLQDFSR	R	E	E	S	R	N	0	1	0	1	0	1	3	0	0	0	3	0	0	1	0	1	0	0	0	0	0	11	0	1377.68	>jgi|Lotgi1|68098|gw1.50.82.1;>jgi|Lotgi1|68100|gw1.50.83.1;>jgi|Lotgi1|86837|gw1.50.229.1;>jgi|Lotgi1|234421|estExt_fgenesh2_pg.C_sca_500110;>jgi|Lotgi1|234420|estExt_fgenesh2_pg.C_sca_500109;>jgi|Lotgi1|206856|estExt_fgenesh2_pm.C_sca_500017;>jgi|Lotgi1|204357|estExt_fgenesh2_kg.C_sca_500011;>jgi|Lotgi1|193139|estExt_Genewise1.C_sca_500131;>jgi|Lotgi1|193138|estExt_Genewise1.C_sca_500130;>jgi|L…	>jgi|Lotgi1|68098|gw1.50.82.1	yes	no	2	0.00050144	94.767	896470		749	117	807	14184;14185	16595;16596	16595
EEGDDSFDEVANTIQR	M	E	E	Q	R	G	1	1	1	3	0	1	3	1	0	1	0	0	0	1	0	1	1	0	0	1	0	16	0	1823.78	>jgi|Lotgi1|119827|e_gw1.32.297.1	>jgi|Lotgi1|119827|e_gw1.32.297.1	yes	yes	2,3	1.2027e-49	176.23	151340000		750	84	808;809	14186;14187;14188;14189;14190;14191;14192;14193;14194;14195;14196;14197;14198;14199;14200;14201;14202;14203;14204;14205;14206;14207;14208;14209;14210;14211	16597;16598;16599;16600;16601;16602;16603;16604;16605;16606;16607;16608;16609;16610;16611;16612;16613;16614;16615;16616;16617;16618;16619;16620;16621;16622;16623;16624;16625	16606
EEILASASVLGDHDDDLTDGQSEAMAEK	R	E	E	E	K	V	4	0	0	5	0	1	4	2	1	1	3	1	1	0	0	3	1	0	0	1	0	28	0	2945.31	>jgi|Lotgi1|235120|estExt_fgenesh2_pg.C_sca_590106;>jgi|Lotgi1|166619|fgenesh2_pg.C_sca_59000106	>jgi|Lotgi1|235120|estExt_fgenesh2_pg.C_sca_590106	yes	no	3	4.5769e-16	99.219	2748200		751	516	810	14212;14213	16626;16627;16628	16626	893
EEKDDGEGNIKPLVEK	R	E	E	E	K	L	0	0	1	2	0	0	4	2	0	1	1	3	0	0	1	0	0	0	0	1	0	16	2	1798.89	>jgi|Lotgi1|235120|estExt_fgenesh2_pg.C_sca_590106;>jgi|Lotgi1|166619|fgenesh2_pg.C_sca_59000106	>jgi|Lotgi1|235120|estExt_fgenesh2_pg.C_sca_590106	yes	no	3,4	7.954e-40	174.52	181800000		753	516	812;813	14215;14216;14217;14218;14219;14220;14221;14222;14223;14224;14225;14226;14227;14228;14229;14230;14231;14232;14233;14234;14235;14236;14237;14238;14239;14240;14241;14242;14243;14244;14245;14246;14247;14248;14249;14250;14251;14252;14253	16630;16631;16632;16633;16634;16635;16636;16637;16638;16639;16640;16641;16642;16643;16644;16645;16646;16647;16648;16649;16650;16651;16652;16653;16654;16655;16656;16657;16658;16659;16660;16661;16662;16663;16664;16665;16666;16667;16668;16669;16670	16659
EELEEIADKDSADVVDK	R	E	E	D	K	I	2	0	0	4	0	0	4	0	0	1	1	2	0	0	0	1	0	0	0	2	0	17	1	1903.89	>jgi|Lotgi1|163637|fgenesh2_pg.C_sca_40000191	>jgi|Lotgi1|163637|fgenesh2_pg.C_sca_40000191	yes	yes	3	0.00030306	70.802	1802900		754	368	814	14254	16671	16671
EELHEYLDLLESAK	R	E	E	A	K	S	1	0	0	1	0	0	4	0	1	0	4	1	0	0	0	1	0	0	1	0	0	14	0	1687.83	>jgi|Lotgi1|230175|estExt_fgenesh2_pg.C_sca_110117;>jgi|Lotgi1|211987|estExt_Genewise1Plus.C_sca_110191;>jgi|Lotgi1|211986|estExt_Genewise1Plus.C_sca_110190;>jgi|Lotgi1|211985|estExt_Genewise1Plus.C_sca_110189;>jgi|Lotgi1|203390|estExt_fgenesh2_kg.C_sca_110048;>jgi|Lotgi1|185175|estExt_Genewise1.C_sca_110191;>jgi|Lotgi1|185174|estExt_Genewise1.C_sca_110190;>jgi|Lotgi1|185173|estExt_Genewise1.C_sc…	>jgi|Lotgi1|230175|estExt_fgenesh2_pg.C_sca_110117	yes	no	2,3	6.8561e-83	234.69	240450000		755	216	815;816	14255;14256;14257;14258;14259;14260;14261;14262;14263;14264;14265;14266;14267;14268;14269;14270;14271;14272;14273;14274;14275;14276;14277;14278;14279;14280;14281;14282;14283;14284;14285;14286;14287;14288;14289	16672;16673;16674;16675;16676;16677;16678;16679;16680;16681;16682;16683;16684;16685;16686;16687;16688;16689;16690;16691;16692;16693;16694;16695;16696;16697;16698;16699;16700;16701;16702;16703;16704;16705;16706;16707;16708;16709;16710;16711;16712;16713	16675
EELYFNQDHSDIIWVTK	K	E	E	T	K	K	0	0	1	2	0	1	2	0	1	2	1	1	0	1	0	1	1	1	1	1	0	17	0	2136.02	>jgi|Lotgi1|238560|estExt_fgenesh2_pg.C_sca_1510007;>jgi|Lotgi1|173196|fgenesh2_pg.C_sca_151000007	>jgi|Lotgi1|238560|estExt_fgenesh2_pg.C_sca_1510007	yes	no	3	1.4071e-06	92.264	4896100		756	459	817	14290	16714;16715	16715
EEMGVGLYQDK	K	E	E	D	K	I	0	0	0	1	0	1	2	2	0	0	1	1	1	0	0	0	0	0	1	1	0	11	0	1267.58	>jgi|Lotgi1|235988|estExt_fgenesh2_pg.C_sca_730030;>jgi|Lotgi1|168190|fgenesh2_pg.C_sca_73000030	>jgi|Lotgi1|235988|estExt_fgenesh2_pg.C_sca_730030	yes	no	2	0.00084277	83.182	3227400		757	414	818	14291	16716	16716	558
EERDQELAEAQR	R	E	E	Q	R	L	2	2	0	1	0	2	4	0	0	0	1	0	0	0	0	0	0	0	0	0	0	12	1	1472.69	>jgi|Lotgi1|52951|gw1.6.20.1;>jgi|Lotgi1|52948|gw1.6.19.1;>jgi|Lotgi1|107238|e_gw1.6.20.1;>jgi|Lotgi1|107048|e_gw1.6.19.1;>jgi|Lotgi1|229361|estExt_fgenesh2_pg.C_sca_60247;>jgi|Lotgi1|229360|estExt_fgenesh2_pg.C_sca_60246;>jgi|Lotgi1|205813|estExt_fgenesh2_pm.C_sca_60040;>jgi|Lotgi1|203218|estExt_fgenesh2_kg.C_sca_60025;>jgi|Lotgi1|177499|fgenesh2_pm.C_sca_6000044;>jgi|Lotgi1|154753|fgenesh2_pg.C…	>jgi|Lotgi1|52951|gw1.6.20.1	yes	no	3	0.00012238	117.93	955740		760	33	821	14312;14313;14314;14315	16748;16749;16750;16751	16749
EFDLVYYTVLSR	R	E	F	S	R	G	0	1	0	1	0	0	1	0	0	0	2	0	0	1	0	1	1	0	2	2	0	12	0	1503.76	>jgi|Lotgi1|209264|estExt_Genewise1Plus.C_sca_30140;>jgi|Lotgi1|209263|estExt_Genewise1Plus.C_sca_30139;>jgi|Lotgi1|209262|estExt_Genewise1Plus.C_sca_30138;>jgi|Lotgi1|209261|estExt_Genewise1Plus.C_sca_30137;>jgi|Lotgi1|209260|estExt_Genewise1Plus.C_sca_30136;>jgi|Lotgi1|209259|estExt_Genewise1Plus.C_sca_30135;>jgi|Lotgi1|182140|estExt_Genewise1.C_sca_30140;>jgi|Lotgi1|182139|estExt_Genewise1.C_s…	>jgi|Lotgi1|209264|estExt_Genewise1Plus.C_sca_30140	yes	no	2,3	4.0631e-20	171.09	31324000		761	256	822;823	14316;14317;14318;14319;14320;14321;14322;14323;14324;14325;14326;14327;14328;14329;14330	16752;16753;16754;16755;16756;16757;16758;16759;16760;16761;16762;16763;16764;16765;16766	16761
EFDTLLDNVIQEVNK	K	E	F	N	K	Q	0	0	2	2	0	1	2	0	0	1	2	1	0	1	0	0	1	0	0	2	0	15	0	1775.89	>jgi|Lotgi1|238358|estExt_fgenesh2_pg.C_sca_1420009;>jgi|Lotgi1|172797|fgenesh2_pg.C_sca_142000010;B3A0S2	>jgi|Lotgi1|238358|estExt_fgenesh2_pg.C_sca_1420009	yes	no	2,3	5.9974e-103	220.21	1048200000		762	454	824;825	14331;14332;14333;14334;14335;14336;14337;14338;14339;14340;14341;14342;14343;14344;14345;14346;14347;14348;14349;14350;14351;14352;14353;14354;14355;14356;14357;14358;14359;14360;14361;14362;14363;14364;14365;14366;14367;14368;14369;14370;14371;14372;14373;14374;14375;14376;14377;14378;14379;14380;14381;14382;14383;14384;14385;14386;14387;14388;14389;14390;14391;14392;14393;14394;14395;14396;143…	16767;16768;16769;16770;16771;16772;16773;16774;16775;16776;16777;16778;16779;16780;16781;16782;16783;16784;16785;16786;16787;16788;16789;16790;16791;16792;16793;16794;16795;16796;16797;16798;16799;16800;16801;16802;16803;16804;16805;16806;16807;16808;16809;16810;16811;16812;16813;16814;16815;16816;16817;16818;16819;16820;16821;16822;16823;16824;16825;16826;16827;16828;16829;16830;16831;16832;168…	16770
EFEENEDWK	K	E	F	W	K	T	0	0	1	1	0	0	4	0	0	0	0	1	0	1	0	0	0	1	0	0	0	9	0	1224.49	>jgi|Lotgi1|217304|estExt_Genewise1Plus.C_sca_390050;>jgi|Lotgi1|217303|estExt_Genewise1Plus.C_sca_390049;>jgi|Lotgi1|217302|estExt_Genewise1Plus.C_sca_390048;>jgi|Lotgi1|191242|estExt_Genewise1.C_sca_390050;>jgi|Lotgi1|191241|estExt_Genewise1.C_sca_390049;>jgi|Lotgi1|191240|estExt_Genewise1.C_sca_390048;>jgi|Lotgi1|163284|fgenesh2_pg.C_sca_39000018;>jgi|Lotgi1|233369|estExt_fgenesh2_pg.C_sca_390…	>jgi|Lotgi1|217304|estExt_Genewise1Plus.C_sca_390050	yes	no	2	0.0021273	111.61	9095000		763	357	826	14402;14403;14404	16838;16839;16840	16838
EFFVSLNLPYSVIR	K	E	F	I	R	G	0	1	1	0	0	0	1	0	0	1	2	0	0	2	1	2	0	0	1	2	0	14	0	1682.9	>jgi|Lotgi1|209264|estExt_Genewise1Plus.C_sca_30140;>jgi|Lotgi1|209263|estExt_Genewise1Plus.C_sca_30139;>jgi|Lotgi1|209262|estExt_Genewise1Plus.C_sca_30138;>jgi|Lotgi1|209261|estExt_Genewise1Plus.C_sca_30137;>jgi|Lotgi1|209260|estExt_Genewise1Plus.C_sca_30136;>jgi|Lotgi1|209259|estExt_Genewise1Plus.C_sca_30135;>jgi|Lotgi1|182140|estExt_Genewise1.C_sca_30140;>jgi|Lotgi1|182139|estExt_Genewise1.C_s…	>jgi|Lotgi1|209264|estExt_Genewise1Plus.C_sca_30140	yes	no	2,3	1.1865e-37	153.81	30364000		764	256	827	14405;14406;14407;14408;14409;14410;14411;14412;14413	16841;16842;16843;16844;16845;16846;16847;16848;16849	16846
EFHLLFK	R	E	F	F	K	K	0	0	0	0	0	0	1	0	1	0	2	1	0	2	0	0	0	0	0	0	0	7	0	932.512	>jgi|Lotgi1|115527|e_gw1.21.52.1;>jgi|Lotgi1|115607|e_gw1.21.53.1;>jgi|Lotgi1|115448|e_gw1.21.51.1;>jgi|Lotgi1|214546|estExt_Genewise1Plus.C_sca_210384;>jgi|Lotgi1|188079|estExt_Genewise1.C_sca_210385;>jgi|Lotgi1|214545|estExt_Genewise1Plus.C_sca_210383;>jgi|Lotgi1|188078|estExt_Genewise1.C_sca_210384;>jgi|Lotgi1|214547|estExt_Genewise1Plus.C_sca_210385;>jgi|Lotgi1|188077|estExt_Genewise1.C_sca_2…	>jgi|Lotgi1|115527|e_gw1.21.52.1	yes	no	2	0.0036021	138.85	3249400		765	63	828	14414	16850	16850
EFIENMTADIVK	R	E	F	V	K	N	1	0	1	1	0	0	2	0	0	2	0	1	1	1	0	0	1	0	0	1	0	12	0	1408.69	>jgi|Lotgi1|174920|fgenesh2_pg.C_sca_225000003	>jgi|Lotgi1|174920|fgenesh2_pg.C_sca_225000003	yes	yes	2,3	1.1559e-20	174.42	3051500000		766	490	829;830;831;832	14415;14416;14417;14418;14419;14420;14421;14422;14423;14424;14425;14426;14427;14428;14429;14430;14431;14432;14433;14434;14435;14436;14437;14438;14439;14440;14441;14442;14443;14444;14445;14446;14447;14448;14449;14450;14451;14452;14453;14454;14455;14456;14457;14458;14459;14460;14461;14462;14463;14464;14465;14466;14467;14468;14469;14470;14471;14472;14473;14474;14475;14476;14477;14478;14479;14480;144…	16851;16852;16853;16854;16855;16856;16857;16858;16859;16860;16861;16862;16863;16864;16865;16866;16867;16868;16869;16870;16871;16872;16873;16874;16875;16876;16877;16878;16879;16880;16881;16882;16883;16884;16885;16886;16887;16888;16889;16890;16891;16892;16893;16894;16895;16896;16897;16898;16899;16900;16901;16902;16903;16904;16905;16906;16907;16908;16909;16910;16911;16912;16913;16914;16915;16916;169…	16953	818
EFMQTPTDDLQDEFQIVAADKPFR	K	E	F	F	R	F	2	1	0	4	0	3	2	0	0	1	1	1	1	3	2	0	2	0	0	1	0	24	1	2840.33	>jgi|Lotgi1|229125|estExt_fgenesh2_pg.C_sca_50355;>jgi|Lotgi1|154324|fgenesh2_pg.C_sca_5000364	>jgi|Lotgi1|229125|estExt_fgenesh2_pg.C_sca_50355	yes	no	3	3.9395e-55	147.26	11806000		767	261	833	14514;14515;14516	16965;16966;16967	16967	237
EFYDLVLR	K	E	F	L	R	E	0	1	0	1	0	0	1	0	0	0	2	0	0	1	0	0	0	0	1	1	0	8	0	1053.55	>jgi|Lotgi1|236424|estExt_fgenesh2_pg.C_sca_810041;>jgi|Lotgi1|168995|fgenesh2_pg.C_sca_81000041	>jgi|Lotgi1|236424|estExt_fgenesh2_pg.C_sca_810041	yes	no	2	0.0036873	121.31	856930		769	418	835	14518	16969	16969
EFYNGPFVLEMDVNEQDDTYCK	K	E	F	C	K	Y	0	0	2	3	1	1	3	1	0	0	1	1	1	2	1	0	1	0	2	2	0	22	0	2712.14	>jgi|Lotgi1|230493|estExt_fgenesh2_pg.C_sca_120332;>jgi|Lotgi1|157031|fgenesh2_pg.C_sca_12000342	>jgi|Lotgi1|230493|estExt_fgenesh2_pg.C_sca_120332	yes	no	3	3.0461e-07	92.932	144610		770	293	836	14519	16970	16970	262
EFYNGPYVFEMDLNDDDLAYCR	K	E	F	C	R	Y	1	1	2	4	1	0	2	1	0	0	2	0	1	2	1	0	0	0	3	1	0	22	0	2745.14	B3A0Q5;>jgi|Lotgi1|230492|estExt_fgenesh2_pg.C_sca_120331;>jgi|Lotgi1|157030|fgenesh2_pg.C_sca_12000341	B3A0Q5	yes	no	2,3	7.5812e-54	143.93	3594600		771	292	837	14520;14521	16971;16972	16971	260
EGEEIGDLQR	R	E	G	Q	R	M	0	1	0	1	0	1	3	2	0	1	1	0	0	0	0	0	0	0	0	0	0	10	0	1144.54	>jgi|Lotgi1|228175|estExt_fgenesh2_pg.C_sca_20002;>jgi|Lotgi1|203020|estExt_fgenesh2_kg.C_sca_20001;>jgi|Lotgi1|152582|fgenesh2_pg.C_sca_2000002;>jgi|Lotgi1|149197|fgenesh2_kg.C_sca_2000001;>jgi|Lotgi1|92477|gw1.2.845.1;>jgi|Lotgi1|92553|gw1.2.850.1;>jgi|Lotgi1|92292|gw1.2.836.1;>jgi|Lotgi1|181483|estExt_Genewise1.C_sca_20005;>jgi|Lotgi1|181482|estExt_Genewise1.C_sca_20004;>jgi|Lotgi1|181481|estE…	>jgi|Lotgi1|228175|estExt_fgenesh2_pg.C_sca_20002	yes	no	2	1.961e-11	175.93	2346600		772	209	838	14522;14523;14524;14525	16973;16974;16975;16976;16977	16974
EGEIIGDFGNLR	R	E	G	L	R	P	0	1	1	1	0	0	2	3	0	2	1	0	0	1	0	0	0	0	0	0	0	12	0	1318.65	B3A0P2;>jgi|Lotgi1|238082|estExt_fgenesh2_pg.C_sca_1300004;>jgi|Lotgi1|172265|fgenesh2_pg.C_sca_130000004	B3A0P2	yes	no	2	4.5415e-17	163.12	100940000		773	448	839;840	14526;14527;14528;14529;14530;14531;14532;14533;14534;14535;14536;14537;14538	16978;16979;16980;16981;16982;16983;16984;16985;16986;16987;16988;16989;16990;16991;16992	16984
EGEIIGDFGNLRPLQDLNDR	R	E	G	D	R	P	0	2	2	3	0	1	2	3	0	2	3	0	0	1	1	0	0	0	0	0	0	20	1	2270.13	B3A0P2;>jgi|Lotgi1|238082|estExt_fgenesh2_pg.C_sca_1300004;>jgi|Lotgi1|172265|fgenesh2_pg.C_sca_130000004	B3A0P2	yes	no	3	4.1275e-49	155.49	65410000		774	448	841	14539;14540;14541;14542;14543;14544;14545	16993;16994;16995;16996;16997;16998;16999	16993
EGEIIGDFGNLRPLQDLNDRPVFLVR	R	E	G	V	R	F	0	3	2	3	0	1	2	3	0	2	4	0	0	2	2	0	0	0	0	2	0	26	2	2981.57	B3A0P2;>jgi|Lotgi1|238082|estExt_fgenesh2_pg.C_sca_1300004;>jgi|Lotgi1|172265|fgenesh2_pg.C_sca_130000004	B3A0P2	yes	no	3,4,5	7.9027e-102	176.1	17251000000		775	448	842;843	14546;14547;14548;14549;14550;14551;14552;14553;14554;14555;14556;14557;14558;14559;14560;14561;14562;14563;14564;14565;14566;14567;14568;14569;14570;14571;14572;14573;14574;14575;14576;14577;14578;14579;14580;14581;14582;14583;14584;14585;14586;14587;14588;14589;14590;14591;14592;14593;14594;14595;14596;14597;14598;14599;14600;14601;14602;14603;14604;14605;14606	17000;17001;17002;17003;17004;17005;17006;17007;17008;17009;17010;17011;17012;17013;17014;17015;17016;17017;17018;17019;17020;17021;17022;17023;17024;17025;17026;17027;17028;17029;17030;17031;17032;17033;17034;17035;17036;17037;17038;17039;17040;17041;17042;17043;17044;17045;17046;17047;17048;17049;17050;17051;17052;17053;17054;17055;17056;17057;17058;17059;17060	17035
EGGEGEREGGEGER	R	E	G	E	R	E	0	2	0	0	0	0	6	6	0	0	0	0	0	0	0	0	0	0	0	0	0	14	1	1446.6	B3A0P5;>jgi|Lotgi1|231311|estExt_fgenesh2_pg.C_sca_190003;>jgi|Lotgi1|158966|fgenesh2_pg.C_sca_19000003;>jgi|Lotgi1|213813|estExt_Genewise1Plus.C_sca_190009;>jgi|Lotgi1|187250|estExt_Genewise1.C_sca_190009	B3A0P5	no	no	3	2.6189e-33	167.32	2750500		776	317;504	844	14607;14608;14609	17061;17062;17063	17063
EGGEGEREGGEGEREGR	R	E	G	G	R	E	0	3	0	0	0	0	7	7	0	0	0	0	0	0	0	0	0	0	0	0	0	17	2	1788.76	B3A0P5;>jgi|Lotgi1|231311|estExt_fgenesh2_pg.C_sca_190003;>jgi|Lotgi1|158966|fgenesh2_pg.C_sca_19000003;>jgi|Lotgi1|213813|estExt_Genewise1Plus.C_sca_190009;>jgi|Lotgi1|187250|estExt_Genewise1.C_sca_190009	B3A0P5	no	no	4	1.318e-08	97.904	2415100		777	317;504	845	14610	17064	17064
EGGILTLPGAQPSLHGTPGMIGYGMAK	K	E	G	A	K	A	2	0	0	0	0	1	1	7	1	2	3	1	2	0	3	1	2	0	1	0	0	27	0	2652.34	>jgi|Lotgi1|238547|estExt_fgenesh2_pg.C_sca_1500031;>jgi|Lotgi1|205212|estExt_fgenesh2_kg.C_sca_1500006;>jgi|Lotgi1|94173|gw1.150.94.1;>jgi|Lotgi1|94120|gw1.150.93.1;>jgi|Lotgi1|54231|gw1.150.17.1;>jgi|Lotgi1|180406|fgenesh2_pm.C_sca_150000007;>jgi|Lotgi1|173174|fgenesh2_pg.C_sca_150000033;>jgi|Lotgi1|140743|e_gw1.150.93.1;>jgi|Lotgi1|140728|e_gw1.150.17.1;>jgi|Lotgi1|140722|e_gw1.150.94.1	>jgi|Lotgi1|238547|estExt_fgenesh2_pg.C_sca_1500031	yes	no	3	1.2428e-05	52.465	207740		778	189	846	14611	17065	17065	136;137
EGICLDNLPTYDQIR	K	E	G	I	R	I	0	1	1	2	1	1	1	1	0	2	2	0	0	0	1	0	1	0	1	0	0	15	0	1805.86	>jgi|Lotgi1|154423|fgenesh2_pg.C_sca_5000463	>jgi|Lotgi1|154423|fgenesh2_pg.C_sca_5000463	yes	yes	2,3	1.7552e-09	107.74	2771500		779	263	847	14612;14613;14614	17066;17067;17068	17067
EGISQNLGLGK	K	E	G	G	K	L	0	0	1	0	0	1	1	3	0	1	2	1	0	0	0	1	0	0	0	0	0	11	0	1114.6	>jgi|Lotgi1|55305|gw1.144.15.1;>jgi|Lotgi1|55316|gw1.144.16.1;>jgi|Lotgi1|140164|e_gw1.144.15.1;>jgi|Lotgi1|140150|e_gw1.144.16.1;>jgi|Lotgi1|238404|estExt_fgenesh2_pg.C_sca_1440041;>jgi|Lotgi1|238403|estExt_fgenesh2_pg.C_sca_1440040;>jgi|Lotgi1|225560|estExt_Genewise1Plus.C_sca_1440061;>jgi|Lotgi1|225559|estExt_Genewise1Plus.C_sca_1440060;>jgi|Lotgi1|225558|estExt_Genewise1Plus.C_sca_1440059;>jg…	>jgi|Lotgi1|55305|gw1.144.15.1	yes	no	2	0.0031798	81.017	1148000		780	182	848	14615;14616	17069;17070	17070
EGKDGCEICACR	K	E	G	C	R	E	1	1	0	1	3	0	2	2	0	1	0	1	0	0	0	0	0	0	0	0	0	12	1	1453.57	>jgi|Lotgi1|239125|estExt_fgenesh2_pg.C_sca_1950011;>jgi|Lotgi1|174422|fgenesh2_pg.C_sca_195000011;>jgi|Lotgi1|143251|e_gw1.195.9.1;>jgi|Lotgi1|226725|estExt_Genewise1Plus.C_sca_1950012;>jgi|Lotgi1|201805|estExt_Genewise1.C_sca_1950012	>jgi|Lotgi1|239125|estExt_fgenesh2_pg.C_sca_1950011	no	no	3	0.0074522	72.152	1407600		781	476;508	849	14617	17071	17071
EGLQDLCFDDSLYER	K	E	G	E	R	Y	0	1	0	3	1	1	2	1	0	0	3	0	0	1	0	1	0	0	1	0	0	15	0	1858.8	>jgi|Lotgi1|153653|fgenesh2_pg.C_sca_4000112	>jgi|Lotgi1|153653|fgenesh2_pg.C_sca_4000112	yes	yes	2	6.4753e-59	191.06	8007400		782	257	850	14618;14619;14620;14621;14622	17072;17073;17074;17075;17076;17077	17077
EGTAMIAVGIGDQVFMDELR	R	E	G	L	R	D	2	1	0	2	0	1	2	3	0	2	1	0	2	1	0	0	1	0	0	2	0	20	0	2151.03	>jgi|Lotgi1|173139|fgenesh2_pg.C_sca_149000039;>jgi|Lotgi1|140660|e_gw1.149.31.1;>jgi|Lotgi1|66658|gw1.149.31.1	>jgi|Lotgi1|173139|fgenesh2_pg.C_sca_149000039	yes	no	2,3	7.6829e-77	184.15	1836700000		783	458	851;852;853;854	14623;14624;14625;14626;14627;14628;14629;14630;14631;14632;14633;14634;14635;14636;14637;14638;14639;14640;14641;14642;14643;14644;14645;14646;14647;14648;14649;14650;14651;14652;14653;14654;14655;14656;14657;14658;14659;14660;14661;14662;14663;14664;14665;14666;14667;14668;14669;14670;14671;14672;14673;14674;14675;14676;14677;14678;14679;14680;14681;14682;14683;14684;14685;14686;14687;14688;146…	17078;17079;17080;17081;17082;17083;17084;17085;17086;17087;17088;17089;17090;17091;17092;17093;17094;17095;17096;17097;17098;17099;17100;17101;17102;17103;17104;17105;17106;17107;17108;17109;17110;17111;17112;17113;17114;17115;17116;17117;17118;17119;17120;17121;17122;17123;17124;17125;17126;17127;17128;17129;17130;17131;17132;17133;17134;17135;17136;17137;17138;17139;17140;17141;17142;17143;171…	17264	656;657
EGTPCPNGTSCEIEPNDR	R	E	G	D	R	Y	0	1	2	1	2	0	3	2	0	1	0	0	0	0	3	1	2	0	0	0	0	18	0	2031.83	>jgi|Lotgi1|239125|estExt_fgenesh2_pg.C_sca_1950011;>jgi|Lotgi1|174422|fgenesh2_pg.C_sca_195000011	>jgi|Lotgi1|239125|estExt_fgenesh2_pg.C_sca_1950011	yes	no	2,3	4.3934e-32	156.13	122340000		784	476	855	14735;14736;14737;14738;14739;14740;14741;14742;14743;14744;14745;14746;14747;14748;14749;14750;14751;14752;14753;14754	17281;17282;17283;17284;17285;17286;17287;17288;17289;17290;17291;17292;17293;17294;17295;17296;17297;17298;17299;17300	17291
EGVLCEVNDYESTYR	R	E	G	Y	R	I	0	1	1	1	1	0	3	1	0	0	1	0	0	0	0	1	1	0	2	2	0	15	0	1832.79	>jgi|Lotgi1|236424|estExt_fgenesh2_pg.C_sca_810041;>jgi|Lotgi1|168995|fgenesh2_pg.C_sca_81000041	>jgi|Lotgi1|236424|estExt_fgenesh2_pg.C_sca_810041	yes	no	2,3	6.5444e-07	97.45	9602300		785	418	856	14755;14756;14757;14758;14759;14760;14761	17301;17302;17303;17304;17305;17306;17307	17305
EHALLAYTLGVK	R	E	H	V	K	Q	2	0	0	0	0	0	1	1	1	0	3	1	0	0	0	0	1	0	1	1	0	12	0	1313.73	>jgi|Lotgi1|55114|gw1.218.5.1;>jgi|Lotgi1|143845|e_gw1.218.5.1;>jgi|Lotgi1|239274|estExt_fgenesh2_pg.C_sca_2180011;>jgi|Lotgi1|239273|estExt_fgenesh2_pg.C_sca_2180010;>jgi|Lotgi1|226953|estExt_Genewise1Plus.C_sca_2180036;>jgi|Lotgi1|226952|estExt_Genewise1Plus.C_sca_2180035;>jgi|Lotgi1|226950|estExt_Genewise1Plus.C_sca_2180033;>jgi|Lotgi1|226949|estExt_Genewise1Plus.C_sca_2180032;>jgi|Lotgi1|2269…	>jgi|Lotgi1|55114|gw1.218.5.1	yes	no	2	1.5377e-05	107.09	649210		786	201	857	14762;14763;14764;14765	17308;17309;17310;17311	17310
EHGLHVHEYGDMR	-	E	H	M	R	G	0	1	0	1	0	0	2	2	3	0	1	0	1	0	0	0	0	0	1	1	0	13	0	1578.7	>jgi|Lotgi1|101611|gw1.56.268.1	>jgi|Lotgi1|101611|gw1.56.268.1	yes	yes	4	0.0039323	57.106	149330		787	9	858	14766	17312	17312	3
EHIFTEIDQNHDK	R	E	H	D	K	F	0	0	1	2	0	1	2	0	2	2	0	1	0	1	0	0	1	0	0	0	0	13	0	1624.75	>jgi|Lotgi1|217304|estExt_Genewise1Plus.C_sca_390050;>jgi|Lotgi1|217303|estExt_Genewise1Plus.C_sca_390049;>jgi|Lotgi1|217302|estExt_Genewise1Plus.C_sca_390048;>jgi|Lotgi1|191242|estExt_Genewise1.C_sca_390050;>jgi|Lotgi1|191241|estExt_Genewise1.C_sca_390049;>jgi|Lotgi1|191240|estExt_Genewise1.C_sca_390048;>jgi|Lotgi1|163284|fgenesh2_pg.C_sca_39000018;>jgi|Lotgi1|233369|estExt_fgenesh2_pg.C_sca_390…	>jgi|Lotgi1|217304|estExt_Genewise1Plus.C_sca_390050	yes	no	3,4	2.2824e-45	208.82	18611000		788	357	859	14767;14768;14769;14770;14771;14772;14773	17313;17314;17315;17316;17317;17318;17319	17314
EHIFTEIDQNHDKFITR	R	E	H	T	R	D	0	1	1	2	0	1	2	0	2	3	0	1	0	2	0	0	2	0	0	0	0	17	1	2142.05	>jgi|Lotgi1|217304|estExt_Genewise1Plus.C_sca_390050;>jgi|Lotgi1|217303|estExt_Genewise1Plus.C_sca_390049;>jgi|Lotgi1|217302|estExt_Genewise1Plus.C_sca_390048;>jgi|Lotgi1|191242|estExt_Genewise1.C_sca_390050;>jgi|Lotgi1|191241|estExt_Genewise1.C_sca_390049;>jgi|Lotgi1|191240|estExt_Genewise1.C_sca_390048;>jgi|Lotgi1|163284|fgenesh2_pg.C_sca_39000018;>jgi|Lotgi1|233369|estExt_fgenesh2_pg.C_sca_390…	>jgi|Lotgi1|217304|estExt_Genewise1Plus.C_sca_390050	yes	no	4,5	1.3143e-19	124.29	7630800		789	357	860	14774;14775;14776	17320;17321;17322	17321
EHNAPASLPSNPSPSSPK	K	E	H	P	K	T	2	0	2	0	0	0	1	0	1	0	1	1	0	0	5	5	0	0	0	0	0	18	0	1815.88	>jgi|Lotgi1|174652|fgenesh2_pg.C_sca_207000018	>jgi|Lotgi1|174652|fgenesh2_pg.C_sca_207000018	yes	yes	3	1.5839e-21	129.11	83507000		790	486	861	14777;14778;14779;14780;14781;14782;14783;14784;14785;14786;14787;14788;14789;14790;14791;14792;14793;14794;14795;14796;14797;14798;14799	17323;17324;17325;17326;17327;17328;17329;17330;17331;17332;17333;17334;17335;17336;17337;17338;17339;17340;17341;17342;17343;17344;17345;17346	17328
EHSAPSTTNVEIYR	R	E	H	Y	R	D	1	1	1	0	0	0	2	0	1	1	0	0	0	0	1	2	2	0	1	1	0	14	0	1602.76	>jgi|Lotgi1|162078|fgenesh2_pg.C_sca_32000094;B3A0P1;>jgi|Lotgi1|232815|estExt_fgenesh2_pg.C_sca_320094	>jgi|Lotgi1|162078|fgenesh2_pg.C_sca_32000094	yes	no	2,3,4	4.0646e-92	236.28	65912000000		791	345	862;863	14800;14801;14802;14803;14804;14805;14806;14807;14808;14809;14810;14811;14812;14813;14814;14815;14816;14817;14818;14819;14820;14821;14822;14823;14824;14825;14826;14827;14828;14829;14830;14831;14832;14833;14834;14835;14836;14837;14838;14839;14840;14841;14842;14843;14844;14845;14846;14847;14848;14849;14850;14851;14852;14853;14854;14855;14856;14857;14858;14859;14860;14861;14862;14863;14864;14865;148…	17347;17348;17349;17350;17351;17352;17353;17354;17355;17356;17357;17358;17359;17360;17361;17362;17363;17364;17365;17366;17367;17368;17369;17370;17371;17372;17373;17374;17375;17376;17377;17378;17379;17380;17381;17382;17383;17384;17385;17386;17387;17388;17389;17390;17391;17392;17393;17394;17395;17396;17397;17398;17399;17400;17401;17402;17403;17404;17405;17406;17407;17408;17409;17410;17411;17412;174…	17556
EHSAPSTTNVEIYRDIIK	R	E	H	I	K	I	1	1	1	1	0	0	2	0	1	3	0	1	0	0	1	2	2	0	1	1	0	18	1	2072.05	>jgi|Lotgi1|162078|fgenesh2_pg.C_sca_32000094;B3A0P1;>jgi|Lotgi1|232815|estExt_fgenesh2_pg.C_sca_320094	>jgi|Lotgi1|162078|fgenesh2_pg.C_sca_32000094	yes	no	3,4	4.0825e-31	150.91	43491000		792	345	864	15094;15095;15096;15097;15098;15099;15100;15101;15102;15103	17720;17721;17722;17723;17724;17725;17726;17727;17728;17729;17730	17722
EHSAPSTTNVEIYRDIIKILITSLTSSR	R	E	H	S	R	G	1	2	1	1	0	0	2	0	1	5	2	1	0	0	1	5	4	0	1	1	0	28	2	3143.68	>jgi|Lotgi1|162078|fgenesh2_pg.C_sca_32000094;B3A0P1;>jgi|Lotgi1|232815|estExt_fgenesh2_pg.C_sca_320094	>jgi|Lotgi1|162078|fgenesh2_pg.C_sca_32000094	yes	no	5	1.8106e-21	112.34	90733000		793	345	865	15104	17731	17731
EHSVDRDSIILFK	K	E	H	F	K	K	0	1	0	2	0	0	1	0	1	2	1	1	0	1	0	2	0	0	0	1	0	13	1	1557.82	>jgi|Lotgi1|64044|gw1.8.153.1;>jgi|Lotgi1|53867|gw1.8.28.1;>jgi|Lotgi1|108639|e_gw1.8.153.1;>jgi|Lotgi1|177602|fgenesh2_pm.C_sca_8000055;>jgi|Lotgi1|155534|fgenesh2_pg.C_sca_8000322;>jgi|Lotgi1|53927|gw1.8.29.1;>jgi|Lotgi1|108193|e_gw1.8.29.1;>jgi|Lotgi1|108124|e_gw1.8.28.1;>jgi|Lotgi1|229664|estExt_fgenesh2_pg.C_sca_80317;>jgi|Lotgi1|211151|estExt_Genewise1Plus.C_sca_80551;>jgi|Lotgi1|211150|est…	>jgi|Lotgi1|64044|gw1.8.153.1	yes	no	3	3.4087e-06	107.39	2247100		794	38	866	15105	17732	17732
EIAIQSPSYPASASVPSANIK	R	E	I	I	K	T	4	0	1	0	0	1	1	0	0	3	0	1	0	0	3	5	0	0	1	1	0	21	0	2129.1	>jgi|Lotgi1|232714|estExt_fgenesh2_pg.C_sca_310076;>jgi|Lotgi1|161835|fgenesh2_pg.C_sca_31000077	>jgi|Lotgi1|232714|estExt_fgenesh2_pg.C_sca_310076	yes	no	2,3	1.1533e-49	154.6	161690000		795	344	867	15106;15107;15108;15109;15110;15111;15112;15113;15114;15115;15116;15117;15118;15119;15120;15121;15122;15123;15124;15125;15126;15127;15128;15129;15130;15131;15132;15133;15134;15135;15136;15137;15138	17733;17734;17735;17736;17737;17738;17739;17740;17741;17742;17743;17744;17745;17746;17747;17748;17749;17750;17751;17752;17753;17754;17755;17756;17757;17758;17759;17760;17761;17762;17763;17764;17765;17766	17734
EIDANSDNQLSVDEIAGYLK	K	E	I	L	K	E	2	0	2	3	0	1	2	1	0	2	2	1	0	0	0	2	0	0	1	1	0	20	0	2193.04	>jgi|Lotgi1|96742|gw1.149.80.1;>jgi|Lotgi1|96826|gw1.149.82.1;>jgi|Lotgi1|96814|gw1.149.81.1;>jgi|Lotgi1|238515|estExt_fgenesh2_pg.C_sca_1490019;>jgi|Lotgi1|225758|estExt_Genewise1Plus.C_sca_1490047;>jgi|Lotgi1|225757|estExt_Genewise1Plus.C_sca_1490046;>jgi|Lotgi1|225756|estExt_Genewise1Plus.C_sca_1490045;>jgi|Lotgi1|207771|estExt_fgenesh2_pm.C_sca_1490005;>jgi|Lotgi1|180395|fgenesh2_pm.C_sca_149…	>jgi|Lotgi1|96742|gw1.149.80.1	yes	no	3	3.2275e-56	160.45	9217700		796	188	868	15139	17767	17767
EIESELSNLDVENQQDNEVK	K	E	I	V	K	C	0	0	3	2	0	2	5	0	0	1	2	1	0	0	0	2	0	0	0	2	0	20	0	2331.07	>jgi|Lotgi1|229125|estExt_fgenesh2_pg.C_sca_50355;>jgi|Lotgi1|154324|fgenesh2_pg.C_sca_5000364	>jgi|Lotgi1|229125|estExt_fgenesh2_pg.C_sca_50355	yes	no	3	1.421e-56	164.01	1544600		797	261	869	15140	17768;17769	17768
EIFDAGEDVGR	K	E	I	G	R	Y	1	1	0	2	0	0	2	2	0	1	0	0	0	1	0	0	0	0	0	1	0	11	0	1206.55	>jgi|Lotgi1|238415|estExt_fgenesh2_pg.C_sca_1450008;>jgi|Lotgi1|172938|fgenesh2_pg.C_sca_145000008	>jgi|Lotgi1|238415|estExt_fgenesh2_pg.C_sca_1450008	yes	no	2	0.00080183	91.752	501780		799	456	872	15375	18048	18048
EIFENDVDKIDEIHDENADSIDNIDEINDENADR	R	E	I	D	R	T	2	1	5	9	0	0	6	0	1	6	0	1	0	1	0	1	0	0	0	1	0	34	1	3972.73	>jgi|Lotgi1|234489|estExt_fgenesh2_pg.C_sca_520003;>jgi|Lotgi1|165515|fgenesh2_pg.C_sca_52000003	>jgi|Lotgi1|234489|estExt_fgenesh2_pg.C_sca_520003	yes	no	4	2.044e-60	134.14	2883700		800	390	873	15376	18049	18049
EIGDQLVGR	K	E	I	G	R	S	0	1	0	1	0	1	1	2	0	1	1	0	0	0	0	0	0	0	0	1	0	9	0	985.519	B3A0P8;>jgi|Lotgi1|233200|estExt_fgenesh2_pg.C_sca_350163;>jgi|Lotgi1|162768|fgenesh2_pg.C_sca_35000169	B3A0P8	yes	no	2	6.5477e-13	170.95	5912300000		801	351	874;875	15377;15378;15379;15380;15381;15382;15383;15384;15385;15386;15387;15388;15389;15390;15391;15392;15393;15394;15395;15396;15397;15398;15399;15400;15401;15402;15403;15404;15405;15406;15407;15408;15409;15410;15411;15412;15413;15414;15415;15416;15417;15418;15419;15420;15421;15422;15423;15424;15425;15426;15427;15428;15429;15430;15431;15432;15433;15434;15435;15436;15437;15438;15439;15440;15441;15442;154…	18050;18051;18052;18053;18054;18055;18056;18057;18058;18059;18060;18061;18062;18063;18064;18065;18066;18067;18068;18069;18070;18071;18072;18073;18074;18075;18076;18077;18078;18079;18080;18081;18082;18083;18084;18085;18086;18087;18088;18089;18090;18091;18092;18093;18094;18095;18096;18097;18098;18099;18100;18101;18102;18103;18104;18105;18106;18107;18108;18109;18110;18111;18112;18113;18114;18115;181…	18163
EIGHYTQVVQHK	K	E	I	H	K	S	0	0	0	0	0	2	1	1	2	1	0	1	0	0	0	0	1	0	1	2	0	12	0	1437.74	>jgi|Lotgi1|160611|fgenesh2_pg.C_sca_25000216	>jgi|Lotgi1|160611|fgenesh2_pg.C_sca_25000216	yes	yes	3	3.4032e-05	113.61	257510		802	342	876	15492	18173	18173
EIILDRPFHAECK	K	E	I	C	K	Y	1	1	0	1	1	0	2	0	1	2	1	1	0	1	1	0	0	0	0	0	0	13	1	1626.82	>jgi|Lotgi1|231869|estExt_fgenesh2_pg.C_sca_230185;>jgi|Lotgi1|160171|fgenesh2_pg.C_sca_23000189	>jgi|Lotgi1|231869|estExt_fgenesh2_pg.C_sca_230185	yes	no	2,3,4	2.6904e-10	142.38	97771000		803	334	877;878	15493;15494;15495;15496;15497;15498;15499;15500;15501;15502;15503;15504;15505;15506;15507;15508;15509;15510;15511;15512;15513;15514;15515;15516;15517;15518	18174;18175;18176;18177;18178;18179;18180;18181;18182;18183;18184;18185;18186;18187;18188;18189;18190;18191;18192;18193;18194;18195;18196;18197;18198;18199	18175
EILGTAQSVGCTIEK	K	E	I	E	K	S	1	0	0	0	1	1	2	2	0	2	1	1	0	0	0	1	2	0	0	1	0	15	0	1604.81	>jgi|Lotgi1|163295|fgenesh2_pg.C_sca_39000029;>jgi|Lotgi1|150378|fgenesh2_kg.C_sca_39000006;>jgi|Lotgi1|67788|gw1.39.123.1;>jgi|Lotgi1|87501|gw1.39.295.1;>jgi|Lotgi1|233377|estExt_fgenesh2_pg.C_sca_390030;>jgi|Lotgi1|233376|estExt_fgenesh2_pg.C_sca_390029;>jgi|Lotgi1|217323|estExt_Genewise1Plus.C_sca_390082;>jgi|Lotgi1|217322|estExt_Genewise1Plus.C_sca_390081;>jgi|Lotgi1|217321|estExt_Genewise1Pl…	>jgi|Lotgi1|163295|fgenesh2_pg.C_sca_39000029	yes	no	2	0.00013455	84.508	276660		805	100	880	15538	18219	18219
EILLAEADGDEITPEYVDSVIAK	K	E	I	A	K	A	3	0	0	3	0	0	4	1	0	3	2	1	0	0	1	1	1	0	1	2	0	23	0	2489.24	>jgi|Lotgi1|237104|estExt_fgenesh2_pg.C_sca_950038;>jgi|Lotgi1|204915|estExt_fgenesh2_kg.C_sca_950004;>jgi|Lotgi1|170243|fgenesh2_pg.C_sca_95000039;>jgi|Lotgi1|151226|fgenesh2_kg.C_sca_95000004	>jgi|Lotgi1|237104|estExt_fgenesh2_pg.C_sca_950038	yes	no	3	0.0001055	66.906	510990		806	233	881	15539	18220	18220
EILTPLLVER	R	E	I	E	R	V	0	1	0	0	0	0	2	0	0	1	3	0	0	0	1	0	1	0	0	1	0	10	0	1181.7	>jgi|Lotgi1|94461|gw1.12.521.1;>jgi|Lotgi1|94459|gw1.12.520.1;>jgi|Lotgi1|94424|gw1.12.518.1;>jgi|Lotgi1|111187|e_gw1.12.521.1;>jgi|Lotgi1|111128|e_gw1.12.520.1;>jgi|Lotgi1|110866|e_gw1.12.518.1;>jgi|Lotgi1|185692|estExt_Genewise1.C_sca_120330;>jgi|Lotgi1|185691|estExt_Genewise1.C_sca_120329;>jgi|Lotgi1|185690|estExt_Genewise1.C_sca_120328;>jgi|Lotgi1|230407|estExt_fgenesh2_pg.C_sca_120179;>jgi|L…	>jgi|Lotgi1|94461|gw1.12.521.1	yes	no	2	0.00069365	105.4	23102000		807	48	882	15540;15541;15542;15543;15544;15545	18221;18222;18223;18224;18225;18226	18221
EIMDTWTLQMNYPVVK	K	E	I	V	K	I	0	0	1	1	0	1	1	0	0	1	1	1	2	0	1	0	2	1	1	2	0	16	0	1966.95	>jgi|Lotgi1|238560|estExt_fgenesh2_pg.C_sca_1510007;>jgi|Lotgi1|173196|fgenesh2_pg.C_sca_151000007;>jgi|Lotgi1|225851|estExt_Genewise1Plus.C_sca_1510019;>jgi|Lotgi1|225850|estExt_Genewise1Plus.C_sca_1510018;>jgi|Lotgi1|200834|estExt_Genewise1.C_sca_1510019;>jgi|Lotgi1|200833|estExt_Genewise1.C_sca_1510018;>jgi|Lotgi1|91819|gw1.151.64.1;>jgi|Lotgi1|91805|gw1.151.62.1;>jgi|Lotgi1|140815|e_gw1.151.6…	>jgi|Lotgi1|238560|estExt_fgenesh2_pg.C_sca_1510007	yes	no	3	7.4107e-09	103.13	12285000		808	459	883	15546	18227	18227	665;666
EIMEHEDKDKDGFISHEEFSGPK	K	E	I	P	K	H	0	0	0	3	0	0	5	2	2	2	0	3	1	2	1	2	0	0	0	0	0	23	2	2703.21	>jgi|Lotgi1|96742|gw1.149.80.1;>jgi|Lotgi1|96826|gw1.149.82.1;>jgi|Lotgi1|96814|gw1.149.81.1;>jgi|Lotgi1|238515|estExt_fgenesh2_pg.C_sca_1490019;>jgi|Lotgi1|225758|estExt_Genewise1Plus.C_sca_1490047;>jgi|Lotgi1|225757|estExt_Genewise1Plus.C_sca_1490046;>jgi|Lotgi1|225756|estExt_Genewise1Plus.C_sca_1490045;>jgi|Lotgi1|207771|estExt_fgenesh2_pm.C_sca_1490005;>jgi|Lotgi1|180395|fgenesh2_pm.C_sca_149…	>jgi|Lotgi1|96742|gw1.149.80.1	yes	no	5	0.0010264	53.998	8642400		809	188	884	15547	18228	18228	133
EIPCIQDAQCQSGSHCMSGTGR	R	E	I	G	R	R	1	1	0	1	3	3	1	3	1	2	0	0	1	0	1	3	1	0	0	0	0	22	0	2478.01	>jgi|Lotgi1|228882|estExt_fgenesh2_pg.C_sca_50013;>jgi|Lotgi1|153973|fgenesh2_pg.C_sca_5000013	>jgi|Lotgi1|228882|estExt_fgenesh2_pg.C_sca_50013	yes	no	3,4	4.7141e-42	137.72	126120000		810	258	885;886;887	15548;15549;15550;15551;15552;15553;15554;15555;15556;15557;15558;15559;15560;15561;15562	18229;18230;18231;18232;18233;18234;18235;18236;18237;18238;18239;18240;18241;18242;18243;18244;18245;18246	18236	223
EIQDFMNEVK	K	E	I	V	K	N	0	0	1	1	0	1	2	0	0	1	0	1	1	1	0	0	0	0	0	1	0	10	0	1251.58	>jgi|Lotgi1|236952|estExt_fgenesh2_pg.C_sca_900076;>jgi|Lotgi1|169917|fgenesh2_pg.C_sca_90000076	>jgi|Lotgi1|236952|estExt_fgenesh2_pg.C_sca_900076	yes	no	2	0.0022051	82.831	404570		811	430	888	15563	18247;18248	18247	597
EIQMQYPVKPK	K	E	I	P	K	Q	0	0	0	0	0	2	1	0	0	1	0	2	1	0	2	0	0	0	1	1	0	11	1	1359.72	>jgi|Lotgi1|239339|estExt_fgenesh2_pg.C_sca_2240004;>jgi|Lotgi1|174898|fgenesh2_pg.C_sca_224000004	>jgi|Lotgi1|239339|estExt_fgenesh2_pg.C_sca_2240004	yes	no	2,3	9.6456e-05	120.06	25950000		812	489	889;890	15564;15565;15566;15567;15568;15569;15570;15571;15572;15573;15574;15575;15576;15577;15578;15579;15580	18249;18250;18251;18252;18253;18254;18255;18256;18257;18258;18259;18260;18261;18262;18263;18264;18265;18266;18267;18268	18250	810
EIQQQYTVSSAYSK	K	E	I	S	K	S	1	0	0	0	0	3	1	0	0	1	0	1	0	0	0	3	1	0	2	1	0	14	0	1630.78	>jgi|Lotgi1|162872|fgenesh2_pg.C_sca_36000100	>jgi|Lotgi1|162872|fgenesh2_pg.C_sca_36000100	yes	yes	2	1.1916e-14	148.41	20610000		813	354	891	15581;15582;15583;15584;15585;15586	18269;18270;18271;18272;18273;18274	18269
EIQTAVRLLLPGELAK	R	E	I	A	K	H	2	1	0	0	0	1	2	1	0	1	4	1	0	0	1	0	1	0	0	1	0	16	1	1750.04	>jgi|Lotgi1|180742|fgenesh2_pm.C_sca_619000001;>jgi|Lotgi1|175997|fgenesh2_pg.C_sca_619000003;>jgi|Lotgi1|60507|gw1.6429.1.1;>jgi|Lotgi1|148162|e_gw1.6429.1.1;>jgi|Lotgi1|148122|e_gw1.6142.4.1;>jgi|Lotgi1|147373|e_gw1.2348.6.1;>jgi|Lotgi1|60497|gw1.6142.1.1;>jgi|Lotgi1|59991|gw1.2348.1.1;>jgi|Lotgi1|148121|e_gw1.6142.1.1;>jgi|Lotgi1|147374|e_gw1.2348.1.1;>jgi|Lotgi1|148125|e_gw1.6142.3.1;>jgi|Lot…	>jgi|Lotgi1|180742|fgenesh2_pm.C_sca_619000001	yes	no	3	3.8166e-05	87.647	181140		814	498	892	15587	18275	18275
EISGGDILFTQNPR	K	E	I	P	R	L	0	1	1	1	0	1	1	2	0	2	1	0	0	1	1	1	1	0	0	0	0	14	0	1545.78	>jgi|Lotgi1|56548|gw1.133.23.1;>jgi|Lotgi1|172400|fgenesh2_pg.C_sca_133000006;>jgi|Lotgi1|139139|e_gw1.133.23.1;>jgi|Lotgi1|93563|gw1.133.70.1;>jgi|Lotgi1|139085|e_gw1.133.70.1;>jgi|Lotgi1|238155|estExt_fgenesh2_pg.C_sca_1330005;>jgi|Lotgi1|200071|estExt_Genewise1.C_sca_1330018;>jgi|Lotgi1|225139|estExt_Genewise1Plus.C_sca_1330017;>jgi|Lotgi1|200072|estExt_Genewise1.C_sca_1330019;>jgi|Lotgi1|2381…	>jgi|Lotgi1|56548|gw1.133.23.1	yes	no	2	0.0056432	58.079	273440		815	179	893	15588	18276	18276
EISGGQTGPTKPVVNQPR	K	E	I	P	R	R	0	1	1	0	0	2	1	3	0	1	0	1	0	0	3	1	2	0	0	2	0	18	1	1863.98	>jgi|Lotgi1|238526|estExt_fgenesh2_pg.C_sca_1490037;>jgi|Lotgi1|173137|fgenesh2_pg.C_sca_149000037	>jgi|Lotgi1|238526|estExt_fgenesh2_pg.C_sca_1490037	yes	no	2,3,4	9.9194e-102	226.79	9786400000		816	519	894;895;896	15589;15590;15591;15592;15593;15594;15595;15596;15597;15598;15599;15600;15601;15602;15603;15604;15605;15606;15607;15608;15609;15610;15611;15612;15613;15614;15615;15616;15617;15618;15619;15620;15621;15622;15623;15624;15625;15626;15627;15628;15629;15630;15631;15632;15633;15634;15635;15636;15637;15638;15639;15640;15641;15642;15643;15644;15645;15646;15647;15648;15649;15650;15651;15652;15653;15654;156…	18277;18278;18279;18280;18281;18282;18283;18284;18285;18286;18287;18288;18289;18290;18291;18292;18293;18294;18295;18296;18297;18298;18299;18300;18301;18302;18303;18304;18305;18306;18307;18308;18309;18310;18311;18312;18313;18314;18315;18316;18317;18318;18319;18320;18321;18322;18323;18324;18325;18326;18327;18328;18329;18330;18331;18332;18333;18334;18335;18336;18337;18338;18339;18340;18341;18342;183…	18299		53;85
EITALAPPTMK	K	E	I	M	K	I	2	0	0	0	0	0	1	0	0	1	1	1	1	0	2	0	2	0	0	0	0	11	0	1170.63	>jgi|Lotgi1|176246|fgenesh2_pg.C_sca_854000003;>jgi|Lotgi1|151855|fgenesh2_kg.C_sca_854000004;>jgi|Lotgi1|239712|estExt_fgenesh2_pg.C_sca_8540005;>jgi|Lotgi1|239711|estExt_fgenesh2_pg.C_sca_8540004;>jgi|Lotgi1|239710|estExt_fgenesh2_pg.C_sca_8540003;>jgi|Lotgi1|239709|estExt_fgenesh2_pg.C_sca_8540002;>jgi|Lotgi1|227649|estExt_Genewise1Plus.C_sca_8540021;>jgi|Lotgi1|227648|estExt_Genewise1Plus.C_s…	>jgi|Lotgi1|239714|estExt_fgenesh2_pg.C_sca_8540007	no	no	2,3	0.00038548	97.163	25628000		817	241;242	897;898	15792;15793;15794;15795;15796	18490;18491;18492;18493;18494	18494	202
EITSLAPSTMK	K	E	I	M	K	I	1	0	0	0	0	0	1	0	0	1	1	1	1	0	1	2	2	0	0	0	0	11	0	1176.61	>jgi|Lotgi1|219078|estExt_Genewise1Plus.C_sca_510038;>jgi|Lotgi1|193218|estExt_Genewise1.C_sca_510040;>jgi|Lotgi1|179073|fgenesh2_pm.C_sca_51000004;>jgi|Lotgi1|165336|fgenesh2_pg.C_sca_51000016;>jgi|Lotgi1|219083|estExt_Genewise1Plus.C_sca_510043;>jgi|Lotgi1|219082|estExt_Genewise1Plus.C_sca_510042;>jgi|Lotgi1|219081|estExt_Genewise1Plus.C_sca_510041;>jgi|Lotgi1|219080|estExt_Genewise1Plus.C_sca_…	>jgi|Lotgi1|219078|estExt_Genewise1Plus.C_sca_510038	yes	no	2	0.00022264	93.345	4993900		819	387	901	15816;15817;15818	18514;18515;18516	18514	501
EITTETVNYR	R	E	I	Y	R	T	0	1	1	0	0	0	2	0	0	1	0	0	0	0	0	0	3	0	1	1	0	10	0	1224.6	>jgi|Lotgi1|154590|fgenesh2_pg.C_sca_6000093	>jgi|Lotgi1|154590|fgenesh2_pg.C_sca_6000093	yes	yes	2	6.1811e-11	173.37	18667000		820	268	902	15819;15820;15821	18517;18518;18519	18519
EIVHMQAGQCGNQIGAK	R	E	I	A	K	F	2	0	1	0	1	3	1	3	1	2	0	1	1	0	0	0	0	0	0	1	0	17	0	1839.87	>jgi|Lotgi1|226984|estExt_Genewise1Plus.C_sca_2180074;>jgi|Lotgi1|226982|estExt_Genewise1Plus.C_sca_2180072;>jgi|Lotgi1|202079|estExt_Genewise1.C_sca_2180074;>jgi|Lotgi1|202077|estExt_Genewise1.C_sca_2180072;>jgi|Lotgi1|180618|fgenesh2_pm.C_sca_218000006;>jgi|Lotgi1|174796|fgenesh2_pg.C_sca_218000023;>jgi|Lotgi1|174795|fgenesh2_pg.C_sca_218000022;>jgi|Lotgi1|151714|fgenesh2_kg.C_sca_218000011;>jg…	>jgi|Lotgi1|226984|estExt_Genewise1Plus.C_sca_2180074	yes	no	3	2.5249e-18	119.54	490830		821	232	903	15822	18520	18520	189
EIVSVLEEDEDFR	R	E	I	F	R	K	0	1	0	2	0	0	4	0	0	1	1	0	0	1	0	1	0	0	0	2	0	13	0	1578.74	>jgi|Lotgi1|217304|estExt_Genewise1Plus.C_sca_390050;>jgi|Lotgi1|217303|estExt_Genewise1Plus.C_sca_390049;>jgi|Lotgi1|217302|estExt_Genewise1Plus.C_sca_390048;>jgi|Lotgi1|191242|estExt_Genewise1.C_sca_390050;>jgi|Lotgi1|191241|estExt_Genewise1.C_sca_390049;>jgi|Lotgi1|191240|estExt_Genewise1.C_sca_390048;>jgi|Lotgi1|163284|fgenesh2_pg.C_sca_39000018;>jgi|Lotgi1|233369|estExt_fgenesh2_pg.C_sca_390…	>jgi|Lotgi1|217304|estExt_Genewise1Plus.C_sca_390050	yes	no	2,3	8.1948e-16	154.36	15556000		822	357	904	15823;15824;15825;15826;15827;15828;15829;15830;15831	18521;18522;18523;18524;18525;18526;18527;18528;18529	18524
EIVSVLEEDEDFRK	R	E	I	R	K	K	0	1	0	2	0	0	4	0	0	1	1	1	0	1	0	1	0	0	0	2	0	14	1	1706.84	>jgi|Lotgi1|217304|estExt_Genewise1Plus.C_sca_390050;>jgi|Lotgi1|217303|estExt_Genewise1Plus.C_sca_390049;>jgi|Lotgi1|217302|estExt_Genewise1Plus.C_sca_390048;>jgi|Lotgi1|191242|estExt_Genewise1.C_sca_390050;>jgi|Lotgi1|191241|estExt_Genewise1.C_sca_390049;>jgi|Lotgi1|191240|estExt_Genewise1.C_sca_390048;>jgi|Lotgi1|163284|fgenesh2_pg.C_sca_39000018;>jgi|Lotgi1|233369|estExt_fgenesh2_pg.C_sca_390…	>jgi|Lotgi1|217304|estExt_Genewise1Plus.C_sca_390050	yes	no	2,3	1.782e-50	194.06	39943000		823	357	905	15832;15833;15834;15835;15836;15837;15838;15839;15840;15841;15842	18530;18531;18532;18533;18534;18535;18536;18537;18538;18539;18540	18533
EIVVLETLEDIDKDK	R	E	I	D	K	D	0	0	0	3	0	0	3	0	0	2	2	2	0	0	0	0	1	0	0	2	0	15	1	1757.93	>jgi|Lotgi1|152613|fgenesh2_pg.C_sca_2000033;>jgi|Lotgi1|149201|fgenesh2_kg.C_sca_2000005;>jgi|Lotgi1|65355|gw1.2.271.1;>jgi|Lotgi1|103657|e_gw1.2.271.1;>jgi|Lotgi1|74000|gw1.2.466.1;>jgi|Lotgi1|103623|e_gw1.2.466.1;>jgi|Lotgi1|95010|gw1.2.933.1;>jgi|Lotgi1|103470|e_gw1.2.933.1;>jgi|Lotgi1|228192|estExt_fgenesh2_pg.C_sca_20033;>jgi|Lotgi1|228191|estExt_fgenesh2_pg.C_sca_20032;>jgi|Lotgi1|208705|e…	>jgi|Lotgi1|152613|fgenesh2_pg.C_sca_2000033	yes	no	3	0.0012691	75.018	2407100		824	210	906	15843	18541	18541
EKCCDDDESGGSGNFDLSSILK	R	E	K	L	K	L	0	0	1	4	2	0	2	3	0	1	2	2	0	1	0	4	0	0	0	0	0	22	1	2432.01	>jgi|Lotgi1|162078|fgenesh2_pg.C_sca_32000094;B3A0P1	>jgi|Lotgi1|162078|fgenesh2_pg.C_sca_32000094	yes	no	3	3.7577e-100	189.84	198260000		825	345	907	15844;15845;15846;15847;15848;15849;15850;15851;15852;15853;15854;15855;15856;15857;15858;15859;15860;15861	18542;18543;18544;18545;18546;18547;18548;18549;18550;18551;18552;18553;18554;18555;18556;18557;18558;18559;18560	18550
EKMDATQAELVEER	R	E	K	E	R	D	2	1	0	1	0	1	4	0	0	0	1	1	1	0	0	0	1	0	0	1	0	14	1	1647.78	>jgi|Lotgi1|66124|gw1.24.106.1;B8R5H1;>jgi|Lotgi1|74745|gw1.24.216.1;>jgi|Lotgi1|66122|gw1.24.105.1;>jgi|Lotgi1|231982|estExt_fgenesh2_pg.C_sca_240185;>jgi|Lotgi1|231981|estExt_fgenesh2_pg.C_sca_240184;>jgi|Lotgi1|214912|estExt_Genewise1Plus.C_sca_240374;>jgi|Lotgi1|214911|estExt_Genewise1Plus.C_sca_240373;>jgi|Lotgi1|214910|estExt_Genewise1Plus.C_sca_240372;>jgi|Lotgi1|206361|estExt_fgenesh2_pm.…	>jgi|Lotgi1|66124|gw1.24.106.1	yes	no	3	2.061e-10	133.48	556740		826	68	908	15862	18561	18561	65
EKPLGNSLNQR	R	E	K	Q	R	C	0	1	2	0	0	1	1	1	0	0	2	1	0	0	1	1	0	0	0	0	0	11	1	1254.67	>jgi|Lotgi1|235988|estExt_fgenesh2_pg.C_sca_730030;>jgi|Lotgi1|168190|fgenesh2_pg.C_sca_73000030	>jgi|Lotgi1|235988|estExt_fgenesh2_pg.C_sca_730030	yes	no	3	0.00048634	102.4	287250		827	414	909	15863	18562	18562
EKPTFCEGEECVTLPTR	R	E	K	T	R	R	0	1	0	0	2	0	4	1	0	0	1	1	0	1	2	0	3	0	0	1	0	17	1	2051.93	>jgi|Lotgi1|169925|fgenesh2_pg.C_sca_91000003	>jgi|Lotgi1|169925|fgenesh2_pg.C_sca_91000003	yes	yes	3	5.211e-22	138.44	1074400		828	432	910	15864	18563	18563
ELADQLNR	R	E	L	N	R	Q	1	1	1	1	0	1	1	0	0	0	2	0	0	0	0	0	0	0	0	0	0	8	0	957.488	>jgi|Lotgi1|52951|gw1.6.20.1;>jgi|Lotgi1|52948|gw1.6.19.1;>jgi|Lotgi1|107238|e_gw1.6.20.1;>jgi|Lotgi1|107048|e_gw1.6.19.1;>jgi|Lotgi1|229361|estExt_fgenesh2_pg.C_sca_60247;>jgi|Lotgi1|229360|estExt_fgenesh2_pg.C_sca_60246;>jgi|Lotgi1|205813|estExt_fgenesh2_pm.C_sca_60040;>jgi|Lotgi1|203218|estExt_fgenesh2_kg.C_sca_60025;>jgi|Lotgi1|177499|fgenesh2_pm.C_sca_6000044;>jgi|Lotgi1|154753|fgenesh2_pg.C…	>jgi|Lotgi1|52951|gw1.6.20.1	yes	no	2	0.0033332	122.74	304960		829	33	911	15865	18564	18564
ELALAIGEDIAHPDFMK	K	E	L	M	K	A	3	0	0	2	0	0	2	1	1	2	2	1	1	1	1	0	0	0	0	0	0	17	0	1868.93	B3A0Q5;>jgi|Lotgi1|230492|estExt_fgenesh2_pg.C_sca_120331;>jgi|Lotgi1|157030|fgenesh2_pg.C_sca_12000341	B3A0Q5	yes	no	2,3,4	1.6828e-30	151.73	349310000		830	292	912;913	15866;15867;15868;15869;15870;15871;15872;15873;15874;15875;15876;15877;15878;15879;15880;15881;15882;15883;15884;15885;15886;15887;15888;15889;15890;15891;15892;15893;15894;15895;15896;15897;15898;15899;15900;15901;15902;15903;15904;15905;15906;15907;15908;15909;15910;15911;15912;15913;15914;15915;15916;15917;15918;15919	18565;18566;18567;18568;18569;18570;18571;18572;18573;18574;18575;18576;18577;18578;18579;18580;18581;18582;18583;18584;18585;18586;18587;18588;18589;18590;18591;18592;18593;18594;18595;18596;18597;18598;18599;18600;18601;18602;18603;18604;18605;18606;18607;18608;18609;18610;18611;18612;18613;18614;18615;18616;18617;18618;18619;18620;18621;18622	18622	261
ELDDVEDFLFSHPDLGNTETVFHQATEK	R	E	L	E	K	I	1	0	1	4	0	1	4	1	2	0	3	1	0	3	1	1	3	0	0	2	0	28	0	3232.48	>jgi|Lotgi1|238560|estExt_fgenesh2_pg.C_sca_1510007;>jgi|Lotgi1|173196|fgenesh2_pg.C_sca_151000007;>jgi|Lotgi1|225851|estExt_Genewise1Plus.C_sca_1510019;>jgi|Lotgi1|225850|estExt_Genewise1Plus.C_sca_1510018;>jgi|Lotgi1|200834|estExt_Genewise1.C_sca_1510019;>jgi|Lotgi1|200833|estExt_Genewise1.C_sca_1510018;>jgi|Lotgi1|225852|estExt_Genewise1Plus.C_sca_1510020;>jgi|Lotgi1|200835|estExt_Genewise1.C_…	>jgi|Lotgi1|238560|estExt_fgenesh2_pg.C_sca_1510007	yes	no	3,4	8.9249e-144	194.19	108500000		831	459	914	15920;15921	18623;18624	18623
ELDFNNAVLAQLPELIK	R	E	L	I	K	N	2	0	2	1	0	1	2	0	0	1	4	1	0	1	1	0	0	0	0	1	0	17	0	1926.05	B3A0R4;>jgi|Lotgi1|235609|estExt_fgenesh2_pg.C_sca_670059;>jgi|Lotgi1|167515|fgenesh2_pg.C_sca_67000060	B3A0R4	yes	no	2,3	9.316e-57	180.46	455670000		832	404	915;916	15922;15923;15924;15925;15926;15927;15928;15929;15930;15931;15932;15933;15934;15935;15936;15937;15938;15939	18625;18626;18627;18628;18629;18630;18631;18632;18633;18634;18635;18636;18637;18638;18639;18640;18641;18642;18643	18638
ELDTITLSK	R	E	L	S	K	A	0	0	0	1	0	0	1	0	0	1	2	1	0	0	0	1	2	0	0	0	0	9	0	1018.55	>jgi|Lotgi1|232817|estExt_fgenesh2_pg.C_sca_320097;>jgi|Lotgi1|162082|fgenesh2_pg.C_sca_32000098;>jgi|Lotgi1|216300|estExt_Genewise1Plus.C_sca_320081;>jgi|Lotgi1|190123|estExt_Genewise1.C_sca_320081;B3A0P3	>jgi|Lotgi1|232817|estExt_fgenesh2_pg.C_sca_320097	no	no	2	2.56e-05	163.16	3549000000		833	346;531	917;918	15940;15941;15942;15943;15944;15945;15946;15947;15948;15949;15950;15951;15952;15953;15954;15955;15956;15957;15958;15959;15960;15961;15962;15963;15964;15965;15966;15967;15968;15969;15970;15971;15972;15973;15974;15975;15976;15977;15978;15979;15980;15981;15982;15983;15984;15985;15986;15987;15988;15989;15990;15991;15992;15993;15994;15995;15996;15997;15998;15999;16000;16001;16002;16003;16004;16005;160…	18644;18645;18646;18647;18648;18649;18650;18651;18652;18653;18654;18655;18656;18657;18658;18659;18660;18661;18662;18663;18664;18665;18666;18667;18668;18669;18670;18671;18672;18673;18674;18675;18676;18677;18678;18679;18680;18681;18682;18683;18684;18685;18686;18687;18688;18689;18690;18691;18692;18693;18694;18695;18696;18697;18698;18699;18700;18701;18702;18703;18704;18705;18706;18707;18708;18709;187…	18661
ELEAALDNANR	R	E	L	N	R	A	3	1	2	1	0	0	2	0	0	0	2	0	0	0	0	0	0	0	0	0	0	11	0	1214.59	>jgi|Lotgi1|71570|gw1.3.273.1;>jgi|Lotgi1|71569|gw1.3.272.1;>jgi|Lotgi1|104733|e_gw1.3.273.1;>jgi|Lotgi1|104665|e_gw1.3.272.1;>jgi|Lotgi1|81652|gw1.3.451.1;>jgi|Lotgi1|104779|e_gw1.3.451.1;>jgi|Lotgi1|228545|estExt_fgenesh2_pg.C_sca_30133;>jgi|Lotgi1|228544|estExt_fgenesh2_pg.C_sca_30132;>jgi|Lotgi1|209309|estExt_Genewise1Plus.C_sca_30219;>jgi|Lotgi1|209308|estExt_Genewise1Plus.C_sca_30218;>jgi|L…	>jgi|Lotgi1|71570|gw1.3.273.1	yes	no	2	2.7326e-09	146.71	4876200		834	21	919	16028;16029;16030	18737;18738;18739	18739
ELEAVVNPITSK	K	E	L	S	K	L	1	0	1	0	0	0	2	0	0	1	1	1	0	0	1	1	1	0	0	2	0	12	0	1298.71	>jgi|Lotgi1|63182|gw1.33.77.1;>jgi|Lotgi1|82490|gw1.33.250.1;>jgi|Lotgi1|232896|estExt_fgenesh2_pg.C_sca_330045;>jgi|Lotgi1|232895|estExt_fgenesh2_pg.C_sca_330044;>jgi|Lotgi1|232894|estExt_fgenesh2_pg.C_sca_330043;>jgi|Lotgi1|216417|estExt_Genewise1Plus.C_sca_330066;>jgi|Lotgi1|216416|estExt_Genewise1Plus.C_sca_330065;>jgi|Lotgi1|216415|estExt_Genewise1Plus.C_sca_330064;>jgi|Lotgi1|216414|estExt_…	>jgi|Lotgi1|63182|gw1.33.77.1	yes	no	2	0.0013522	77.185	2174900		835	91	920	16031	18740	18740
ELELLMAYQSK	K	E	L	S	K	L	1	0	0	0	0	1	2	0	0	0	3	1	1	0	0	1	0	0	1	0	0	11	0	1323.67	>jgi|Lotgi1|82913|gw1.76.109.1;>jgi|Lotgi1|131773|e_gw1.76.109.1;>jgi|Lotgi1|196465|estExt_Genewise1.C_sca_760007;>jgi|Lotgi1|221925|estExt_Genewise1Plus.C_sca_760007;>jgi|Lotgi1|91707|gw1.76.132.1;>jgi|Lotgi1|51659|gw1.76.5.1;>jgi|Lotgi1|196463|estExt_Genewise1.C_sca_760005;>jgi|Lotgi1|131862|e_gw1.76.132.1;>jgi|Lotgi1|179598|fgenesh2_pm.C_sca_76000002;>jgi|Lotgi1|168475|fgenesh2_pg.C_sca_760000…	>jgi|Lotgi1|82913|gw1.76.109.1	yes	no	3	0.0056533	62.633	643260		836	140	921	16032	18741	18741	115
ELEMVNLK	R	E	L	L	K	L	0	0	1	0	0	0	2	0	0	0	2	1	1	0	0	0	0	0	0	1	0	8	0	974.511	>jgi|Lotgi1|236424|estExt_fgenesh2_pg.C_sca_810041;>jgi|Lotgi1|168995|fgenesh2_pg.C_sca_81000041	>jgi|Lotgi1|236424|estExt_fgenesh2_pg.C_sca_810041	yes	no	2	0.0085858	96.492	1971200		837	418	922	16033	18742	18742	564
ELESTMEELHDI	R	E	L	D	I	-	0	0	0	1	0	0	4	0	1	1	2	0	1	0	0	1	1	0	0	0	0	12	0	1444.64	>jgi|Lotgi1|233094|estExt_fgenesh2_pg.C_sca_340180;>jgi|Lotgi1|204057|estExt_fgenesh2_kg.C_sca_340021	>jgi|Lotgi1|233094|estExt_fgenesh2_pg.C_sca_340180	yes	no	2	0.0046434	60.255	525260		838	509	923	16034	18743	18743	867
ELETNILAIAK	R	E	L	A	K	A	2	0	1	0	0	0	2	0	0	2	2	1	0	0	0	0	1	0	0	0	0	11	0	1213.69	>jgi|Lotgi1|160701|fgenesh2_pg.C_sca_25000306	>jgi|Lotgi1|160701|fgenesh2_pg.C_sca_25000306	yes	yes	2	0.0032867	80.706	1401100		839	343	924	16035	18744	18744
ELIDLVLDR	K	E	L	D	R	I	0	1	0	2	0	0	1	0	0	1	3	0	0	0	0	0	0	0	0	1	0	9	0	1084.61	>jgi|Lotgi1|223561|estExt_Genewise1Plus.C_sca_970110;>jgi|Lotgi1|223560|estExt_Genewise1Plus.C_sca_970109;>jgi|Lotgi1|223559|estExt_Genewise1Plus.C_sca_970108;>jgi|Lotgi1|223558|estExt_Genewise1Plus.C_sca_970107;>jgi|Lotgi1|223557|estExt_Genewise1Plus.C_sca_970106;>jgi|Lotgi1|223556|estExt_Genewise1Plus.C_sca_970105;>jgi|Lotgi1|223555|estExt_Genewise1Plus.C_sca_970104;>jgi|Lotgi1|223554|estExt_Ge…	>jgi|Lotgi1|223561|estExt_Genewise1Plus.C_sca_970110	no	no	2	5.3299e-07	179.37	46285000	+	840	437	925	16036;16037;16038;16039;16040;16041;16042;16043;16044;16045;16046;16047;16048;16049	18745;18746;18747;18748;18749;18750;18751;18752;18753;18754;18755;18756;18757;18758;18759	18755
ELIPNLDGTDFDAK	K	E	L	A	K	V	1	0	1	3	0	0	1	1	0	1	2	1	0	1	1	0	1	0	0	0	0	14	0	1546.75	>jgi|Lotgi1|96882|gw1.82.197.1;>jgi|Lotgi1|236460|estExt_fgenesh2_pg.C_sca_820004;>jgi|Lotgi1|236459|estExt_fgenesh2_pg.C_sca_820003;>jgi|Lotgi1|222442|estExt_Genewise1Plus.C_sca_820013;>jgi|Lotgi1|222441|estExt_Genewise1Plus.C_sca_820012;>jgi|Lotgi1|222440|estExt_Genewise1Plus.C_sca_820011;>jgi|Lotgi1|222439|estExt_Genewise1Plus.C_sca_820010;>jgi|Lotgi1|222438|estExt_Genewise1Plus.C_sca_820009;>…	>jgi|Lotgi1|96882|gw1.82.197.1	yes	no	2	0.00013883	85.837	583430		841	150	926	16050	18760	18760
ELLLQPVIISR	K	E	L	S	R	N	0	1	0	0	0	1	1	0	0	2	3	0	0	0	1	1	0	0	0	1	0	11	0	1279.79	>jgi|Lotgi1|179062|fgenesh2_pm.C_sca_50000024;>jgi|Lotgi1|165301|fgenesh2_pg.C_sca_50000142;>jgi|Lotgi1|77623|gw1.50.162.1;>jgi|Lotgi1|68364|gw1.50.87.1;>jgi|Lotgi1|125566|e_gw1.50.87.1;>jgi|Lotgi1|125366|e_gw1.50.162.1;>jgi|Lotgi1|77615|gw1.50.160.1;>jgi|Lotgi1|234442|estExt_fgenesh2_pg.C_sca_500139;>jgi|Lotgi1|234441|estExt_fgenesh2_pg.C_sca_500138;>jgi|Lotgi1|219039|estExt_Genewise1Plus.C_sca_…	>jgi|Lotgi1|179062|fgenesh2_pm.C_sca_50000024	yes	no	2	0.00012338	113.22	442660		842	115	927	16051;16052	18761;18762	18762
ELLPQQPAEPNIHDLLDR	R	E	L	D	R	L	1	1	1	2	0	2	2	0	1	1	4	0	0	0	3	0	0	0	0	0	0	18	0	2097.09	>jgi|Lotgi1|159329|fgenesh2_pg.C_sca_20000069	>jgi|Lotgi1|159329|fgenesh2_pg.C_sca_20000069	yes	yes	3	4.7477e-21	124.91	46389000		843	325	928	16053;16054;16055;16056;16057;16058	18763;18764;18765;18766;18767;18768;18769;18770;18771;18772;18773;18774	18770
ELLVIHLDSWMWK	R	E	L	W	K	D	0	0	0	1	0	0	1	0	1	1	3	1	1	0	0	1	0	2	0	1	0	13	0	1668.87	>jgi|Lotgi1|225855|estExt_Genewise1Plus.C_sca_1510023;>jgi|Lotgi1|225854|estExt_Genewise1Plus.C_sca_1510022;>jgi|Lotgi1|225853|estExt_Genewise1Plus.C_sca_1510021;>jgi|Lotgi1|200838|estExt_Genewise1.C_sca_1510023;>jgi|Lotgi1|200837|estExt_Genewise1.C_sca_1510022;>jgi|Lotgi1|200836|estExt_Genewise1.C_sca_1510021;>jgi|Lotgi1|238561|estExt_fgenesh2_pg.C_sca_1510008;>jgi|Lotgi1|173197|fgenesh2_pg.C_sc…	>jgi|Lotgi1|225855|estExt_Genewise1Plus.C_sca_1510023	yes	no	3	0.00036275	72.891	6031000		844	506	929	16059;16060	18775;18776	18776	851
ELNAFMVSNK	K	E	L	N	K	V	1	0	2	0	0	0	1	0	0	0	1	1	1	1	0	1	0	0	0	1	0	10	0	1151.56	>jgi|Lotgi1|159383|fgenesh2_pg.C_sca_20000123;>jgi|Lotgi1|231549|estExt_fgenesh2_pg.C_sca_200118	>jgi|Lotgi1|159383|fgenesh2_pg.C_sca_20000123	yes	no	2	0.0073507	71.524	3337900		845	328	930	16061	18777	18777	357
ELNEIINADADDPSLIEYK	K	E	L	Y	K	K	2	0	2	3	0	0	3	0	0	3	2	1	0	0	1	1	0	0	1	0	0	19	0	2161.04	>jgi|Lotgi1|229322|estExt_fgenesh2_pg.C_sca_60175;>jgi|Lotgi1|210576|estExt_Genewise1Plus.C_sca_60291;>jgi|Lotgi1|210575|estExt_Genewise1Plus.C_sca_60290;>jgi|Lotgi1|210574|estExt_Genewise1Plus.C_sca_60289;>jgi|Lotgi1|205805|estExt_fgenesh2_pm.C_sca_60029;>jgi|Lotgi1|183615|estExt_Genewise1.C_sca_60291;>jgi|Lotgi1|183614|estExt_Genewise1.C_sca_60290;>jgi|Lotgi1|183613|estExt_Genewise1.C_sca_60289…	>jgi|Lotgi1|229322|estExt_fgenesh2_pg.C_sca_60175	yes	no	2,3	7.6431e-22	115.57	2275800		846	32	931	16062;16063;16064;16065;16066	18778;18779;18780;18781;18782;18783	18778
ELNVMFIETSAK	K	E	L	A	K	A	1	0	1	0	0	0	2	0	0	1	1	1	1	1	0	1	1	0	0	1	0	12	0	1380.7	>jgi|Lotgi1|230007|estExt_fgenesh2_pg.C_sca_100209;>jgi|Lotgi1|230006|estExt_fgenesh2_pg.C_sca_100208;>jgi|Lotgi1|205979|estExt_fgenesh2_pm.C_sca_100039;>jgi|Lotgi1|203336|estExt_fgenesh2_kg.C_sca_100033;>jgi|Lotgi1|177732|fgenesh2_pm.C_sca_10000040;>jgi|Lotgi1|156180|fgenesh2_pg.C_sca_10000213;>jgi|Lotgi1|156179|fgenesh2_pg.C_sca_10000212;>jgi|Lotgi1|149525|fgenesh2_kg.C_sca_10000034;>jgi|Lotgi1…	>jgi|Lotgi1|230007|estExt_fgenesh2_pg.C_sca_100209	yes	no	2	0.00017617	88.021	185940		847	44	932	16067	18784;18785	18785	39
ELPMFPTTGINPFFR	R	E	L	F	R	H	0	1	1	0	0	0	1	1	0	1	1	0	1	3	3	0	2	0	0	0	0	15	0	1765.89	>jgi|Lotgi1|171839|fgenesh2_pg.C_sca_121000029	>jgi|Lotgi1|171839|fgenesh2_pg.C_sca_121000029	yes	yes	2,3	3.4213e-28	157.2	419280000		848	446	933;934;935	16068;16069;16070;16071;16072;16073;16074;16075;16076;16077;16078;16079;16080;16081;16082;16083;16084;16085;16086;16087	18786;18787;18788;18789;18790;18791;18792;18793;18794;18795;18796;18797;18798;18799;18800;18801;18802;18803;18804;18805;18806;18807;18808	18804	620
ELQHTIQSLK	R	E	L	L	K	A	0	0	0	0	0	2	1	0	1	1	2	1	0	0	0	1	1	0	0	0	0	10	0	1195.66	>jgi|Lotgi1|230175|estExt_fgenesh2_pg.C_sca_110117;>jgi|Lotgi1|211987|estExt_Genewise1Plus.C_sca_110191;>jgi|Lotgi1|211986|estExt_Genewise1Plus.C_sca_110190;>jgi|Lotgi1|211985|estExt_Genewise1Plus.C_sca_110189;>jgi|Lotgi1|203390|estExt_fgenesh2_kg.C_sca_110048;>jgi|Lotgi1|185175|estExt_Genewise1.C_sca_110191;>jgi|Lotgi1|185174|estExt_Genewise1.C_sca_110190;>jgi|Lotgi1|185173|estExt_Genewise1.C_sc…	>jgi|Lotgi1|230175|estExt_fgenesh2_pg.C_sca_110117	yes	no	2,3	6.824e-27	199.19	95023000		849	216	936;937	16088;16089;16090;16091;16092;16093;16094;16095;16096;16097;16098;16099;16100;16101;16102;16103;16104;16105;16106;16107;16108;16109	18809;18810;18811;18812;18813;18814;18815;18816;18817;18818;18819;18820;18821;18822;18823;18824;18825;18826;18827;18828;18829;18830	18826
ELSQPVYQPIPTNLDQTFYNPSQIVPQNIGNVR	R	E	L	V	R	T	0	1	4	1	0	5	1	1	0	3	2	0	0	1	5	2	2	0	2	3	0	33	0	3768.91	>jgi|Lotgi1|231268|estExt_fgenesh2_pg.C_sca_180254;>jgi|Lotgi1|158905|fgenesh2_pg.C_sca_18000255	>jgi|Lotgi1|231268|estExt_fgenesh2_pg.C_sca_180254	yes	no	3,4	1.5262e-49	123.31	137190000		850	512	938	16110;16111;16112;16113;16114;16115	18831;18832;18833;18834;18835;18836	18833
ELSYLSYNAIDTK	R	E	L	T	K	W	1	0	1	1	0	0	1	0	0	1	2	1	0	0	0	2	1	0	2	0	0	13	0	1515.75	>jgi|Lotgi1|159694|fgenesh2_pg.C_sca_21000164	>jgi|Lotgi1|159694|fgenesh2_pg.C_sca_21000164	yes	yes	2	0.00029129	78.814	1152500		851	329	939	16116;16117;16118	18837;18838;18839	18839
ELTDHFLEDGSR	K	E	L	S	R	S	0	1	0	2	0	0	2	1	1	0	2	0	0	1	0	1	1	0	0	0	0	12	0	1417.65	>jgi|Lotgi1|232817|estExt_fgenesh2_pg.C_sca_320097;>jgi|Lotgi1|162082|fgenesh2_pg.C_sca_32000098;>jgi|Lotgi1|216300|estExt_Genewise1Plus.C_sca_320081;>jgi|Lotgi1|190123|estExt_Genewise1.C_sca_320081;B3A0P3;>jgi|Lotgi1|119927|e_gw1.32.299.1	>jgi|Lotgi1|232817|estExt_fgenesh2_pg.C_sca_320097	no	no	2,3	1.1286e-152	290.13	58471000000		852	346;531;86	940;941	16119;16120;16121;16122;16123;16124;16125;16126;16127;16128;16129;16130;16131;16132;16133;16134;16135;16136;16137;16138;16139;16140;16141;16142;16143;16144;16145;16146;16147;16148;16149;16150;16151;16152;16153;16154;16155;16156;16157;16158;16159;16160;16161;16162;16163;16164;16165;16166;16167;16168;16169;16170;16171;16172;16173;16174;16175;16176;16177;16178;16179;16180;16181;16182;16183;16184;161…	18840;18841;18842;18843;18844;18845;18846;18847;18848;18849;18850;18851;18852;18853;18854;18855;18856;18857;18858;18859;18860;18861;18862;18863;18864;18865;18866;18867;18868;18869;18870;18871;18872;18873;18874;18875;18876;18877;18878;18879;18880;18881;18882;18883;18884;18885;18886;18887;18888;18889;18890;18891;18892;18893;18894;18895;18896;18897;18898;18899;18900;18901;18902;18903;18904;18905;189…	18841
ELTDHFLEDGSRSFDEVASIIQR	K	E	L	Q	R	G	1	2	0	3	0	1	3	1	1	2	2	0	0	2	0	3	1	0	0	1	0	23	1	2663.28	>jgi|Lotgi1|232817|estExt_fgenesh2_pg.C_sca_320097;>jgi|Lotgi1|162082|fgenesh2_pg.C_sca_32000098;>jgi|Lotgi1|216300|estExt_Genewise1Plus.C_sca_320081;>jgi|Lotgi1|190123|estExt_Genewise1.C_sca_320081;B3A0P3;>jgi|Lotgi1|119927|e_gw1.32.299.1	>jgi|Lotgi1|232817|estExt_fgenesh2_pg.C_sca_320097	no	no	3,4	5.8378e-41	132.01	192750000		853	346;531;86	942	16476;16477;16478;16479;16480;16481;16482;16483;16484;16485;16486;16487;16488;16489;16490	19249;19250;19251;19252;19253;19254;19255;19256;19257;19258;19259;19260;19261;19262;19263;19264;19265;19266;19267	19251
ELVDLEELVR	-	E	L	V	R	E	0	1	0	1	0	0	3	0	0	0	3	0	0	0	0	0	0	0	0	2	0	10	0	1213.66	>jgi|Lotgi1|75342|gw1.1.693.1;>jgi|Lotgi1|181438|estExt_Genewise1.C_sca_11199;>jgi|Lotgi1|181437|estExt_Genewise1.C_sca_11198;>jgi|Lotgi1|181436|estExt_Genewise1.C_sca_11197;>jgi|Lotgi1|208631|estExt_Genewise1Plus.C_sca_11199;>jgi|Lotgi1|208630|estExt_Genewise1Plus.C_sca_11198;>jgi|Lotgi1|208629|estExt_Genewise1Plus.C_sca_11197;>jgi|Lotgi1|102549|e_gw1.1.693.1;>jgi|Lotgi1|228142|estExt_fgenesh2_p…	>jgi|Lotgi1|75342|gw1.1.693.1	yes	no	2	4.8631e-06	133.76	2853000		856	14	946	16692;16693	19480;19481	19481
ELYYDMDTGLNVVK	R	E	L	V	K	A	0	0	1	2	0	0	1	1	0	0	2	1	1	0	0	0	1	0	2	2	0	14	0	1658.79	>jgi|Lotgi1|238400|estExt_fgenesh2_pg.C_sca_1440037;>jgi|Lotgi1|172920|fgenesh2_pg.C_sca_144000039	>jgi|Lotgi1|238400|estExt_fgenesh2_pg.C_sca_1440037	yes	no	2,3	1.2115e-14	119.25	90963000		857	455	947;948;949	16694;16695;16696;16697;16698;16699;16700;16701;16702;16703;16704;16705;16706;16707;16708;16709;16710	19482;19483;19484;19485;19486;19487;19488;19489;19490;19491;19492;19493;19494;19495;19496;19497;19498;19499	19486	649
[truncated: 3,302 more rows]
